# Supplementary material for: Effects of β-caryophyllene and oxygen availability on cholesterol and fatty acids in breast cancer cells
Source: PLoS One. 2023 Mar 9;18(3):e0281396. doi: 10.1371/journal.pone.0281396 (PMC9997903; doi:10.1371/journal.pone.0281396)
Supplement: S1 Table — File contains the supplemental tables described in the manuscript. (XLSX) [file pone.0281396.s005.xlsx]

## Sheet: README
Fig1	ANOVA output for both panels of Figure 1
Fig2	RNAseq Analsis Outputs for Glycolytic Genes shown in Figure 2
Fig3	Mixed ANOVA Model Output and Tukey Contrasts for Figure 3
Fig4	Mixed ANOVA Model Outputs for Figure 4
Fig5	Non-Metric Multidimensional Scale (NMDS) outputs used to generate Figure 5
Fig6	Mixed ANOVA Model Output and Tukey Contrasts for Figure 6
Fig7	RNAseq Analsis Outputs for Stress-Related Genes shown in Figure 7
Fig8	ANOVA outputs and Tukey contrasts for Figure 8
FigS1a	List of genes differentially regulated by cell oxygen status or b-caryophyllene
FigS1b	Non-Metric Multidimensional Scale (NMDS) outputs used to generate Supplemental Figure S1b

## Sheet: Fig1
		ANOVA Outputs
Figure 1 Panel	Analyte		Sum Sq	Df	F value	Pr(>F)
a	Oxygen Consumption	Cell Line	7.76759	2	24.5753	1.55566e-06
		Oxia Treatment	1.75976	1	11.1351	0.00275196
		Cell Line * Oxia Treatment	0.216124	2	0.683779	0.51427
		Residuals	3.79287	24
b	Oxygen Consumption	BCP Treatment	5.76e-05	1	0.000458398	0.983613
		Oxia Treatment	1.55719	1	12.3926	0.0125138
		BCP Treatment * Oxia Treatment	0.0337014	1	0.268206	0.623072
		Residuals	0.75393	6

## Sheet: Fig2
Gene_Symbol	ENSEMBL.GENE	ENSEMBL.TRANSCRIPT	ENTREZ.ID	Gene_Name	LOCUS	Gene.Ontology	KEGG	Unipathway	C_Normoxic	C_Hypoxic.x	log2FC.C_Hypoxic.C_Normoxic.	p_value_oxia	q_value_oxia	C_Hypoxic.y	T_200uM	log2FC.T_200uM.C_Hypoxic.	p_value_bcp200	q_value_bcp200
GPI	ENSG00000105220	ENST00000587521///ENST00000587384///ENST00000592277///ENST00000415930///ENST00000588991///ENST00000592144///ENST00000589504///ENST00000590375///ENST00000356487///ENST00000589399///ENST00000589640///ENST00000591204///ENST00000586425///ENST00000590362///ENST00000589985///ENST00000586392///ENST00000586077	2821	glucose-6-phosphate isomerase	chr19:34359479-34428273	NA	NA	NA	212.672	366.449	0.784984	5e-05	0.001318	354.798	330.282	-0.103299	0.5437	0.9999
HK2	ENSG00000159399	ENST00000290573///ENST00000409174///ENST00000472302	3099	hexokinase 2	chr2:74832654-74893359	NA	NA	NA	26.4657	47.7662	0.851868	5e-05	0.001318	46.1582	45.9882	-0.0053231	0.9716	0.9999
LDHA	ENSG00000134333	ENST00000422447///ENST00000543445///ENST00000469976///ENST00000545467///ENST00000430553///ENST00000396222///ENST00000535451///ENST00000494573///ENST00000539814///ENST00000543695///ENST00000536528///ENST00000541097///ENST00000545215///ENST00000227157///ENST00000478970///ENST00000495052///ENST00000379412///ENST00000542179///ENST00000486690///ENST00000537296///ENST00000460405///ENST00000375710///ENS…	3939	lactate dehydrogenase A	chr11:18394387-18408425	GO:0005634|nucleus|///GO:0005737|cytoplasm|///GO:0016020|membrane|///GO:0055114|oxidation-reduction process|///GO:0016491|oxidoreductase activity|///GO:0005829|cytosol|///GO:0005975|carbohydrate metabolic process|///GO:0003824|catalytic activity|///GO:0004459|L-lactate dehydrogenase activity|///GO:0019752|carboxylic acid metabolic process|///GO:0006096|glycolytic process|///GO:0016616|oxidoreduct…	NA	NA	4490.67	9144.24	1.02593	0.0018	0.0243595	8831.91	8297.39	-0.0900669	0.8171	0.9999
PFKFB3	ENSG00000170525	ENST00000379789///ENST00000317350///ENST00000461744///ENST00000467491///ENST00000490474///ENST00000477914///ENST00000379785///ENST00000360521///ENST00000379775///ENST00000450232///ENST00000487989///ENST00000475881///ENST00000414237///ENST00000441697///ENST00000536985///ENST00000626882///ENST00000625260	5209	6-phosphofructo-2-kinase/fructose-2,6-biphosphatase 3	chr10:6144933-6235545	NA	NA	NA	13.4059	49.8975	1.8961	5e-05	0.001318	48.2646	46.3814	-0.0574182	0.77505	0.9999
PFKFB4	ENSG00000114268	ENST00000232375///ENST00000416568///ENST00000417753///ENST00000445633///ENST00000383734///ENST00000490115///ENST00000478516///ENST00000452531///ENST00000468162///ENST00000412035///ENST00000471890///ENST00000496767///ENST00000422701///ENST00000490404///ENST00000467176	5210	6-phosphofructo-2-kinase/fructose-2,6-biphosphatase 4	chr3:48517683-48563773	NA	NA	NA	4.448	29.5068	2.72982	5e-05	0.001318	28.5532	40.8837	0.517871	0.05295	0.9999
PGAM1	ENSG00000171314	ENST00000334828///ENST00000473929///ENST00000467867	5223	phosphoglycerate mutase 1 (brain)	chr10:97426159-97433441	NA	NA	NA	361.067	592.539	0.714646	5e-05	0.001318	572.118	457.763	-0.32171	0.05	0.9999
PGK1	ENSG00000102144	ENST00000477335///ENST00000491291///ENST00000373316///ENST00000474281///ENST00000476531	5230	phosphoglycerate kinase 1	chrX:78065187-78129296	NA	NA	NA	1691.05	5913.37	1.80606	5e-05	0.001318	5708.98	5426.89	-0.0731079	0.84475	0.9999
SLC2A1	ENSG00000117394	ENST00000426263///ENST00000630287///ENST00000475162///ENST00000439722///ENST00000625233///ENST00000372500///ENST00000415851///ENST00000628173///ENST00000630821///ENST00000460369///ENST00000629908	6513	solute carrier family 2 (facilitated glucose transporter), member 1	chr1:42925374-42983358	GO:0016021|integral component of membrane|///GO:0005215|transporter activity|///GO:0055085|transmembrane transport|///GO:0016020|membrane|///GO:0005886|plasma membrane|///GO:0005975|carbohydrate metabolic process|///GO:0005351|sugar:proton symporter activity|///GO:0015992|proton transport|///GO:0035428|hexose transmembrane transport|///GO:0046323|glucose import|///GO:0000139|Golgi membrane|///GO:…	NA	NA	80.9499	204.085	1.33407	5e-05	0.001318	197.426	206.511	0.0649056	0.6806	0.9999

## Sheet: Fig3
		Mixed Model ANOVA Output						Tukey Contrasts
		Analysis of Deviance Table (Type II Wald F tests with Kenward-Roger df)						Simultaneous Tests for General Linear Hypotheses	(Adjusted p values reported -- single-step method)					TUKEY Compact Letter Display (cld in multcomp)
Figure 3 Panel	Analyte		F	Df	Df.res	Pr(>F)		Linear Hypothesis	Estimate	Std. Error	z value	Pr(>|z|)		BCP Treatment (uM)	Statistical Letters
a	Cholesterol	oxia	2.831	1	10	0.12337		bcp20uM - bcp200uM == 0	-0.2383	0.1493	-1.596	0.2473		0	A
		BCP_trt	4.1664	2	10	0.04829		control - bcp200uM == 0	-0.4302	0.1493	-2.881	0.0111		20	AB
		oxia:BCP_trt	0.2954	2	10	0.75054		control - bcp20uM == 0	-0.1918	0.1493	-1.285	0.4037		200	B

## Sheet: Fig4
Analysis of Deviance Table (Type II Wald F tests with Kenward-Roger df)
Figure 4 Panel	Analyte	Mixed Model Output
a	MUFA		F	Df	Df.res	Pr(>F)
		oxia	14.494	1	10	0.003446
		BCP_trt	1.6018	2	10	0.249192
		oxia:BCP_trt	0.2878	2	10	0.755897
b	C16:1		F	Df	Df.res	Pr(>F)
		oxia	21.9373	1	10	0.0008626
		BCP_trt	0.9767	2	10	0.409778
		oxia:BCP_trt	0.4539	2	10	0.647618
c	C18:1		F	Df	Df.res	Pr(>F)
		oxia	11.8215	1	10	0.00635
		BCP_trt	1.6643	2	10	0.23772
		oxia:BCP_trt	0.3233	2	10	0.73105
d	C20:1		F	Df	Df.res	Pr(>F)
		oxia	6.8281	1	10	0.0259043
		BCP_trt	18.3269	2	10	0.0004524
		oxia:BCP_trt	0.1706	2	10	0.845561
e	SFA		F	Df	Df.res	Pr(>F)
		oxia	1.796	1	10	0.20985
		BCP_trt	3.8259	2	10	0.05835
		oxia:BCP_trt	0.171	2	10	0.84525
f	C16:0		F	Df	Df.res	Pr(>F)
		oxia	3.6414	1	10	0.08545
		BCP_trt	4.9419	2	10	0.03217
		oxia:BCP_trt	0.1421	2	10	0.86925
g	C18:0		F	Df	Df.res	Pr(>F)
		oxia	0.234	1	10	0.639
		BCP_trt	2.2187	2	10	0.1594
		oxia:BCP_trt	0.2447	2	10	0.7875
h	C20:0		F	Df	Df.res	Pr(>F)
		oxia	5.5709	1	10	0.03993
		BCP_trt	2.6821	2	10	0.1168
		oxia:BCP_trt	1.6125	2	10	0.24718
i	MUFA:SFA - Total		F	Df	Df.res	Pr(>F)
		oxia	47.1273	1	10	4.378e-05
		BCP_trt	3.4786	2	10	0.07132
		oxia:BCP_trt	3.1092	2	10	0.08912
j	C16 MUFA:SFA		F	Df	Df.res	Pr(>F)
		oxia	69.1676	1	10	8.367e-06
		BCP_trt	4.5769	2	10	0.03879
		oxia:BCP_trt	4.9915	2	10	0.03138
k	C18 MUFA:SFA		F	Df	Df.res	Pr(>F)
		oxia	29.4905	1	10	0.0002887
		BCP_trt	1.1637	2	10	0.351285
		oxia:BCP_trt	2.1104	2	10	0.171938
l	C20 MUFA:SFA		F	Df	Df.res	Pr(>F)
		oxia	28.23	1	10	0.000341
		BCP_trt	15.6477	2	10	0.0008327
		oxia:BCP_trt	2.9699	2	10	0.0971838

## Sheet: Fig5
NMDS Points						95% Confidence Interval Ellipses						Treatment Centroids
BCP_trt	oxia	experiment	x	y		Group	oxia	BCP_trt	NMDS1	NMDS2		BCP_trt	oxia	x	y
bcp200uM	norm	Exp_1	0.0689814	-0.0396327		hypox200uM	hypox	bcp200uM	0.191826	0.016639		bcp200uM	hypox	-0.00950935	0.00375309
bcp200uM	norm	Exp_2	0.0465614	-0.0192867		hypox200uM	hypox	bcp200uM	0.191429	0.0198621		bcp20uM	hypox	-0.0435023	0.056444
bcp200uM	norm	Exp_3	-0.0685097	-0.021241		hypox200uM	hypox	bcp200uM	0.190239	0.0230215		control	hypox	-0.0335622	0.0301966
bcp200uM	hypox	Exp_1	0.0514405	0.0263714		hypox200uM	hypox	bcp200uM	0.18826	0.0261049		bcp200uM	norm	0.0156777	-0.0267201
bcp200uM	hypox	Exp_2	0.0230987	-0.017082		hypox200uM	hypox	bcp200uM	0.185501	0.0291002		bcp20uM	norm	0.0368407	-0.0431487
bcp200uM	hypox	Exp_3	-0.103067	0.00196983		hypox200uM	hypox	bcp200uM	0.181972	0.0319953		control	norm	0.0340554	-0.0205248
bcp20uM	norm	Exp_1	0.115556	0.00329462		hypox200uM	hypox	bcp200uM	0.177688	0.0347791
bcp20uM	norm	Exp_2	0.0412276	-0.00350807		hypox200uM	hypox	bcp200uM	0.172664	0.0374403
bcp20uM	norm	Exp_3	-0.0462613	-0.129233		hypox200uM	hypox	bcp200uM	0.166922	0.0399686
bcp20uM	hypox	Exp_1	0.00154117	0.0814676		hypox200uM	hypox	bcp200uM	0.160484	0.042354
bcp20uM	hypox	Exp_2	-0.0276609	0.055394		hypox200uM	hypox	bcp200uM	0.153374	0.0445871
bcp20uM	hypox	Exp_3	-0.104387	0.0324705		hypox200uM	hypox	bcp200uM	0.145622	0.046659
control	norm	Exp_1	0.111993	-0.00345703		hypox200uM	hypox	bcp200uM	0.137258	0.0485616
control	norm	Exp_2	0.023187	-0.00336367		hypox200uM	hypox	bcp200uM	0.128314	0.0502873
control	norm	Exp_3	-0.0330139	-0.0547538		hypox200uM	hypox	bcp200uM	0.118827	0.0518294
control	hypox	Exp_1	0.00133446	0.0523475		hypox200uM	hypox	bcp200uM	0.108833	0.0531818
control	hypox	Exp_2	-0.0137172	0.0263317		hypox200uM	hypox	bcp200uM	0.0983716	0.054339
control	hypox	Exp_3	-0.0883039	0.0119106		hypox200uM	hypox	bcp200uM	0.0874848	0.0552967
						hypox200uM	hypox	bcp200uM	0.0762151	0.0560509
						hypox200uM	hypox	bcp200uM	0.0646072	0.0565987
						hypox200uM	hypox	bcp200uM	0.0527067	0.056938
						hypox200uM	hypox	bcp200uM	0.0405608	0.0570674
						hypox200uM	hypox	bcp200uM	0.0282172	0.0569863
						hypox200uM	hypox	bcp200uM	0.0157247	0.0566952
						hypox200uM	hypox	bcp200uM	0.00313261	0.0561951
						hypox200uM	hypox	bcp200uM	-0.00950935	0.0554881
						hypox200uM	hypox	bcp200uM	-0.0221513	0.0545769
						hypox200uM	hypox	bcp200uM	-0.0347434	0.0534651
						hypox200uM	hypox	bcp200uM	-0.0472359	0.0521571
						hypox200uM	hypox	bcp200uM	-0.0595795	0.0506581
						hypox200uM	hypox	bcp200uM	-0.0717254	0.048974
						hypox200uM	hypox	bcp200uM	-0.0836259	0.0471115
						hypox200uM	hypox	bcp200uM	-0.0952338	0.0450778
						hypox200uM	hypox	bcp200uM	-0.106503	0.042881
						hypox200uM	hypox	bcp200uM	-0.11739	0.0405298
						hypox200uM	hypox	bcp200uM	-0.127851	0.0380334
						hypox200uM	hypox	bcp200uM	-0.137845	0.0354018
						hypox200uM	hypox	bcp200uM	-0.147333	0.0326453
						hypox200uM	hypox	bcp200uM	-0.156277	0.0297747
						hypox200uM	hypox	bcp200uM	-0.164641	0.0268014
						hypox200uM	hypox	bcp200uM	-0.172393	0.0237372
						hypox200uM	hypox	bcp200uM	-0.179503	0.0205941
						hypox200uM	hypox	bcp200uM	-0.185941	0.0173846
						hypox200uM	hypox	bcp200uM	-0.191683	0.0141212
						hypox200uM	hypox	bcp200uM	-0.196706	0.010817
						hypox200uM	hypox	bcp200uM	-0.200991	0.00748484
						hypox200uM	hypox	bcp200uM	-0.20452	0.00413797
						hypox200uM	hypox	bcp200uM	-0.207279	0.000789581
						hypox200uM	hypox	bcp200uM	-0.209257	-0.00254711
						hypox200uM	hypox	bcp200uM	-0.210448	-0.00585894
						hypox200uM	hypox	bcp200uM	-0.210845	-0.00913284
						hypox200uM	hypox	bcp200uM	-0.210448	-0.0123559
						hypox200uM	hypox	bcp200uM	-0.209257	-0.0155153
						hypox200uM	hypox	bcp200uM	-0.207279	-0.0185988
						hypox200uM	hypox	bcp200uM	-0.20452	-0.021594
						hypox200uM	hypox	bcp200uM	-0.200991	-0.0244892
						hypox200uM	hypox	bcp200uM	-0.196706	-0.0272729
						hypox200uM	hypox	bcp200uM	-0.191683	-0.0299341
						hypox200uM	hypox	bcp200uM	-0.185941	-0.0324625
						hypox200uM	hypox	bcp200uM	-0.179503	-0.0348479
						hypox200uM	hypox	bcp200uM	-0.172393	-0.0370809
						hypox200uM	hypox	bcp200uM	-0.164641	-0.0391528
						hypox200uM	hypox	bcp200uM	-0.156277	-0.0410554
						hypox200uM	hypox	bcp200uM	-0.147333	-0.0427811
						hypox200uM	hypox	bcp200uM	-0.137845	-0.0443232
						hypox200uM	hypox	bcp200uM	-0.127851	-0.0456756
						hypox200uM	hypox	bcp200uM	-0.11739	-0.0468328
						hypox200uM	hypox	bcp200uM	-0.106503	-0.0477905
						hypox200uM	hypox	bcp200uM	-0.0952338	-0.0485447
						hypox200uM	hypox	bcp200uM	-0.0836259	-0.0490925
						hypox200uM	hypox	bcp200uM	-0.0717254	-0.0494318
						hypox200uM	hypox	bcp200uM	-0.0595795	-0.0495612
						hypox200uM	hypox	bcp200uM	-0.0472359	-0.0494801
						hypox200uM	hypox	bcp200uM	-0.0347434	-0.049189
						hypox200uM	hypox	bcp200uM	-0.0221513	-0.0486889
						hypox200uM	hypox	bcp200uM	-0.00950935	-0.0479819
						hypox200uM	hypox	bcp200uM	0.00313261	-0.0470707
						hypox200uM	hypox	bcp200uM	0.0157247	-0.0459589
						hypox200uM	hypox	bcp200uM	0.0282172	-0.044651
						hypox200uM	hypox	bcp200uM	0.0405608	-0.043152
						hypox200uM	hypox	bcp200uM	0.0527067	-0.0414679
						hypox200uM	hypox	bcp200uM	0.0646072	-0.0396053
						hypox200uM	hypox	bcp200uM	0.0762151	-0.0375716
						hypox200uM	hypox	bcp200uM	0.0874848	-0.0353748
						hypox200uM	hypox	bcp200uM	0.0983716	-0.0330236
						hypox200uM	hypox	bcp200uM	0.108833	-0.0305273
						hypox200uM	hypox	bcp200uM	0.118827	-0.0278956
						hypox200uM	hypox	bcp200uM	0.128314	-0.0251391
						hypox200uM	hypox	bcp200uM	0.137258	-0.0222685
						hypox200uM	hypox	bcp200uM	0.145622	-0.0192953
						hypox200uM	hypox	bcp200uM	0.153374	-0.016231
						hypox200uM	hypox	bcp200uM	0.160484	-0.013088
						hypox200uM	hypox	bcp200uM	0.166922	-0.00987841
						hypox200uM	hypox	bcp200uM	0.172664	-0.00661507
						hypox200uM	hypox	bcp200uM	0.177688	-0.0033108
						hypox200uM	hypox	bcp200uM	0.181972	2.134e-05
						hypox200uM	hypox	bcp200uM	0.185501	0.00336821
						hypox200uM	hypox	bcp200uM	0.18826	0.0067166
						hypox200uM	hypox	bcp200uM	0.190239	0.0100533
						hypox200uM	hypox	bcp200uM	0.191429	0.0133651
						hypox200uM	hypox	bcp200uM	0.191826	0.016639
						hypox20uM	hypox	bcp20uM	0.090419	0.113936
						hypox20uM	hypox	bcp20uM	0.0901547	0.114902
						hypox20uM	hypox	bcp20uM	0.089363	0.115638
						hypox20uM	hypox	bcp20uM	0.0880469	0.116139
						hypox20uM	hypox	bcp20uM	0.0862116	0.116405
						hypox20uM	hypox	bcp20uM	0.0838644	0.116435
						hypox20uM	hypox	bcp20uM	0.0810146	0.116227
						hypox20uM	hypox	bcp20uM	0.0776733	0.115784
						hypox20uM	hypox	bcp20uM	0.0738538	0.115107
						hypox20uM	hypox	bcp20uM	0.0695712	0.114198
						hypox20uM	hypox	bcp20uM	0.0648423	0.113061
						hypox20uM	hypox	bcp20uM	0.0596858	0.111701
						hypox20uM	hypox	bcp20uM	0.0541221	0.110122
						hypox20uM	hypox	bcp20uM	0.0481731	0.108332
						hypox20uM	hypox	bcp20uM	0.0418624	0.106337
						hypox20uM	hypox	bcp20uM	0.0352147	0.104145
						hypox20uM	hypox	bcp20uM	0.0282563	0.101765
						hypox20uM	hypox	bcp20uM	0.0210148	0.0992059
						hypox20uM	hypox	bcp20uM	0.0135186	0.0964782
						hypox20uM	hypox	bcp20uM	0.00579744	0.0935924
						hypox20uM	hypox	bcp20uM	-0.00211832	0.09056
						hypox20uM	hypox	bcp20uM	-0.0101974	0.0873929
						hypox20uM	hypox	bcp20uM	-0.0184079	0.0841038
						hypox20uM	hypox	bcp20uM	-0.0267175	0.0807054
						hypox20uM	hypox	bcp20uM	-0.0350933	0.0772113
						hypox20uM	hypox	bcp20uM	-0.0435023	0.0736353
						hypox20uM	hypox	bcp20uM	-0.0519112	0.0699914
						hypox20uM	hypox	bcp20uM	-0.060287	0.0662941
						hypox20uM	hypox	bcp20uM	-0.0685966	0.0625578
						hypox20uM	hypox	bcp20uM	-0.0768071	0.0587975
						hypox20uM	hypox	bcp20uM	-0.0848862	0.0550278
						hypox20uM	hypox	bcp20uM	-0.092802	0.0512638
						hypox20uM	hypox	bcp20uM	-0.100523	0.0475202
						hypox20uM	hypox	bcp20uM	-0.108019	0.0438118
						hypox20uM	hypox	bcp20uM	-0.115261	0.0401532
						hypox20uM	hypox	bcp20uM	-0.122219	0.036559
						hypox20uM	hypox	bcp20uM	-0.128867	0.0330432
						hypox20uM	hypox	bcp20uM	-0.135178	0.0296198
						hypox20uM	hypox	bcp20uM	-0.141127	0.0263022
						hypox20uM	hypox	bcp20uM	-0.14669	0.0231036
						hypox20uM	hypox	bcp20uM	-0.151847	0.0200366
						hypox20uM	hypox	bcp20uM	-0.156576	0.0171133
						hypox20uM	hypox	bcp20uM	-0.160858	0.0143452
						hypox20uM	hypox	bcp20uM	-0.164678	0.0117432
						hypox20uM	hypox	bcp20uM	-0.168019	0.00931765
						hypox20uM	hypox	bcp20uM	-0.170869	0.00707808
						hypox20uM	hypox	bcp20uM	-0.173216	0.00503334
						hypox20uM	hypox	bcp20uM	-0.175051	0.00319149
						hypox20uM	hypox	bcp20uM	-0.176368	0.0015598
						hypox20uM	hypox	bcp20uM	-0.177159	0.000144716
						hypox20uM	hypox	bcp20uM	-0.177424	-0.00104818
						hypox20uM	hypox	bcp20uM	-0.177159	-0.00201418
						hypox20uM	hypox	bcp20uM	-0.176368	-0.00274947
						hypox20uM	hypox	bcp20uM	-0.175051	-0.00325116
						hypox20uM	hypox	bcp20uM	-0.173216	-0.00351725
						hypox20uM	hypox	bcp20uM	-0.170869	-0.0035467
						hypox20uM	hypox	bcp20uM	-0.168019	-0.0033394
						hypox20uM	hypox	bcp20uM	-0.164678	-0.00289616
						hypox20uM	hypox	bcp20uM	-0.160858	-0.00221873
						hypox20uM	hypox	bcp20uM	-0.156576	-0.00130979
						hypox20uM	hypox	bcp20uM	-0.151847	-0.000172916
						hypox20uM	hypox	bcp20uM	-0.14669	0.0011874
						hypox20uM	hypox	bcp20uM	-0.141127	0.00276578
						hypox20uM	hypox	bcp20uM	-0.135178	0.00455601
						hypox20uM	hypox	bcp20uM	-0.128867	0.00655102
						hypox20uM	hypox	bcp20uM	-0.122219	0.00874293
						hypox20uM	hypox	bcp20uM	-0.115261	0.0111231
						hypox20uM	hypox	bcp20uM	-0.108019	0.0136821
						hypox20uM	hypox	bcp20uM	-0.100523	0.0164099
						hypox20uM	hypox	bcp20uM	-0.092802	0.0192957
						hypox20uM	hypox	bcp20uM	-0.0848862	0.0223281
						hypox20uM	hypox	bcp20uM	-0.0768071	0.0254951
						hypox20uM	hypox	bcp20uM	-0.0685966	0.0287843
						hypox20uM	hypox	bcp20uM	-0.060287	0.0321826
						hypox20uM	hypox	bcp20uM	-0.0519112	0.0356767
						hypox20uM	hypox	bcp20uM	-0.0435023	0.0392528
						hypox20uM	hypox	bcp20uM	-0.0350933	0.0428967
						hypox20uM	hypox	bcp20uM	-0.0267175	0.046594
						hypox20uM	hypox	bcp20uM	-0.0184079	0.0503302
						hypox20uM	hypox	bcp20uM	-0.0101974	0.0540906
						hypox20uM	hypox	bcp20uM	-0.00211832	0.0578602
						hypox20uM	hypox	bcp20uM	0.00579744	0.0616243
						hypox20uM	hypox	bcp20uM	0.0135186	0.0653679
						hypox20uM	hypox	bcp20uM	0.0210148	0.0690763
						hypox20uM	hypox	bcp20uM	0.0282563	0.0727348
						hypox20uM	hypox	bcp20uM	0.0352147	0.0763291
						hypox20uM	hypox	bcp20uM	0.0418624	0.0798449
						hypox20uM	hypox	bcp20uM	0.0481731	0.0832683
						hypox20uM	hypox	bcp20uM	0.0541221	0.0865858
						hypox20uM	hypox	bcp20uM	0.0596858	0.0897844
						hypox20uM	hypox	bcp20uM	0.0648423	0.0928514
						hypox20uM	hypox	bcp20uM	0.0695712	0.0957748
						hypox20uM	hypox	bcp20uM	0.0738538	0.0985429
						hypox20uM	hypox	bcp20uM	0.0776733	0.101145
						hypox20uM	hypox	bcp20uM	0.0810146	0.10357
						hypox20uM	hypox	bcp20uM	0.0838644	0.10581
						hypox20uM	hypox	bcp20uM	0.0862116	0.107855
						hypox20uM	hypox	bcp20uM	0.0880469	0.109697
						hypox20uM	hypox	bcp20uM	0.089363	0.111328
						hypox20uM	hypox	bcp20uM	0.0901547	0.112743
						hypox20uM	hypox	bcp20uM	0.090419	0.113936
						hypoxc	hypox	control	0.0839329	0.0734721
						hypoxc	hypox	control	0.0837011	0.0749796
						hypoxc	hypox	control	0.0830065	0.0763104
						hypoxc	hypox	control	0.0818518	0.0774592
						hypoxc	hypox	control	0.0802416	0.0784215
						hypoxc	hypox	control	0.0781823	0.0791934
						hypoxc	hypox	control	0.075682	0.079772
						hypoxc	hypox	control	0.0727506	0.080155
						hypoxc	hypox	control	0.0693996	0.0803407
						hypoxc	hypox	control	0.0656422	0.0803286
						hypoxc	hypox	control	0.0614934	0.0801187
						hypoxc	hypox	control	0.0569694	0.0797117
						hypoxc	hypox	control	0.0520881	0.0791093
						hypoxc	hypox	control	0.0468688	0.0783138
						hypoxc	hypox	control	0.041332	0.0773285
						hypoxc	hypox	control	0.0354997	0.0761572
						hypoxc	hypox	control	0.0293948	0.0748044
						hypoxc	hypox	control	0.0230415	0.0732757
						hypoxc	hypox	control	0.0164648	0.0715769
						hypoxc	hypox	control	0.00969063	0.0697148
						hypoxc	hypox	control	0.00274578	0.0676967
						hypoxc	hypox	control	-0.00434237	0.0655307
						hypoxc	hypox	control	-0.0115458	0.0632252
						hypoxc	hypox	control	-0.0188362	0.0607893
						hypoxc	hypox	control	-0.0261846	0.0582327
						hypoxc	hypox	control	-0.0335622	0.0555655
						hypoxc	hypox	control	-0.0409398	0.0527982
						hypoxc	hypox	control	-0.0482883	0.0499416
						hypoxc	hypox	control	-0.0555786	0.0470071
						hypoxc	hypox	control	-0.0627821	0.0440063
						hypoxc	hypox	control	-0.0698702	0.040951
						hypoxc	hypox	control	-0.0768151	0.0378532
						hypoxc	hypox	control	-0.0835892	0.0347253
						hypoxc	hypox	control	-0.090166	0.0315794
						hypoxc	hypox	control	-0.0965193	0.0284281
						hypoxc	hypox	control	-0.102624	0.0252838
						hypoxc	hypox	control	-0.108456	0.0221588
						hypoxc	hypox	control	-0.113993	0.0190656
						hypoxc	hypox	control	-0.119213	0.0160163
						hypoxc	hypox	control	-0.124094	0.013023
						hypoxc	hypox	control	-0.128618	0.0100975
						hypoxc	hypox	control	-0.132767	0.00725123
						hypoxc	hypox	control	-0.136524	0.00449556
						hypoxc	hypox	control	-0.139875	0.00184132
						hypoxc	hypox	control	-0.142806	-0.000701022
						hypoxc	hypox	control	-0.145307	-0.00312142
						hypoxc	hypox	control	-0.147366	-0.00541033
						hypoxc	hypox	control	-0.148976	-0.00755871
						hypoxc	hypox	control	-0.150131	-0.0095581
						hypoxc	hypox	control	-0.150826	-0.0114006
						hypoxc	hypox	control	-0.151057	-0.0130789
						hypoxc	hypox	control	-0.150826	-0.0145864
						hypoxc	hypox	control	-0.150131	-0.0159172
						hypoxc	hypox	control	-0.148976	-0.017066
						hypoxc	hypox	control	-0.147366	-0.0180283
						hypoxc	hypox	control	-0.145307	-0.0188003
						hypoxc	hypox	control	-0.142806	-0.0193789
						hypoxc	hypox	control	-0.139875	-0.0197618
						hypoxc	hypox	control	-0.136524	-0.0199476
						hypoxc	hypox	control	-0.132767	-0.0199355
						hypoxc	hypox	control	-0.128618	-0.0197255
						hypoxc	hypox	control	-0.124094	-0.0193185
						hypoxc	hypox	control	-0.119213	-0.0187161
						hypoxc	hypox	control	-0.113993	-0.0179207
						hypoxc	hypox	control	-0.108456	-0.0169354
						hypoxc	hypox	control	-0.102624	-0.015764
						hypoxc	hypox	control	-0.0965193	-0.0144113
						hypoxc	hypox	control	-0.090166	-0.0128825
						hypoxc	hypox	control	-0.0835892	-0.0111837
						hypoxc	hypox	control	-0.0768151	-0.00932163
						hypoxc	hypox	control	-0.0698702	-0.00730357
						hypoxc	hypox	control	-0.0627821	-0.00513752
						hypoxc	hypox	control	-0.0555786	-0.00283202
						hypoxc	hypox	control	-0.0482883	-0.000396174
						hypoxc	hypox	control	-0.0409398	0.00216041
						hypoxc	hypox	control	-0.0335622	0.00482764
						hypoxc	hypox	control	-0.0261846	0.00759499
						hypoxc	hypox	control	-0.0188362	0.0104515
						hypoxc	hypox	control	-0.0115458	0.013386
						hypoxc	hypox	control	-0.00434237	0.0163868
						hypoxc	hypox	control	0.00274578	0.0194421
						hypoxc	hypox	control	0.00969063	0.0225399
						hypoxc	hypox	control	0.0164648	0.0256679
						hypoxc	hypox	control	0.0230415	0.0288137
						hypoxc	hypox	control	0.0293948	0.031965
						hypoxc	hypox	control	0.0354997	0.0351094
						hypoxc	hypox	control	0.041332	0.0382343
						hypoxc	hypox	control	0.0468688	0.0413275
						hypoxc	hypox	control	0.0520881	0.0443768
						hypoxc	hypox	control	0.0569694	0.0473701
						hypoxc	hypox	control	0.0614934	0.0502957
						hypoxc	hypox	control	0.0656422	0.0531419
						hypoxc	hypox	control	0.0693996	0.0558976
						hypoxc	hypox	control	0.0727506	0.0585518
						hypoxc	hypox	control	0.075682	0.0610942
						hypoxc	hypox	control	0.0781823	0.0635146
						hypoxc	hypox	control	0.0802416	0.0658035
						hypoxc	hypox	control	0.0818518	0.0679519
						hypoxc	hypox	control	0.0830065	0.0699512
						hypoxc	hypox	control	0.0837011	0.0717937
						hypoxc	hypox	control	0.0839329	0.0734721
						norm200uM	norm	bcp200uM	0.196236	-0.0419841
						norm200uM	norm	bcp200uM	0.19588	-0.0405194
						norm200uM	norm	bcp200uM	0.194812	-0.0390003
						norm200uM	norm	bcp200uM	0.193038	-0.0374327
						norm200uM	norm	bcp200uM	0.190564	-0.0358228
						norm200uM	norm	bcp200uM	0.187399	-0.034177
						norm200uM	norm	bcp200uM	0.183557	-0.0325018
						norm200uM	norm	bcp200uM	0.179052	-0.0308037
						norm200uM	norm	bcp200uM	0.173902	-0.0290896
						norm200uM	norm	bcp200uM	0.168128	-0.0273661
						norm200uM	norm	bcp200uM	0.161753	-0.02564
						norm200uM	norm	bcp200uM	0.1548	-0.0239182
						norm200uM	norm	bcp200uM	0.147299	-0.0222075
						norm200uM	norm	bcp200uM	0.139278	-0.0205145
						norm200uM	norm	bcp200uM	0.13077	-0.0188461
						norm200uM	norm	bcp200uM	0.121807	-0.0172087
						norm200uM	norm	bcp200uM	0.112426	-0.0156089
						norm200uM	norm	bcp200uM	0.102662	-0.0140529
						norm200uM	norm	bcp200uM	0.0925557	-0.012547
						norm200uM	norm	bcp200uM	0.0821457	-0.0110969
						norm200uM	norm	bcp200uM	0.0714733	-0.00970851
						norm200uM	norm	bcp200uM	0.0605808	-0.00838725
						norm200uM	norm	bcp200uM	0.049511	-0.00713835
						norm200uM	norm	bcp200uM	0.0383077	-0.00596673
						norm200uM	norm	bcp200uM	0.0270151	-0.00487701
						norm200uM	norm	bcp200uM	0.0156777	-0.00387349
						norm200uM	norm	bcp200uM	0.00434035	-0.00296014
						norm200uM	norm	bcp200uM	-0.00695227	-0.00214056
						norm200uM	norm	bcp200uM	-0.0181556	-0.00141799
						norm200uM	norm	bcp200uM	-0.0292254	-0.000795267
						norm200uM	norm	bcp200uM	-0.0401179	-0.000274861
						norm200uM	norm	bcp200uM	-0.0507903	0.000141178
						norm200uM	norm	bcp200uM	-0.0612003	0.000451208
						norm200uM	norm	bcp200uM	-0.071307	0.000654005
						norm200uM	norm	bcp200uM	-0.0810703	0.000748769
						norm200uM	norm	bcp200uM	-0.0904519	0.000735125
						norm200uM	norm	bcp200uM	-0.0994146	0.000613129
						norm200uM	norm	bcp200uM	-0.107923	0.00038326
						norm200uM	norm	bcp200uM	-0.115944	4.64271e-05
						norm200uM	norm	bcp200uM	-0.123445	-0.000396041
						norm200uM	norm	bcp200uM	-0.130397	-0.000942399
						norm200uM	norm	bcp200uM	-0.136773	-0.00159049
						norm200uM	norm	bcp200uM	-0.142547	-0.00233775
						norm200uM	norm	bcp200uM	-0.147696	-0.00318125
						norm200uM	norm	bcp200uM	-0.152201	-0.00411764
						norm200uM	norm	bcp200uM	-0.156044	-0.00514323
						norm200uM	norm	bcp200uM	-0.159208	-0.00625397
						norm200uM	norm	bcp200uM	-0.161683	-0.00744548
						norm200uM	norm	bcp200uM	-0.163457	-0.00871307
						norm200uM	norm	bcp200uM	-0.164524	-0.0100517
						norm200uM	norm	bcp200uM	-0.164881	-0.0114561
						norm200uM	norm	bcp200uM	-0.164524	-0.0129208
						norm200uM	norm	bcp200uM	-0.163457	-0.01444
						norm200uM	norm	bcp200uM	-0.161683	-0.0160075
						norm200uM	norm	bcp200uM	-0.159208	-0.0176174
						norm200uM	norm	bcp200uM	-0.156044	-0.0192632
						norm200uM	norm	bcp200uM	-0.152201	-0.0209384
						norm200uM	norm	bcp200uM	-0.147696	-0.0226365
						norm200uM	norm	bcp200uM	-0.142547	-0.0243506
						norm200uM	norm	bcp200uM	-0.136773	-0.0260742
						norm200uM	norm	bcp200uM	-0.130397	-0.0278002
						norm200uM	norm	bcp200uM	-0.123445	-0.029522
						norm200uM	norm	bcp200uM	-0.115944	-0.0312328
						norm200uM	norm	bcp200uM	-0.107923	-0.0329257
						norm200uM	norm	bcp200uM	-0.0994146	-0.0345941
						norm200uM	norm	bcp200uM	-0.0904519	-0.0362315
						norm200uM	norm	bcp200uM	-0.0810703	-0.0378313
						norm200uM	norm	bcp200uM	-0.071307	-0.0393873
						norm200uM	norm	bcp200uM	-0.0612003	-0.0408933
						norm200uM	norm	bcp200uM	-0.0507903	-0.0423433
						norm200uM	norm	bcp200uM	-0.0401179	-0.0437317
						norm200uM	norm	bcp200uM	-0.0292254	-0.045053
						norm200uM	norm	bcp200uM	-0.0181556	-0.0463019
						norm200uM	norm	bcp200uM	-0.00695227	-0.0474735
						norm200uM	norm	bcp200uM	0.00434035	-0.0485632
						norm200uM	norm	bcp200uM	0.0156777	-0.0495667
						norm200uM	norm	bcp200uM	0.0270151	-0.0504801
						norm200uM	norm	bcp200uM	0.0383077	-0.0512997
						norm200uM	norm	bcp200uM	0.049511	-0.0520222
						norm200uM	norm	bcp200uM	0.0605808	-0.052645
						norm200uM	norm	bcp200uM	0.0714733	-0.0531654
						norm200uM	norm	bcp200uM	0.0821457	-0.0535814
						norm200uM	norm	bcp200uM	0.0925557	-0.0538914
						norm200uM	norm	bcp200uM	0.102662	-0.0540942
						norm200uM	norm	bcp200uM	0.112426	-0.054189
						norm200uM	norm	bcp200uM	0.121807	-0.0541754
						norm200uM	norm	bcp200uM	0.13077	-0.0540534
						norm200uM	norm	bcp200uM	0.139278	-0.0538235
						norm200uM	norm	bcp200uM	0.147299	-0.0534867
						norm200uM	norm	bcp200uM	0.1548	-0.0530442
						norm200uM	norm	bcp200uM	0.161753	-0.0524978
						norm200uM	norm	bcp200uM	0.168128	-0.0518497
						norm200uM	norm	bcp200uM	0.173902	-0.0511025
						norm200uM	norm	bcp200uM	0.179052	-0.050259
						norm200uM	norm	bcp200uM	0.183557	-0.0493226
						norm200uM	norm	bcp200uM	0.187399	-0.048297
						norm200uM	norm	bcp200uM	0.190564	-0.0471863
						norm200uM	norm	bcp200uM	0.193038	-0.0459947
						norm200uM	norm	bcp200uM	0.194812	-0.0447272
						norm200uM	norm	bcp200uM	0.19588	-0.0433885
						norm200uM	norm	bcp200uM	0.196236	-0.0419841
						norm20uM	norm	bcp20uM	0.235103	0.122811
						norm20uM	norm	bcp20uM	0.234712	0.127276
						norm20uM	norm	bcp20uM	0.233539	0.131069
						norm20uM	norm	bcp20uM	0.231591	0.134174
						norm20uM	norm	bcp20uM	0.228874	0.13658
						norm20uM	norm	bcp20uM	0.225399	0.138276
						norm20uM	norm	bcp20uM	0.22118	0.139256
						norm20uM	norm	bcp20uM	0.216234	0.139516
						norm20uM	norm	bcp20uM	0.210579	0.139055
						norm20uM	norm	bcp20uM	0.204239	0.137876
						norm20uM	norm	bcp20uM	0.197238	0.135981
						norm20uM	norm	bcp20uM	0.189604	0.13338
						norm20uM	norm	bcp20uM	0.181368	0.130082
						norm20uM	norm	bcp20uM	0.17256	0.126101
						norm20uM	norm	bcp20uM	0.163218	0.121452
						norm20uM	norm	bcp20uM	0.153376	0.116153
						norm20uM	norm	bcp20uM	0.143075	0.110225
						norm20uM	norm	bcp20uM	0.132354	0.103692
						norm20uM	norm	bcp20uM	0.121257	0.0965794
						norm20uM	norm	bcp20uM	0.109826	0.0889154
						norm20uM	norm	bcp20uM	0.0981071	0.0807303
						norm20uM	norm	bcp20uM	0.0861465	0.0720562
						norm20uM	norm	bcp20uM	0.0739913	0.0629275
						norm20uM	norm	bcp20uM	0.0616896	0.0533802
						norm20uM	norm	bcp20uM	0.0492897	0.0434519
						norm20uM	norm	bcp20uM	0.0368407	0.0331818
						norm20uM	norm	bcp20uM	0.0243918	0.0226105
						norm20uM	norm	bcp20uM	0.0119919	0.0117796
						norm20uM	norm	bcp20uM	-0.000309874	0.000732035
						norm20uM	norm	bcp20uM	-0.012465	-0.0104888
						norm20uM	norm	bcp20uM	-0.0244256	-0.0218384
						norm20uM	norm	bcp20uM	-0.0361444	-0.0332722
						norm20uM	norm	bcp20uM	-0.0475751	-0.044745
						norm20uM	norm	bcp20uM	-0.0586727	-0.0562114
						norm20uM	norm	bcp20uM	-0.0693934	-0.0676264
						norm20uM	norm	bcp20uM	-0.0796948	-0.0789447
						norm20uM	norm	bcp20uM	-0.0895363	-0.0901217
						norm20uM	norm	bcp20uM	-0.098879	-0.101113
						norm20uM	norm	bcp20uM	-0.107686	-0.111876
						norm20uM	norm	bcp20uM	-0.115923	-0.122368
						norm20uM	norm	bcp20uM	-0.123557	-0.132547
						norm20uM	norm	bcp20uM	-0.130557	-0.142373
						norm20uM	norm	bcp20uM	-0.136898	-0.151808
						norm20uM	norm	bcp20uM	-0.142552	-0.160814
						norm20uM	norm	bcp20uM	-0.147499	-0.169355
						norm20uM	norm	bcp20uM	-0.151718	-0.177398
						norm20uM	norm	bcp20uM	-0.155193	-0.184912
						norm20uM	norm	bcp20uM	-0.15791	-0.191866
						norm20uM	norm	bcp20uM	-0.159858	-0.198233
						norm20uM	norm	bcp20uM	-0.16103	-0.203988
						norm20uM	norm	bcp20uM	-0.161421	-0.209108
						norm20uM	norm	bcp20uM	-0.16103	-0.213574
						norm20uM	norm	bcp20uM	-0.159858	-0.217366
						norm20uM	norm	bcp20uM	-0.15791	-0.220472
						norm20uM	norm	bcp20uM	-0.155193	-0.222877
						norm20uM	norm	bcp20uM	-0.151718	-0.224573
						norm20uM	norm	bcp20uM	-0.147499	-0.225553
						norm20uM	norm	bcp20uM	-0.142552	-0.225813
						norm20uM	norm	bcp20uM	-0.136898	-0.225353
						norm20uM	norm	bcp20uM	-0.130557	-0.224173
						norm20uM	norm	bcp20uM	-0.123557	-0.222279
						norm20uM	norm	bcp20uM	-0.115923	-0.219678
						norm20uM	norm	bcp20uM	-0.107686	-0.21638
						norm20uM	norm	bcp20uM	-0.098879	-0.212398
						norm20uM	norm	bcp20uM	-0.0895363	-0.207749
						norm20uM	norm	bcp20uM	-0.0796948	-0.20245
						norm20uM	norm	bcp20uM	-0.0693934	-0.196522
						norm20uM	norm	bcp20uM	-0.0586727	-0.189989
						norm20uM	norm	bcp20uM	-0.0475751	-0.182877
						norm20uM	norm	bcp20uM	-0.0361444	-0.175213
						norm20uM	norm	bcp20uM	-0.0244256	-0.167028
						norm20uM	norm	bcp20uM	-0.012465	-0.158354
						norm20uM	norm	bcp20uM	-0.000309874	-0.149225
						norm20uM	norm	bcp20uM	0.0119919	-0.139678
						norm20uM	norm	bcp20uM	0.0243918	-0.129749
						norm20uM	norm	bcp20uM	0.0368407	-0.119479
						norm20uM	norm	bcp20uM	0.0492897	-0.108908
						norm20uM	norm	bcp20uM	0.0616896	-0.0980771
						norm20uM	norm	bcp20uM	0.0739913	-0.0870295
						norm20uM	norm	bcp20uM	0.0861465	-0.0758087
						norm20uM	norm	bcp20uM	0.0981071	-0.064459
						norm20uM	norm	bcp20uM	0.109826	-0.0530253
						norm20uM	norm	bcp20uM	0.121257	-0.0415525
						norm20uM	norm	bcp20uM	0.132354	-0.030086
						norm20uM	norm	bcp20uM	0.143075	-0.0186711
						norm20uM	norm	bcp20uM	0.153376	-0.00735281
						norm20uM	norm	bcp20uM	0.163218	0.00382422
						norm20uM	norm	bcp20uM	0.17256	0.0148159
						norm20uM	norm	bcp20uM	0.181368	0.0255788
						norm20uM	norm	bcp20uM	0.189604	0.0360704
						norm20uM	norm	bcp20uM	0.197238	0.0462495
						norm20uM	norm	bcp20uM	0.204239	0.0560757
						norm20uM	norm	bcp20uM	0.210579	0.0655103
						norm20uM	norm	bcp20uM	0.216234	0.0745161
						norm20uM	norm	bcp20uM	0.22118	0.0830575
						norm20uM	norm	bcp20uM	0.225399	0.0911008
						norm20uM	norm	bcp20uM	0.228874	0.0986143
						norm20uM	norm	bcp20uM	0.231591	0.105568
						norm20uM	norm	bcp20uM	0.233539	0.111935
						norm20uM	norm	bcp20uM	0.234712	0.117691
						norm20uM	norm	bcp20uM	0.235103	0.122811
						normc	norm	control	0.213015	0.0370502
						normc	norm	control	0.212662	0.0397093
						normc	norm	control	0.211604	0.0421307
						normc	norm	control	0.209845	0.0443048
						normc	norm	control	0.207393	0.046223
						normc	norm	control	0.204256	0.0478779
						normc	norm	control	0.200448	0.0492627
						normc	norm	control	0.195983	0.0503722
						normc	norm	control	0.190879	0.0512019
						normc	norm	control	0.185156	0.0517484
						normc	norm	control	0.178837	0.0520098
						normc	norm	control	0.171946	0.0519849
						normc	norm	control	0.164511	0.0516738
						normc	norm	control	0.156562	0.0510778
						normc	norm	control	0.148129	0.0501992
						normc	norm	control	0.139245	0.0490415
						normc	norm	control	0.129947	0.0476093
						normc	norm	control	0.12027	0.0459081
						normc	norm	control	0.110253	0.0439448
						normc	norm	control	0.0999348	0.041727
						normc	norm	control	0.0893569	0.0392636
						normc	norm	control	0.0785608	0.0365642
						normc	norm	control	0.0675891	0.0336395
						normc	norm	control	0.056485	0.0305011
						normc	norm	control	0.0452924	0.0271612
						normc	norm	control	0.0340554	0.0236332
						normc	norm	control	0.0228184	0.0199309
						normc	norm	control	0.0116258	0.0160689
						normc	norm	control	0.000521737	0.0120625
						normc	norm	control	-0.01045	0.00792754
						normc	norm	control	-0.0212461	0.00368027
						normc	norm	control	-0.031824	-0.00066254
						normc	norm	control	-0.0421419	-0.00508373
						normc	norm	control	-0.052159	-0.00956587
						normc	norm	control	-0.0618359	-0.0140912
						normc	norm	control	-0.0711344	-0.018642
						normc	norm	control	-0.0800177	-0.0232002
						normc	norm	control	-0.0884508	-0.0277479
						normc	norm	control	-0.0964005	-0.032267
						normc	norm	control	-0.103835	-0.0367398
						normc	norm	control	-0.110726	-0.0411486
						normc	norm	control	-0.117045	-0.045476
						normc	norm	control	-0.122768	-0.049705
						normc	norm	control	-0.127872	-0.0538187
						normc	norm	control	-0.132337	-0.0578011
						normc	norm	control	-0.136145	-0.0616364
						normc	norm	control	-0.139282	-0.0653094
						normc	norm	control	-0.141734	-0.0688057
						normc	norm	control	-0.143493	-0.0721114
						normc	norm	control	-0.144551	-0.0752136
						normc	norm	control	-0.144904	-0.0780999
						normc	norm	control	-0.144551	-0.080759
						normc	norm	control	-0.143493	-0.0831804
						normc	norm	control	-0.141734	-0.0853545
						normc	norm	control	-0.139282	-0.0872727
						normc	norm	control	-0.136145	-0.0889276
						normc	norm	control	-0.132337	-0.0903124
						normc	norm	control	-0.127872	-0.0914219
						normc	norm	control	-0.122768	-0.0922516
						normc	norm	control	-0.117045	-0.0927981
						normc	norm	control	-0.110726	-0.0930595
						normc	norm	control	-0.103835	-0.0930346
						normc	norm	control	-0.0964005	-0.0927235
						normc	norm	control	-0.0884508	-0.0921275
						normc	norm	control	-0.0800177	-0.0912489
						normc	norm	control	-0.0711344	-0.0900912
						normc	norm	control	-0.0618359	-0.088659
						normc	norm	control	-0.052159	-0.0869578
						normc	norm	control	-0.0421419	-0.0849945
						normc	norm	control	-0.031824	-0.0827767
						normc	norm	control	-0.0212461	-0.0803133
						normc	norm	control	-0.01045	-0.0776139
						normc	norm	control	0.000521737	-0.0746892
						normc	norm	control	0.0116258	-0.0715508
						normc	norm	control	0.0228184	-0.0682109
						normc	norm	control	0.0340554	-0.0646829
						normc	norm	control	0.0452924	-0.0609806
						normc	norm	control	0.056485	-0.0571186
						normc	norm	control	0.0675891	-0.0531122
						normc	norm	control	0.0785608	-0.0489772
						normc	norm	control	0.0893569	-0.04473
						normc	norm	control	0.0999348	-0.0403872
						normc	norm	control	0.110253	-0.035966
						normc	norm	control	0.12027	-0.0314838
						normc	norm	control	0.129947	-0.0269584
						normc	norm	control	0.139245	-0.0224077
						normc	norm	control	0.148129	-0.0178495
						normc	norm	control	0.156562	-0.0133018
						normc	norm	control	0.164511	-0.00878269
						normc	norm	control	0.171946	-0.00430989
						normc	norm	control	0.178837	9.89147e-05
						normc	norm	control	0.185156	0.00442633
						normc	norm	control	0.190879	0.00865527
						normc	norm	control	0.195983	0.012769
						normc	norm	control	0.200448	0.0167514
						normc	norm	control	0.204256	0.0205867
						normc	norm	control	0.207393	0.0242597
						normc	norm	control	0.209845	0.027756
						normc	norm	control	0.211604	0.0310617
						normc	norm	control	0.212662	0.0341639
						normc	norm	control	0.213015	0.0370502

## Sheet: Fig6
		Mixed Model ANOVA Output						Tukey Contrasts
		Analysis of Deviance Table (Type II Wald F tests with Kenward-Roger df)						Simultaneous Tests for General Linear Hypotheses	(Adjusted p values reported -- single-step method)					TUKEY Compact Letter Display (cld in multcomp)
Figure 6 Panel	Analyte/Ratio		F	Df	Df.res	Pr(>F)		Linear Hypothesis	Estimate	Std. Error	z value	Pr(>|z|)		Oxia Treatment	BCP Treatment (uM)	Statistical Letters
a	C16 MUFA:SFA	oxia	69.1676	1	10	8.367e-06		normc - norm20uM == 0	0.158656	0.079225	2.003	0.3407		Normoxic	0	D
		BCP_trt	4.5769	2	10	0.03879		normc - norm200uM == 0	0.342767	0.079225	4.327	<0.001		Hypoxic	0	AB
		oxia:BCP_trt	4.9915	2	10	0.03138		norm20uM - norm200uM == 0	0.184112	0.079225	2.324	0.1843		Normoxic	20	CD
														Hypoxic	20	A
								normc - hypoxc == 0	0.536225	0.079225	6.768	<0.001		Normoxic	200	BC
								normc - hypox20uM == 0	0.575707	0.079225	7.267	<0.001		Hypoxic	200	AB
								normc - hypox200uM == 0	0.530724	0.079225	6.699	<0.001
								hypoxc - hypox20uM == 0	0.039482	0.079225	0.498	0.9962
								hypoxc - hypox200uM == 0	-0.005501	0.079225	-0.069	1
								hypox20uM - hypox200uM == 0	-0.044983	0.079225	-0.568	0.9931
								norm20uM - hypoxc == 0	0.377569	0.079225	4.766	<0.001
								norm20uM - hypox20uM == 0	0.417051	0.079225	5.264	<0.001
								norm20uM - hypox200uM == 0	0.372069	0.079225	4.696	<0.001
								norm200uM - hypoxc == 0	0.193458	0.079225	2.442	0.142
								norm200uM - hypox20uM == 0	0.23294	0.079225	2.94	0.0386
								norm200uM - hypox200uM == 0	0.187957	0.079225	2.372	0.1659
b	MUFA:PUFA		F	Df	Df.res	Pr(>F)		Linear Hypothesis	Estimate	Std. Error	z value	Pr(>|z|)		Oxia Treatment	BCP Treatment (uM)	Statistical Letters
		oxia	91.3197	1	10	2.406e-06		normc - norm20uM == 0	-0.03954	0.05668	-0.698	0.9823		Normoxic	0	D
		BCP_trt	0.3059	2	10	0.74308		normc - norm200uM == 0	0.08	0.05668	1.412	0.7201		Hypoxic	0	AB
		oxia:BCP_trt	7.3011	2	10	0.01109		norm20uM - norm200uM == 0	0.11954	0.05668	2.109	0.2824		Normoxic	20	D
														Hypoxic	20	A
								normc - hypoxc == 0	0.34629	0.05668	6.11	<0.001		Normoxic	200	CD
								normc - hypox20uM == 0	0.40676	0.05668	7.176	<0.001		Hypoxic	200	BC
								normc - hypox200uM == 0	0.22557	0.05668	3.98	<0.001
								hypoxc - hypox20uM == 0	0.06048	0.05668	1.067	0.8945
								hypoxc - hypox200uM == 0	-0.12072	0.05668	-2.13	0.2717
								hypox20uM - hypox200uM == 0	-0.18119	0.05668	-3.197	0.0175
								norm20uM - hypoxc == 0	0.38582	0.05668	6.807	<0.001
								norm20uM - hypox20uM == 0	0.4463	0.05668	7.874	<0.001
								norm20uM - hypox200uM == 0	0.2651	0.05668	4.677	<0.001
								norm200uM - hypoxc == 0	0.26628	0.05668	4.698	<0.001
								norm200uM - hypox20uM == 0	0.32676	0.05668	5.765	<0.001
								norm200uM - hypox200uM == 0	0.14556	0.05668	2.568	0.1053

## Sheet: Fig7
Gene_Symbol	ENSEMBL.GENE	ENSEMBL.TRANSCRIPT	ENTREZ.ID	Gene_Name	LOCUS	Gene.Ontology	KEGG	Unipathway	C_Normoxic	C_Hypoxic.x	log2FC.C_Hypoxic.C_Normoxic.	p_value_oxia	q_value_oxia	C_Hypoxic.y	T_200uM	log2FC.T_200uM.C_Hypoxic.	p_value_bcp200	q_value_bcp200
CA9	ENSG00000107159	ENST00000378357///ENST00000493245///ENST00000485665///ENST00000617161	768	carbonic anhydrase IX	chr9:35658289-35681159	NA	NA	NA	89.4276	470.362	2.39498	5e-05	0.001318	455.684	437.624	-0.0583412	0.7873	0.9999
IL1A	ENSG00000115008	ENST00000263339	3552	interleukin 1, alpha	chr2:112773914-112784590	NA	NA	NA	3.02364	13.971	2.20808	5e-05	0.001318	13.5214	24.7887	0.87444	5e-05	0.0129076
SIRT1	ENSG00000096717	ENST00000212015///ENST00000497639///ENST00000473922///ENST00000406900///ENST00000403579///ENST00000432464	23411	sirtuin 1	chr10:67884668-67918390	NA	NA	NA	15.9731	16.554	0.0515365	0.8364	0.97383	15.9789	15.3826	-0.0548622	0.84055	0.9999
ALB	ENSG00000163631	ENST00000295897///ENST00000510166///ENST00000515133///ENST00000415165///ENST00000514786///ENST00000476441///ENST00000503124///ENST00000509063///ENST00000401494///ENST00000505649///ENST00000511370///ENST00000507673///ENST00000484992///ENST00000504043///ENST00000486939///ENST00000508932///ENST00000495173///ENST00000621085///ENST00000621628///ENST00000441319	213	albumin	chr4:73397113-73421412	NA	NA	NA	0.241312	0.944189	1.96817	0.0001	0.00239826	0.908284	0.0739316	-3.61888	0.21235	0.9999
ASNS	ENSG00000070669	ENST00000394309///ENST00000454046///ENST00000437628///ENST00000394308///ENST00000422745///ENST00000455086///ENST00000444334///ENST00000487714///ENST00000462436///ENST00000442734///ENST00000495255///ENST00000437657///ENST00000448127///ENST00000453600///ENST00000451771///ENST00000414884///ENST00000175506	440	asparagine synthetase (glutamine-hydrolyzing)	chr7:97852117-97872542	NA	NA	NA	165.082	365.573	1.14698	5e-05	0.001318	352.502	313.267	-0.170237	0.36855	0.9999
CCNA1	ENSG00000133101	ENST00000630422///ENST00000440264///ENST00000255465///ENST00000625767	8900	cyclin A1	chr13:36431519-36442882	NA	NA	NA	0.759886	3.28056	2.11009	5e-05	0.001318	3.16599	3.35042	0.0816845	0.74735	0.9999
CREBRF	ENSG00000164463	ENST00000522692///ENST00000296953///ENST00000520420///ENST00000520464///ENST00000517882///ENST00000523161	153222	CREB3 regulatory factor	chr5:173056351-173139284	NA	NA	NA	1.32144	2.66248	1.01066	0.0024	0.0300386	2.57437	3.03408	0.237039	0.40775	0.9999
CXCL8	ENSG00000169429	ENST00000307407///ENST00000401931///ENST00000483500	3576	chemokine (C-X-C motif) ligand 8	chr4:73740505-73743716	GO:0005615|extracellular space|///GO:0007186|G-protein coupled receptor signaling pathway|///GO:0001525|angiogenesis|///GO:0005576|extracellular region|///GO:0006955|immune response|///GO:0005622|intracellular|///GO:0035556|intracellular signal transduction|///GO:0007165|signal transduction|///GO:0007050|cell cycle arrest|///GO:0006954|inflammatory response|///GO:0008009|chemokine activity|///GO:…	NA	NA	174.001	420.21	1.27202	5e-05	0.001318	404.829	420.232	0.0538731	0.74375	0.9999
EGLN1	ENSG00000135766	ENST00000366641///ENST00000476717	54583	egl-9 family hypoxia-inducible factor 1	chr1:231363750-231425044	GO:0005634|nucleus|///GO:0005737|cytoplasm|///GO:0005506|iron ion binding|///GO:0055114|oxidation-reduction process|///GO:0016491|oxidoreductase activity|///GO:0005829|cytosol|///GO:0016705|oxidoreductase activity, acting on paired donors, with incorporation or reduction of molecular oxygen|///GO:0016706|oxidoreductase activity, acting on paired donors, with incorporation or reduction of molecula…	NA	NA	24.0438	59.0664	1.29667	5e-05	0.001318	56.9565	56.3134	-0.016382	0.9537	0.9999
EGLN3	ENSG00000129521	ENST00000250457///ENST00000553215///ENST00000556785///ENST00000487915///ENST00000547327///ENST00000550114///ENST00000551935///ENST00000548285///ENST00000546681///ENST00000464521///ENST00000557521	112399	egl-9 family hypoxia-inducible factor 3	chr14:33924230-34462774	GO:0005634|nucleus|///GO:0006919|activation of cysteine-type endopeptidase activity involved in apoptotic process|///GO:0005737|cytoplasm|///GO:0005506|iron ion binding|///GO:0055114|oxidation-reduction process|///GO:0016491|oxidoreductase activity|///GO:0006915|apoptotic process|///GO:0005829|cytosol|///GO:0016705|oxidoreductase activity, acting on paired donors, with incorporation or reduction …	NA	NA	39.266	244.199	2.63671	5e-05	0.001318	235.627	209.769	-0.167704	0.49155	0.9999
ERO1A	ENSG00000197930	ENST00000395686///ENST00000553714///ENST00000554019///ENST00000556039///ENST00000555069///ENST00000556358///ENST00000556769///ENST00000554251///ENST00000557178///ENST00000556223///ENST00000629528	30001	endoplasmic reticulum oxidoreductase alpha	chr14:52639915-52695900	NA	NA	NA	79.5859	282.599	1.82817	5e-05	0.001318	272.702	315.185	0.208873	0.4447	0.9999
FOS	ENSG00000170345	ENST00000303562///ENST00000554617///ENST00000556324///ENST00000554212///ENST00000535987///ENST00000555242///ENST00000555686///ENST00000555672///ENST00000557139///ENST00000555347	2353	FBJ murine osteosarcoma viral oncogene homolog	chr14:75278773-75282230	GO:0006357|regulation of transcription from RNA polymerase II promoter|///GO:0005634|nucleus|///GO:0006355|regulation of transcription, DNA-templated|///GO:0003700|transcription factor activity, sequence-specific DNA binding|///GO:0000978|RNA polymerase II core promoter proximal region sequence-specific DNA binding|///GO:0045944|positive regulation of transcription from RNA polymerase II promoter…	NA	NA	3.59741	30.6679	3.0917	5e-05	0.001318	29.6233	38.9978	0.396663	0.05445	0.9999
JUN	ENSG00000177606	ENST00000371222	3725	jun proto-oncogene	chr1:58780787-58784327	NA	NA	NA	2.88894	10.3141	1.83601	5e-05	0.001318	9.96898	10.7808	0.112941	0.5256	0.9999
MKNK2	ENSG00000099875	ENST00000589441///ENST00000591142///ENST00000591601///ENST00000309340///ENST00000587416///ENST00000588014///ENST00000586828///ENST00000591588///ENST00000585667///ENST00000586620///ENST00000589509///ENST00000589534///ENST00000250896	2872	MAP kinase interacting serine/threonine kinase 2	chr19:2037464-2051244	NA	NA	NA	15.9599	54.4522	1.77054	5e-05	0.001318	52.5958	46.6972	-0.171613	0.4717	0.9999
PPP1R15A	ENSG00000087074	ENST00000200453///ENST00000600406	23645	protein phosphatase 1, regulatory subunit 15A	chr19:48872391-48876057	NA	NA	NA	5.35052	10.8143	1.01519	5e-05	0.001318	10.4717	15.5691	0.572189	0.00235	0.205706
PPP2R5B	ENSG00000068971	ENST00000413292///ENST00000526559///ENST00000164133///ENST00000532850///ENST00000528530	5526	protein phosphatase 2, regulatory subunit B', beta	chr11:64917552-64935888	GO:0007165|signal transduction|///GO:0000159|protein phosphatase type 2A complex|///GO:0008601|protein phosphatase type 2A regulator activity|///GO:0034047|regulation of protein phosphatase type 2A activity|///GO:0005488|binding|///GO:0005737|cytoplasm|///GO:0005829|cytosol|///GO:0030968|endoplasmic reticulum unfolded protein response|///GO:0005515|protein binding|///GO:0044267|cellular protein m…	NA	NA	2.87554	11.3128	1.97605	0.0001	0.00239826	10.9403	14.8505	0.440859	0.28575	0.9999
PTK6	ENSG00000101213	ENST00000542869///ENST00000217185	5753	protein tyrosine kinase 6	chr20:63528000-63537370	NA	NA	NA	2.55279	6.19903	1.27996	5e-05	0.001318	6.0055	7.18712	0.25913	0.18565	0.9999
RORA	ENSG00000069667	ENST00000335670///ENST00000309157///ENST00000261523///ENST00000449337///ENST00000559587///ENST00000551975///ENST00000560004///ENST00000559343///ENST00000558234///ENST00000557822///ENST00000559145///ENST00000561093///ENST00000560300///ENST00000558904	6095	RAR-related orphan receptor A	chr15:60479177-61229319	NA	NA	NA	0.121682	0.474366	1.96289	0.0009	0.0144505	0.45644	0.721864	0.661302	0.11475	0.9999
RRAGD	ENSG00000025039	ENST00000369415///ENST00000359203///ENST00000492783	58528	Ras-related GTP binding D	chr6:89364635-89412270	NA	NA	NA	9.63418	20.381	1.08099	5e-05	0.001318	19.6834	22.8495	0.215177	0.3756	0.9999
TNIK	ENSG00000154310	ENST00000436636///ENST00000496492///ENST00000341852///ENST00000464785///ENST00000284483///ENST00000475336///ENST00000357327///ENST00000460047///ENST00000488470///ENST00000470834///ENST00000484051///ENST00000487846///ENST00000459881///ENST00000468757///ENST00000465393	23043	TRAF2 and NCK interacting kinase	chr3:171061338-171460408	NA	NA	NA	1.73585	4.70441	1.43837	0.00415	0.0458132	4.53454	5.18962	0.194673	0.668	0.9999
VEGFA	ENSG00000112715	ENST00000476772///ENST00000372067///ENST00000324450///ENST00000417285///ENST00000413642///ENST00000372055///ENST00000482630///ENST00000425836///ENST00000372064///ENST00000372077///ENST00000519767///ENST00000520948///ENST00000518538///ENST00000523873///ENST00000523950///ENST00000512683///ENST00000457104///ENST00000518689///ENST00000523125///ENST00000518824///ENST00000230480///ENST00000480614///ENS…	7422	vascular endothelial growth factor A	chr6:43770183-43786487	NA	NA	NA	94.3949	293.737	1.63774	5e-05	0.001318	283.564	269.711	-0.072259	0.7427	0.9999

## Sheet: Fig8
		ANOVA Output						Tukey Contrasts
		Analysis of Deviance Table (Type II Wald F tests with Kenward-Roger df)						Simultaneous Tests for General Linear Hypotheses	(Adjusted p values reported -- single-step method)					TUKEY Compact Letter Display (cld in multcomp)
Figure 8 Panel	Analyte		Sum Sq	Df	F value	Pr(>F)		Linear Hypothesis	Estimate	Std. Error	z value	Pr(>|z|)		Oxia Treatment	Treatment	Statistical Letters
b	Relative Density (%)	Oxia	6046	1	15.6786	0.0007732		control_Normoxic - bcp20uM_Normoxic == 0	12.4	16.03	0.774	0.99267		Normoxic	0	B
		Treatment	53814	3	46.5199	3.334e-09		control_Normoxic - bcp200uM_Normoxic == 0	57.1	16.03	3.562	0.0335		Hypoxic	0	B
		Oxia:Treatment	2719	3	2.3506	0.102969		control_Normoxic - JW_015_Normoxic == 0	-61.2	16.03	-3.817	0.01951		Normoxic	20 uM BCP	AB
		Residuals	7712	20				bcp20uM_Normoxic - bcp200uM_Normoxic == 0	44.7	16.03	2.788	0.15273		Hypoxic	20 uM BCP	BC
								JW_015_Normoxic - bcp20uM_Normoxic == 0	73.6	16.03	4.591	0.00362		Normoxic	200 uM BCP	A
								JW_015_Normoxic - bcp200uM_Normoxic == 0	118.3	16.03	7.378	< 0.001		Hypoxic	200 uM BCP	AB
														Normoxic	10 uM JWH-015	C
								control_Hypoxic - bcp20uM_Hypoxic == 0	-19.35	13.17	-1.469	0.81322		Hypoxic	10 uM JWH-015	D
								control_Hypoxic - bcp200uM_Hypoxic == 0	18.07	13.17	1.372	0.85815
								control_Hypoxic - JW_015_Hypoxic == 0	-115.5	14.34	-8.055	< 0.001
								bcp20uM_Hypoxic - bcp200uM_Hypoxic == 0	37.42	13.89	2.695	0.17963
								JW_015_Hypoxic - bcp20uM_Hypoxic == 0	96.17	15	6.412	< 0.001
								JW_015_Hypoxic - bcp200uM_Hypoxic == 0	133.6	15	8.907	< 0.001
								control_Normoxic - control_Hypoxic == 0	-3.197e-14	14.34	0	1
								bcp20uM_Normoxic - bcp20uM_Hypoxic == 0	-31.75	15	-2.117	0.43611
								bcp200uM_Normoxic - bcp200uM_Hypoxic == 0	-39.03	15	-2.602	0.21076
								JW_015_Normoxic - JW_015_Hypoxic == 0	-54.32	16.03	-3.388	0.04809
								bcp20uM_Normoxic - bcp200uM_Hypoxic == 0	5.67	15	0.378	0.99993
								control_Normoxic - bcp200uM_Hypoxic == 0	18.07	15	1.205	0.9204
								JW_015_Normoxic - bcp200uM_Hypoxic == 0	79.27	15	5.286	< 0.001
								bcp20uM_Hypoxic - bcp200uM_Normoxic == 0	76.45	15	5.097	0.00118
								control_Hypoxic - bcp200uM_Normoxic == 0	57.1	14.34	3.982	0.01366
								JW_015_Hypoxic - bcp200uM_Normoxic == 0	172.6	16.03	10.766	< 0.001
								control_Normoxic - bcp20uM_Hypoxic == 0	-19.35	15	-1.29	0.89143
								JW_015_Normoxic - bcp20uM_Hypoxic == 0	41.85	15	2.79	0.15192
								control_Hypoxic - bcp20uM_Normoxic == 0	12.4	14.34	0.865	0.98597
								JW_015_Hypoxic - bcp20uM_Normoxic == 0	127.9	16.03	7.978	< 0.001
								JW_015_Normoxic - control_Hypoxic == 0	61.2	14.34	4.267	0.00712
								JW_015_Hypoxic - control_Normoxic == 0	115.5	16.03	7.205	< 0.001

## Sheet: FigS1a
	Oxia_Effect	BCP_Effect	ENSEMBL.GENE	ENSEMBL.TRANSCRIPT	ENTREZ.ID	Gene_Symbol	Gene_Name	LOCUS	Gene.Ontology	KEGG	Unipathway	C_Normoxic	C_Hypoxic.x	log2FC.C_Hypoxic.C_Normoxic.	p_value_oxia	q_value_oxia	C_Hypoxic.y	T_200uM	log2FC.T_200uM.C_Hypoxic.	p_value_bcp200	q_value_bcp200
1396	Downregulated	None	ENSG00000255104	ENST00000412988///ENST00000585171///ENST00000583675///ENST00000413242///ENST00000437605	353149	TBC1D26	TBC1 domain family, member 26	chr17:15699576-15749315	NA	NA	NA	0.646672	0	-16.5439	0.0036	0.0409956	0	0	0	1	1
1464	Downregulated	None	ENSG00000281823	ENST00000627020	NA	NA	NA	chr6:26198850-26199243	NA	NA	NA	6.26558	0	-16.5439	0.0017	0.0232974	0	0	0	1	1
1430	Downregulated	None	ENSG00000266210	ENST00000578099	NA	RN7SL371P		chr1:30918468-30918735	NA	NA	NA	0.655848	0	-16.5439	0.00135	0.019675	0	0.214244	16.2353	1	1
991	Downregulated	None	ENSG00000168269	ENST00000306268///ENST00000449804	2299	FOXI1	forkhead box I1	chr5:170105896-170109725	NA	NA	NA	40.773	2.50203	-4.02644	5e-05	0.001318	2.42786	2.29205	-0.0830441	0.75265	0.9999
1064	Downregulated	None	ENSG00000173237	ENST00000308963	254439	C11orf86	chromosome 11 open reading frame 86	chr11:66975276-66977004	NA	NA	NA	0.501244	0.0488041	-3.36044	0.00325	0.0381567	0.0471238	0.0599426	0.347124	1	1
1426	Downregulated	None	ENSG00000265107	ENST00000579774///ENST00000430508///ENST00000621517	2702	GJA5	gap junction protein, alpha 5, 40kDa	chr1:147756198-147773362	NA	NA	NA	0.500057	0.0783576	-2.67395	0.00055	0.00976153	0.0755351	0.077987	0.0460857	1	1
499	Downregulated	None	ENSG00000127129	ENST00000372587///ENST00000490783///ENST00000467046///ENST00000467872///ENST00000460255	1907	EDN2	endothelin 2	chr1:41478774-41484673	GO:0005615|extracellular space|///GO:0005576|extracellular region|///GO:0005622|intracellular|///GO:0005179|hormone activity|///GO:0005829|cytosol|///GO:0019221|cytokine-mediated signaling pathway|///GO:0008284|positive regulation of cell proliferation|///GO:0007166|cell surface receptor signaling pathway|///GO:0019722|calcium-mediated signaling|///GO:0019229|regulation of vasoconstriction|///GO:…	NA	NA	1.26249	0.233674	-2.4337	0.00115	0.0172922	0.225724	0.125928	-0.841957	1	1
724	Downregulated	None	ENSG00000145703	ENST00000274364///ENST00000514350///ENST00000505766///ENST00000504815///ENST00000514001///ENST00000396234///ENST00000509074///ENST00000502745///ENST00000504254///ENST00000513534///ENST00000515505///ENST00000514579///ENST00000512383///ENST00000504558///ENST00000504477///ENST00000509741///ENST00000512256///ENST00000508410///ENST00000379730	10788	IQGAP2	IQ motif containing GTPase activating protein 2	chr5:76403248-76735781	NA	NA	NA	0.573081	0.115212	-2.31445	0.00035	0.00680122	0.110349	0.144358	0.387582	1	1
1264	Downregulated	None	ENSG00000198074	ENST00000359579///ENST00000475559///ENST00000498818///ENST00000496435	57016	AKR1B10	aldo-keto reductase family 1, member B10 (aldose reductase)	chr7:134527591-134541408	GO:0005764|lysosome|///GO:0055114|oxidation-reduction process|///GO:0016491|oxidoreductase activity|///GO:0005829|cytosol|///GO:0007586|digestion|///GO:0005515|protein binding|///GO:0001758|retinal dehydrogenase activity|///GO:0070062|extracellular exosome|///GO:0008202|steroid metabolic process|///GO:0001523|retinoid metabolic process|///GO:0007603|phototransduction, visible light|///GO:0006081|…	NA	NA	90.7402	18.8138	-2.26995	5e-05	0.001318	18.2353	24.5444	0.428659	0.0726	0.9999
467	Downregulated	None	ENSG00000124664	ENST00000374037///ENST00000544425	25803	SPDEF	SAM pointed domain containing ETS transcription factor	chr6:34537801-34556333	NA	NA	NA	5.2838	1.41425	-1.90154	5e-05	0.001318	1.37488	0.999068	-0.460654	0.1391	0.9999
1362	Downregulated	None	ENSG00000236081	ENST00000453348///ENST00000415399	101927125	ELFN1-AS1	ELFN1 antisense RNA 1	chr7:1688118-1747954	NA	NA	NA	3.69047	1.0108	-1.8683	5e-05	0.001318	0.984671	1.10004	0.159846	0.7362	0.9999
709	Downregulated	None	ENSG00000144355	ENST00000361609///ENST00000469444///ENST00000361725///ENST00000341900///ENST00000409492///ENST00000475989///ENST00000550686	1745	DLX1	distal-less homeobox 1	chr2:172084739-172089677	NA	NA	NA	3.9373	1.10731	-1.83015	5e-05	0.001318	1.07008	1.34951	0.334722	0.2725	0.9999
1391	Downregulated	None	ENSG00000253417	ENST00000518580///ENST00000518301	285629		uncharacterized LOC285629	chr5:160931777-160938626	NA	NA	NA	0.625916	0.17797	-1.81433	0.00015	0.00338326	0.17246	0.154216	-0.161308	1	1
646	Downregulated	None	ENSG00000138347	ENST00000354393///ENST00000358913///ENST00000373675///ENST00000613327///ENST00000540630	84665	MYPN	myopalladin	chr10:68106116-68212017	NA	NA	NA	1.05951	0.307859	-1.78305	5e-05	0.001318	0.296136	0.311422	0.0726107	1	1
1133	Downregulated	None	ENSG00000180347	ENST00000409717///ENST00000456011///ENST00000319386///ENST00000407970///ENST00000482748///ENST00000454513///ENST00000409210///ENST00000471139///ENST00000463693///ENST00000615280///ENST00000451887	223075	CCDC129	coiled-coil domain containing 129	chr7:31514070-31658720	NA	NA	NA	1.06071	0.33018	-1.6837	0.00205	0.0264216	0.318235	0.111065	-1.51869	1	1
948	Downregulated	None	ENSG00000165271	ENST00000353159///ENST00000379470///ENST00000297990///ENST00000379471///ENST00000464829///ENST00000496319	65083	NOL6	nucleolar protein 6 (RNA-associated)	chr9:33461440-33473930	GO:0005634|nucleus|///GO:0005739|mitochondrion|///GO:0006364|rRNA processing|///GO:0005730|nucleolus|///GO:0032040|small-subunit processome|///GO:0044822|poly(A) RNA binding|///GO:0006409|tRNA export from nucleus|///GO:0032545|CURI complex|///GO:0034456|UTP-C complex|///GO:0005515|protein binding|///GO:0000794|condensed nuclear chromosome|	NA	NA	33.2567	10.4617	-1.66853	5e-05	0.001318	10.116	9.59118	-0.0768548	0.6958	0.9999
361	Downregulated	None	ENSG00000114767	ENST00000232888	9136	RRP9	ribosomal RNA processing 9, small subunit (SSU) processome component, homolog (yeast)	chr3:51933429-51941941	NA	NA	NA	12.8658	4.06361	-1.66271	5e-05	0.001318	3.93846	4.35617	0.14543	0.56165	0.9999
1001	Downregulated	None	ENSG00000168811	ENST00000305579///ENST00000480088///ENST00000468862///ENST00000496308///ENST00000480787///ENST00000466512	3592	IL12A	interleukin 12A	chr3:159913399-160225299	GO:0005615|extracellular space|///GO:0005576|extracellular region|///GO:0008083|growth factor activity|///GO:0006955|immune response|///GO:0046982|protein heterodimerization activity|///GO:0007050|cell cycle arrest|///GO:0009615|response to virus|///GO:0016477|cell migration|///GO:0005125|cytokine activity|///GO:0010224|response to UV-B|///GO:0005515|protein binding|///GO:0032496|response to lipo…	NA	NA	1.62377	0.51964	-1.64376	0.0003	0.00593616	0.500969	0.460781	-0.120642	0.7878	0.9999
377	Downregulated	None	ENSG00000115844	ENST00000234198///ENST00000466293	1746	DLX2	distal-less homeobox 2	chr2:172099438-172102900	GO:0003677|DNA binding|///GO:0005634|nucleus|///GO:0006355|regulation of transcription, DNA-templated|///GO:0003700|transcription factor activity, sequence-specific DNA binding|///GO:0043565|sequence-specific DNA binding|///GO:0007420|brain development|///GO:0005515|protein binding|///GO:0000122|negative regulation of transcription from RNA polymerase II promoter|///GO:0000977|RNA polymerase II r…	NA	NA	4.70231	1.50592	-1.64273	5e-05	0.001318	1.45683	1.79458	0.30081	0.2609	0.9999
946	Downregulated	None	ENSG00000165238	ENST00000448039///ENST00000297954///ENST00000432730///ENST00000411624///ENST00000464625///ENST00000478583///ENST00000448251///ENST00000462595///ENST00000453718///ENST00000474009///ENST00000479696///ENST00000467401///ENST00000460335///ENST00000471076///ENST00000427277///ENST00000395477	65268	WNK2	WNK lysine deficient protein kinase 2	chr9:93184915-93346414	NA	NA	NA	4.5649	1.48538	-1.61975	0.0029	0.03508	1.43659	2.07816	0.532662	0.35505	0.9999
952	Downregulated	None	ENSG00000165449	ENST00000395348///ENST00000395347///ENST00000490066	220963	SLC16A9	solute carrier family 16, member 9	chr10:59650760-59736002	GO:0016021|integral component of membrane|///GO:0055085|transmembrane transport|///GO:0005886|plasma membrane|///GO:0034220|ion transmembrane transport|///GO:0005515|protein binding|///GO:0015293|symporter activity|///GO:0008028|monocarboxylic acid transmembrane transporter activity|///GO:0015718|monocarboxylic acid transport|///GO:0046415|urate metabolic process|	NA	NA	1.49122	0.486922	-1.61473	5e-05	0.001318	0.46984	0.502577	0.0971747	0.7758	0.9999
892	Downregulated	None	ENSG00000163121	ENST00000451794///ENST00000310865///ENST00000435380///ENST00000444588	93082	NEURL3	neuralized E3 ubiquitin protein ligase 3	chr2:96497642-96508109	NA	NA	NA	0.812559	0.267834	-1.60113	0.00095	0.0149679	0.260792	0.332843	0.351941	1	1
917	Downregulated	None	ENSG00000163823	ENST00000296140	1230	CCR1	chemokine (C-C motif) receptor 1	chr3:46163603-46266706	NA	NA	NA	0.752028	0.24855	-1.59725	0.0002	0.0042338	0.239991	0.574432	1.25915	0.00125	0.126925
641	Downregulated	None	ENSG00000138074	ENST00000461757///ENST00000310574///ENST00000488743///ENST00000408041///ENST00000461319///ENST00000481751///ENST00000492069///ENST00000476319///ENST00000464538///ENST00000445802///ENST00000412471///ENST00000401463///ENST00000432106///ENST00000426119///ENST00000414408///ENST00000428518///ENST00000430186///ENST00000442731	8884	SLC5A6	solute carrier family 5 (sodium/multivitamin and iodide cotransporter), member 6	chr2:27199586-27217178	GO:0005215|transporter activity|///GO:0055085|transmembrane transport|///GO:0016020|membrane|///GO:0006810|transport|///GO:0005886|plasma membrane|///GO:0005887|integral component of plasma membrane|///GO:0006814|sodium ion transport|///GO:0044281|small molecule metabolic process|///GO:0006766|vitamin metabolic process|///GO:0006767|water-soluble vitamin metabolic process|///GO:0006768|biotin met…	NA	NA	27.5958	9.26876	-1.574	5e-05	0.001318	8.96983	9.57178	0.0937059	0.8025	0.9999
182	Downregulated	Downregulated	ENSG00000100234	ENST00000266085	7078	TIMP3	TIMP metallopeptidase inhibitor 3	chr22:32512551-33058372	GO:0005615|extracellular space|///GO:0046872|metal ion binding|///GO:0005634|nucleus|///GO:0005578|proteinaceous extracellular matrix|///GO:0010951|negative regulation of endopeptidase activity|///GO:0031012|extracellular matrix|///GO:0034097|response to cytokine|///GO:0007601|visual perception|///GO:0005515|protein binding|///GO:0070062|extracellular exosome|///GO:0002020|protease binding|///GO:…	NA	NA	9.2694	3.1721	-1.54704	5e-05	0.001318	3.0677	1.7062	-0.846374	0.00025	0.0447971
1096	Downregulated	None	ENSG00000176387	ENST00000567684///ENST00000326152///ENST00000569303///ENST00000566606	3291	HSD11B2	hydroxysteroid (11-beta) dehydrogenase 2	chr16:67430651-67437553	NA	NA	NA	1.69648	0.585305	-1.53529	0.0007	0.0118679	0.569528	0.483198	-0.237152	0.5862	0.9999
1454	Downregulated	None	ENSG00000277363	ENST00000617146///ENST00000621492///ENST00000622190///ENST00000622519///ENST00000621763///ENST00000613927///ENST00000621275///ENST00000612208///ENST00000612431	80725	SRCIN1	SRC kinase signaling inhibitor 1	chr17:38530015-38605930	NA	NA	NA	1.47501	0.509969	-1.53225	0.00055	0.00976153	0.495602	0.532192	0.102765	0.8164	0.9999
715	Downregulated	None	ENSG00000145020	ENST00000465925///ENST00000427987///ENST00000458307///ENST00000476226///ENST00000273588///ENST00000476127///ENST00000495436///ENST00000399379///ENST00000473163///ENST00000430521///ENST00000491800///ENST00000487589///ENST00000461210///ENST00000478594///ENST00000480957///ENST00000493046///ENST00000485108///ENST00000476828///ENST00000462048///ENST00000498571///ENST00000395338///ENST00000538581	275	AMT	aminomethyltransferase	chr3:49416777-49422753	GO:0032259|methylation|///GO:0008483|transaminase activity|///GO:0004047|aminomethyltransferase activity|///GO:0006546|glycine catabolic process|///GO:0005739|mitochondrion|///GO:0005759|mitochondrial matrix|///GO:0044281|small molecule metabolic process|///GO:0034641|cellular nitrogen compound metabolic process|///GO:0046487|glyoxylate metabolic process|	NA	NA	1.24286	0.429892	-1.53161	0.0001	0.00239826	0.417023	0.536301	0.362915	0.34325	0.9999
1014	Downregulated	None	ENSG00000169710	ENST00000306749///ENST00000634990///ENST00000584610///ENST00000578424///ENST00000580382///ENST00000579410///ENST00000635197	2194	FASN	fatty acid synthase	chr17:82078337-82098332	NA	NA	NA	19.6731	6.85139	-1.52176	0.00015	0.00338326	6.67167	14.965	1.16548	0.0038	0.295295
848	Downregulated	None	ENSG00000159640	ENST00000583336///ENST00000584529///ENST00000582678///ENST00000579462///ENST00000290866///ENST00000582627///ENST00000580318///ENST00000579726///ENST00000290863///ENST00000582005///ENST00000578839///ENST00000413513///ENST00000579314///ENST00000579204///ENST00000584865///ENST00000582761///ENST00000577418///ENST00000583645///ENST00000578679///ENST00000579409///ENST00000582244///ENST00000428043	1636	ACE	angiotensin I converting enzyme	chr17:63477060-63521848	NA	NA	NA	0.557008	0.19561	-1.50972	0.0019	0.0252174	0.18853	0.468679	1.31381	1	1
683	Downregulated	None	ENSG00000142684	ENST00000374266///ENST00000270812	51042	ZNF593	zinc finger protein 593	chr1:26169870-26172060	NA	NA	NA	1.55205	0.55037	-1.49571	0.00265	0.0325231	0.535283	0.748401	0.48351	0.29195	0.9999
882	Downregulated	None	ENSG00000162650	ENST00000463678///ENST00000369870///ENST00000497545///ENST00000604728///ENST00000369869///ENST00000459635///ENST00000615509	127002	ATXN7L2	ataxin 7-like 2	chr1:109483478-109492804	NA	NA	NA	1.23769	0.441575	-1.48691	0.0017	0.0232974	0.427728	0.384128	-0.155108	1	1
1228	Downregulated	None	ENSG00000188001	ENST00000433971///ENST00000496671///ENST00000412373///ENST00000479720///ENST00000497628///ENST00000488841///ENST00000473790///ENST00000464152///ENST00000460613///ENST00000345063///ENST00000456832///ENST00000493725///ENST00000425670///ENST00000485836///ENST00000481307	285386	TPRG1	tumor protein p63 regulated 1	chr3:188941714-189325304	NA	NA	NA	2.11796	0.757002	-1.48431	0.0024	0.0300386	0.728999	0.269842	-1.4338	0.00785	0.442827
1356	Downregulated	None	ENSG00000235109	ENST00000481934///ENST00000439158///ENST00000396838///ENST00000414429///ENST00000446474///ENST00000344279///ENST00000435857///ENST00000414431///ENST00000453745///ENST00000426434///ENST00000439636///ENST00000447021///ENST00000426756///ENST00000446222///ENST00000434036///ENST00000444081///ENST00000439628///ENST00000476001///ENST00000611469	64288	ZSCAN31	zinc finger and SCAN domain containing 31	chr6:28324692-28369177	NA	NA	NA	9.22153	3.3008	-1.48219	0.00185	0.0247707	3.18338	3.00962	-0.0809775	0.87965	0.9999
695	Downregulated	None	ENSG00000143416	ENST00000368868///ENST00000493560///ENST00000447402///ENST00000426705///ENST00000474352///ENST00000443708///ENST00000470345///ENST00000455397///ENST00000427977///ENST00000423070///ENST00000463664///ENST00000424475///ENST00000458566///ENST00000455839///ENST00000465273///ENST00000473693///ENST00000492643///ENST00000498494///ENST00000427867	8991	SELENBP1	selenium binding protein 1	chr1:151364301-151372733	NA	NA	NA	2.65134	0.952415	-1.47706	0.00325	0.0381567	0.929319	1.11251	0.259572	0.6273	0.9999
1231	Downregulated	None	ENSG00000188681	ENST00000416067///ENST00000559466	100132288///100233156	TEKT4P2	tektin 4 pseudogene 2///TEKT4P2	chr21:9068360-9129752	NA	NA	NA	1.01746	0.365617	-1.47657	0.0029	0.03508	0.354685	0.383652	0.11326	1	1
133	Downregulated	None	ENSG00000085117	ENST00000526958///ENST00000227155///ENST00000342935///ENST00000532544///ENST00000529277///ENST00000525210///ENST00000525898///ENST00000527737///ENST00000524704///ENST00000525813///ENST00000529853///ENST00000530601///ENST00000530931///ENST00000524750	3732	CD82	CD82 molecule	chr11:44564426-44620363	NA	NA	NA	8.92097	3.22604	-1.46743	5e-05	0.001318	3.12619	2.4242	-0.366901	0.331	0.9999
927	Downregulated	None	ENSG00000164128	ENST00000296533///ENST00000509586///ENST00000504391///ENST00000512819///ENST00000504790///ENST00000515701///ENST00000511901	4886	NPY1R	neuropeptide Y receptor Y1	chr4:163323960-163351934	NA	NA	NA	7.55065	2.73989	-1.46248	5e-05	0.001318	2.65602	3.45738	0.380413	0.3104	0.9999
551	Downregulated	None	ENSG00000132854	ENST00000317477///ENST00000371153///ENST00000371150///ENST00000354381	163782	KANK4	KN motif and ankyrin repeat domains 4	chr1:62236978-62319414	NA	NA	NA	2.04807	0.744552	-1.45982	0.00025	0.00510681	0.717528	0.45415	-0.659865	0.0928	0.9999
1333	Downregulated	None	ENSG00000226887	ENST00000454756///ENST00000443173///ENST00000440542	100288413	ERVMER34-1	endogenous retrovirus group MER34, member 1	chr4:52722617-52751640	GO:0016021|integral component of membrane|///GO:0019031|viral envelope|	NA	NA	5.91946	2.15738	-1.45619	5e-05	0.001318	2.07833	1.72019	-0.272864	0.29605	0.9999
290	Downregulated	None	ENSG00000108691	ENST00000624362///ENST00000580907///ENST00000225831///ENST00000582017	6347	CCL2	chemokine (C-C motif) ligand 2	chr17:34255217-34257203	NA	NA	NA	11.544	4.23947	-1.44518	5e-05	0.001318	4.1055	2.2644	-0.858432	0.00565	0.366192
1397	Downregulated	None	ENSG00000255198	ENST00000531523///ENST00000564014	NA	SNHG9		chr16:1964958-1965509	NA	NA	NA	20.985	7.76433	-1.43443	0.0006	0.0104893	7.56824	7.36813	-0.03866	0.92625	0.9999
319	Downregulated	None	ENSG00000111490	ENST00000456757///ENST00000544190///ENST00000542120///ENST00000539867///ENST00000544457///ENST00000539120	23329	TBC1D30	TBC1 domain family, member 30	chr12:64781192-64881032	NA	NA	NA	12.7869	4.80535	-1.41195	0.00045	0.00830773	4.64309	4.57428	-0.0215395	0.9576	0.9999
573	Downregulated	None	ENSG00000134533	ENST00000256953///ENST00000538313///ENST00000536465///ENST00000546331///ENST00000545567///ENST00000537647///ENST00000393736///ENST00000537717///ENST00000437578	85004	RERG	RAS-like, estrogen-regulated, growth inhibitor	chr12:15107782-15597399	NA	NA	NA	13.8852	5.22151	-1.41101	5e-05	0.001318	5.03867	3.70375	-0.444058	0.05155	0.9999
1175	Downregulated	None	ENSG00000183751	ENST00000568546///ENST00000561907///ENST00000569628///ENST00000332704///ENST00000569792///ENST00000564171///ENST00000567615///ENST00000615855	10607	TBL3	transducin (beta)-like 3	chr16:1972036-1984192	NA	NA	NA	6.95668	2.62778	-1.40455	0.0001	0.00239826	2.55006	2.4643	-0.0493518	0.9074	0.9999
1002	Downregulated	None	ENSG00000168918	ENST00000359570///ENST00000451407///ENST00000445964///ENST00000467393///ENST00000474278///ENST00000496402///ENST00000415617///ENST00000493078///ENST00000472517///ENST00000493632///ENST00000480983///ENST00000465281///ENST00000417661///ENST00000491070	3635	INPP5D	inositol polyphosphate-5-phosphatase D	chr2:233059966-233207903	NA	NA	NA	5.28829	2.01139	-1.39461	0.00165	0.0227977	1.94324	2.67076	0.45879	0.34105	0.9999
691	Downregulated	None	ENSG00000143333	ENST00000367558	6004	RGS16	regulator of G-protein signaling 16	chr1:182598622-182604408	NA	NA	NA	0.666308	0.255764	-1.38137	0.0008	0.0132087	0.246825	0.205307	-0.265705	1	1
520	Downregulated	None	ENSG00000130193	ENST00000336138///ENST00000520217///ENST00000518798	51337	THEM6	thioesterase superfamily member 6	chr8:142727202-142736927	GO:0005576|extracellular region|	NA	NA	6.28685	2.41803	-1.37851	5e-05	0.001318	2.34964	2.63981	0.167991	0.5633	0.9999
1314	Downregulated	None	ENSG00000215417	ENST00000582141///ENST00000400282///ENST00000581816	407975	MIR17HG	miR-17-92 cluster host gene	chr13:91347819-91354579	NA	NA	NA	2.17782	0.838174	-1.37757	0.00175	0.0238962	0.807379	1.14582	0.505067	0.21455	0.9999
1338	Downregulated	None	ENSG00000227471	ENST00000457545///ENST00000467156///ENST00000423958	441282	AKR1B15	aldo-keto reductase family 1, member B15	chr7:134549135-134579875	NA	NA	NA	7.99555	3.07852	-1.37696	5e-05	0.001318	2.98471	4.69568	0.653745	0.0174	0.710508
1461	Downregulated	None	ENSG00000280027	ENST00000623877	NA	NA	NA	chr16:53391088-53392473	NA	NA	NA	1.12641	0.434021	-1.3759	0.0008	0.0132087	0.418833	0.441973	0.0775822	1	1
670	Downregulated	None	ENSG00000140854	ENST00000379661///ENST00000562592///ENST00000566726///ENST00000566611///ENST00000566785///ENST00000569627///ENST00000563127///ENST00000563462///ENST00000569018///ENST00000562542	10300	KATNB1	katanin p80 (WD repeat containing) subunit B 1	chr16:57735729-57757250	NA	NA	NA	7.9638	3.06914	-1.37562	0.0028	0.034088	2.97671	4.11523	0.467258	0.30815	0.9999
1418	Downregulated	None	ENSG00000261236	ENST00000569669///ENST00000568812///ENST00000569403///ENST00000569160///ENST00000563210///ENST00000569712	23246	BOP1	block of proliferation 1	chr8:144262101-144291370	GO:0006364|rRNA processing|///GO:0051726|regulation of cell cycle|///GO:0030529|ribonucleoprotein complex|///GO:0005654|nucleoplasm|///GO:0042254|ribosome biogenesis|///GO:0044822|poly(A) RNA binding|///GO:0030687|preribosome, large subunit precursor|///GO:0005515|protein binding|///GO:0008283|cell proliferation|///GO:0000463|maturation of LSU-rRNA from tricistronic rRNA transcript (SSU-rRNA, 5.8…	NA	NA	8.03889	3.1136	-1.36841	5e-05	0.001318	3.02877	2.44796	-0.307154	0.39915	0.9999
1020	Downregulated	None	ENSG00000169884	ENST00000301061///ENST00000407467///ENST00000403957///ENST00000413630///ENST00000475740///ENST00000420388	7480	WNT10B	wingless-type MMTV integration site family, member 10B	chr12:48965339-48971763	NA	NA	NA	2.23532	0.868382	-1.36408	5e-05	0.001318	0.838027	0.556196	-0.591402	0.08615	0.9999
1179	Downregulated	None	ENSG00000184178	ENST00000401642///ENST00000388940///ENST00000503450///ENST00000611795	152579	SCFD2	sec1 family domain containing 2	chr4:52872981-53366075	NA	NA	NA	14.2477	5.54489	-1.3615	5e-05	0.001318	5.35529	4.67045	-0.197404	0.47675	0.9999
1449	Downregulated	None	ENSG00000274605	ENST00000612598	105370333		uncharacterized LOC105370333	chr13:100086030-100088848	NA	NA	NA	9.2595	3.611	-1.35853	5e-05	0.001318	3.4926	2.99903	-0.219805	0.4544	0.9999
1266	Downregulated	None	ENSG00000198208	ENST00000555834///ENST00000555910///ENST00000555009///ENST00000555647///ENST00000556848///ENST00000553646///ENST00000553315///ENST00000553971///ENST00000553789///ENST00000557413///ENST00000554834///ENST00000553894///ENST00000554900///ENST00000557383///ENST00000556776///ENST00000354625	83694	RPS6KL1	ribosomal protein S6 kinase-like 1	chr14:74903953-74923396	NA	NA	NA	2.06281	0.811345	-1.34622	0.00155	0.021834	0.78262	0.704157	-0.152415	0.7217	0.9999
1237	Downregulated	None	ENSG00000189046	ENST00000343075///ENST00000429722///ENST00000440112///ENST00000543444///ENST00000536242///ENST00000536358///ENST00000536720///ENST00000619381	121642	ALKBH2	alkB homolog 2, alpha-ketoglutarate-dependent dioxygenase	chr12:109088187-109093631	NA	NA	NA	28.7396	11.3231	-1.34377	5e-05	0.001318	10.9647	11.1615	0.0256663	0.92515	0.9999
904	Downregulated	None	ENSG00000163485	ENST00000309502///ENST00000367236///ENST00000367235///ENST00000464019///ENST00000472535///ENST00000467253///ENST00000337894///ENST00000618295	134	ADORA1	adenosine A1 receptor	chr1:203090653-203167405	NA	NA	NA	9.20716	3.63398	-1.34121	0.0001	0.00239826	3.51808	2.31349	-0.604719	0.08685	0.9999
876	Downregulated	None	ENSG00000162377	ENST00000371538///ENST00000486918	65260	COA7	cytochrome c oxidase assembly factor 7 (putative)	chr1:52684450-52698366	NA	NA	NA	22.0853	8.75432	-1.33502	5e-05	0.001318	8.46914	11.4643	0.436866	0.118	0.9999
1205	Downregulated	None	ENSG00000185504	ENST00000443656///ENST00000327787///ENST00000425898///ENST00000545865///ENST00000541246///ENST00000544302///ENST00000536161	80233	FAAP100	Fanconi anemia core complex associated protein 100	chr17:81539884-81553961	NA	NA	NA	2.85528	1.13194	-1.33484	0.00015	0.00338326	1.09973	1.21439	0.143076	0.6996	0.9999
68	Downregulated	None	ENSG00000063241	ENST00000438389///ENST00000590921///ENST00000425675///ENST00000085068///ENST00000587226///ENST00000589080///ENST00000591718///ENST00000589108	79763	ISOC2	isochorismatase domain containing 2	chr19:55452984-55462343	NA	NA	NA	6.79884	2.6988	-1.33297	5e-05	0.001318	2.62357	2.2825	-0.20092	0.5225	0.9999
965	Downregulated	None	ENSG00000166166	ENST00000389749///ENST00000299202	115708	TRMT61A	tRNA methyltransferase 61A	chr14:103529183-103537073	GO:0005634|nucleus|///GO:0005654|nucleoplasm|///GO:0008033|tRNA processing|///GO:0006400|tRNA modification|///GO:0010467|gene expression|///GO:0030488|tRNA methylation|///GO:0016429|tRNA (adenine-N1-)-methyltransferase activity|///GO:0031515|tRNA (m1A) methyltransferase complex|	NA	NA	1.4925	0.592827	-1.33204	5e-05	0.001318	0.575295	0.598818	0.0578148	0.85375	0.9999
483	Downregulated	None	ENSG00000125462	ENST00000482932///ENST00000489918///ENST00000484428///ENST00000489877///ENST00000476966///ENST00000463309///ENST00000464203///ENST00000469813///ENST00000495000///ENST00000615748///ENST00000464238///ENST00000357975///ENST00000492750///ENST00000497822///ENST00000608007///ENST00000400991///ENST00000368242///ENST00000471156///ENST00000497824///ENST00000488498///ENST00000465270///ENST00000462458///ENS…	10485	C1orf61	chromosome 1 open reading frame 61	chr1:156404249-156430701	NA	NA	NA	2.99028	1.18813	-1.33158	0.00055	0.00976153	1.14903	1.17841	0.0364251	0.92965	0.9999
1182	Downregulated	None	ENSG00000184436	ENST00000498406///ENST00000215742///ENST00000471073///ENST00000399133///ENST00000476667///ENST00000466670///ENST00000488975///ENST00000471723	80764	THAP7	THAP domain containing 7	chr22:20999103-21045017	NA	NA	NA	9.44283	3.75506	-1.33038	0.00015	0.00338326	3.63013	3.93636	0.116843	0.7176	0.9999
823	Downregulated	None	ENSG00000156398	ENST00000602831///ENST00000369893///ENST00000602287///ENST00000480358///ENST00000602544///ENST00000602647///ENST00000602785///ENST00000602439///ENST00000602764///ENST00000459894///ENST00000602670///ENST00000602660///ENST00000602868	118980	SFXN2	sideroflexin 2	chr10:102714537-102743492	NA	NA	NA	8.84521	3.52374	-1.32779	5e-05	0.001318	3.39941	2.46688	-0.462595	0.08295	0.9999
548	Downregulated	None	ENSG00000132768	ENST00000471934///ENST00000476260///ENST00000255108///ENST00000524776///ENST00000530988///ENST00000495421///ENST00000527567///ENST00000492306///ENST00000490861///ENST00000396758///ENST00000477294///ENST00000529729///ENST00000532140///ENST00000534786///ENST00000534655///ENST00000459879///ENST00000527319	1802	DPH2	DPH2 homolog	chr1:43969999-43973369	NA	NA	NA	13.979	5.5741	-1.32645	5e-05	0.001318	5.39881	5.1862	-0.0579646	0.8285	0.9999
784	Downregulated	None	ENSG00000152402	ENST00000526355///ENST00000282249///ENST00000347596	2977	GUCY1A2	guanylate cyclase 1, soluble, alpha 2	chr11:106674011-107018524	NA	NA	NA	2.69647	1.07987	-1.32021	5e-05	0.001318	1.03905	0.563019	-0.884006	0.02535	0.876989
1348	Downregulated	None	ENSG00000232956	ENST00000577700///ENST00000578968///ENST00000579383///ENST00000585030///ENST00000580458///ENST00000438705///ENST00000584327///ENST00000582727///ENST00000584686///ENST00000580528	NA	SNHG15		chr7:44983022-44986961	NA	NA	NA	39.1377	15.8655	-1.30267	5e-05	0.001318	15.3372	15.6797	0.0318694	0.9164	0.9999
280	Downregulated	None	ENSG00000107833	ENST00000370110///ENST00000474993///ENST00000462391///ENST00000468544	10360	NPM3	nucleophosmin/nucleoplasmin 3	chr10:101781324-101783413	NA	NA	NA	117.028	47.4978	-1.30093	5e-05	0.001318	46.0456	47.3432	0.0400923	0.87475	0.9999
1434	Downregulated	None	ENSG00000267480	ENST00000587619	NA	NA	NA	chr18:12031177-12032181	NA	NA	NA	2.71848	1.10641	-1.29692	0.0038	0.0427909	1.06907	1.63878	0.616258	0.1557	0.9999
516	Downregulated	None	ENSG00000129932	ENST00000250937///ENST00000586906///ENST00000592858///ENST00000587122///ENST00000427575	83475	DOHH	deoxyhypusine hydroxylase/monooxygenase	chr19:3490820-3500940	NA	NA	NA	0.97832	0.398324	-1.29636	0.0011	0.0167733	0.388071	0.489204	0.334116	0.37445	0.9999
1309	Downregulated	None	ENSG00000214313	ENST00000425474///ENST00000411909	646282	AZGP1P1	alpha-2-glycoprotein 1, zinc-binding pseudogene 1	chr7:99980761-99987535	NA	NA	NA	2.79138	1.1367	-1.29612	0.00015	0.00338326	1.09916	0.896379	-0.294216	0.39715	0.9999
1324	Downregulated	None	ENSG00000223875	ENST00000420638	NA	NBEAP3		chr22:15852989-15893942	NA	NA	NA	3.5538	1.45245	-1.29087	5e-05	0.001318	1.40086	1.5029	0.101433	0.74005	0.9999
1394	Downregulated	None	ENSG00000254858	ENST00000599612///ENST00000534421///ENST00000532896///ENST00000533807	84769	MPV17L2	MPV17 mitochondrial membrane protein-like 2	chr19:18193181-18204074	GO:0016021|integral component of membrane|///GO:0005743|mitochondrial inner membrane|///GO:0005762|mitochondrial large ribosomal subunit|///GO:0070131|positive regulation of mitochondrial translation|///GO:0061668|mitochondrial ribosome assembly|///GO:0005739|mitochondrion|	NA	NA	6.37696	2.6132	-1.28705	5e-05	0.001318	2.53903	2.73363	0.106537	0.7407	0.9999
1174	Downregulated	None	ENSG00000183741	ENST00000407418///ENST00000216083///ENST00000469420	23466	CBX6	chromobox homolog 6	chr22:38861449-38872314	GO:0005634|nucleus|///GO:0006351|transcription, DNA-templated|///GO:0000122|negative regulation of transcription from RNA polymerase II promoter|///GO:0005654|nucleoplasm|///GO:0016568|chromatin modification|///GO:0005515|protein binding|///GO:0031519|PcG protein complex|///GO:0000792|heterochromatin|///GO:0003727|single-stranded RNA binding|	NA	NA	4.70586	1.93111	-1.28503	5e-05	0.001318	1.86891	1.34964	-0.469621	0.0351	0.9999
390	Downregulated	None	ENSG00000116649	ENST00000475189///ENST00000376957///ENST00000490101///ENST00000465788///ENST00000459997///ENST00000487300	6723	SRM	spermidine synthase	chr1:11054583-11060024	NA	NA	NA	129.309	53.2696	-1.27944	5e-05	0.001318	51.5049	41.7115	-0.304262	0.29765	0.9999
1117	Downregulated	None	ENSG00000178896	ENST00000316052///ENST00000525936///ENST00000527954	54512	EXOSC4	exosome component 4	chr8:144078001-144080647	NA	NA	NA	8.51122	3.50631	-1.27941	5e-05	0.001318	3.40448	3.20053	-0.0891256	0.7943	0.9999
486	Downregulated	None	ENSG00000125630	ENST00000263331///ENST00000438748///ENST00000430769///ENST00000333990///ENST00000409894///ENST00000448770///ENST00000430293///ENST00000424062///ENST00000417433///ENST00000496238///ENST00000468475///ENST00000475318///ENST00000498054///ENST00000484574///ENST00000458012///ENST00000541869///ENST00000537335	84172	POLR1B	polymerase (RNA) I polypeptide B, 128kDa	chr2:112541914-112577150	NA	NA	NA	39.3392	16.2566	-1.27494	5e-05	0.001318	15.6822	17.4678	0.155572	0.6248	0.9999
865	Downregulated	None	ENSG00000160818	ENST00000368232///ENST00000438976///ENST00000415314///ENST00000494414///ENST00000497287///ENST00000463513///ENST00000498641///ENST00000529520///ENST00000473910///ENST00000531129///ENST00000474904///ENST00000498756///ENST00000506832///ENST00000527691///ENST00000531900///ENST00000525375	54865	GPATCH4	G patch domain containing 4	chr1:156594486-156601496	NA	NA	NA	58.2591	24.0784	-1.27474	5e-05	0.001318	23.2659	24.5224	0.0758818	0.66435	0.9999
959	Downregulated	None	ENSG00000165905	ENST00000529052///ENST00000531526///ENST00000401752///ENST00000528236///ENST00000525609///ENST00000414027///ENST00000530437///ENST00000534410///ENST00000531847///ENST00000325468///ENST00000536139	120071	GYLTL1B	glycosyltransferase-like 1B	chr11:45921620-45929096	GO:0008152|metabolic process|///GO:0016757|transferase activity, transferring glycosyl groups|///GO:0016021|integral component of membrane|///GO:0000139|Golgi membrane|///GO:0015020|glucuronosyltransferase activity|///GO:0035269|protein O-linked mannosylation|///GO:0030145|manganese ion binding|///GO:0046716|muscle cell cellular homeostasis|///GO:0042285|xylosyltransferase activity|///GO:0043231|…	NA	NA	10.8232	4.47849	-1.27304	0.00115	0.0172922	4.34068	4.93923	0.186363	0.6519	0.9999
1118	Downregulated	None	ENSG00000179041	ENST00000320270	23212	RRS1	ribosome biogenesis regulator homolog	chr8:66429027-66518524	NA	NA	NA	22.7672	9.43554	-1.27078	5e-05	0.001318	9.12498	8.6497	-0.0771717	0.71335	0.9999
482	Downregulated	None	ENSG00000125454	ENST00000582822///ENST00000416858///ENST00000402418///ENST00000442286///ENST00000320362///ENST00000580994///ENST00000583332///ENST00000580273///ENST00000579207///ENST00000580151///ENST00000581988///ENST00000582778///ENST00000584438///ENST00000579228///ENST00000375261	60386	SLC25A19	solute carrier family 25 (mitochondrial thiamine pyrophosphate carrier), member 19	chr17:75271368-75289510	NA	NA	NA	14.9644	6.20635	-1.26972	0.00035	0.00680122	6.01597	6.12544	0.026017	0.9451	0.9999
70	Downregulated	None	ENSG00000063761	ENST00000238561///ENST00000556048///ENST00000393639///ENST00000557501///ENST00000341211///ENST00000555333///ENST00000556560///ENST00000555217	57143	ADCK1	aarF domain containing kinase 1	chr14:77800082-77935012	NA	NA	NA	4.47014	1.87334	-1.25471	0.0003	0.00593616	1.81237	1.7625	-0.0402524	0.9027	0.9999
173	Downregulated	None	ENSG00000100068	ENST00000467672///ENST00000444995///ENST00000402785///ENST00000474163///ENST00000484509///ENST00000468442///ENST00000610821///ENST00000402859	91355	LRP5L	low density lipoprotein receptor-related protein 5-like	chr22:25351417-25405377	NA	NA	NA	1.70253	0.714086	-1.25351	0.0041	0.0454267	0.692185	1.18101	0.770792	0.06995	0.9999
1365	Downregulated	None	ENSG00000236782	ENST00000448923///ENST00000407889///ENST00000414762///ENST00000444682///ENST00000433939	NA	NA	NA	chr1:26169870-26172060	NA	NA	NA	13.6601	5.74207	-1.25032	0.00165	0.0227977	5.58114	5.56113	-0.0051806	0.9903	0.9999
830	Downregulated	None	ENSG00000157193	ENST00000306052///ENST00000529670///ENST00000371454///ENST00000465675///ENST00000354412///ENST00000480045///ENST00000347547///ENST00000459674///ENST00000460214///ENST00000481431///ENST00000475501///ENST00000496580///ENST00000613948	7804	LRP8	low density lipoprotein receptor-related protein 8, apolipoprotein e receptor	chr1:53226891-53328070	NA	NA	NA	62.5158	26.2972	-1.24931	0.00185	0.0247707	25.4638	44.9163	0.81879	0.0395	0.9999
322	Downregulated	None	ENSG00000111641	ENST00000537442///ENST00000382421///ENST00000545200///ENST00000399466///ENST00000322166///ENST00000541778///ENST00000542015///ENST00000544630///ENST00000536506///ENST00000537708///ENST00000542919///ENST00000542944///ENST00000542867///ENST00000400580///ENST00000536124///ENST00000538420///ENST00000545492///ENST00000545915///ENST00000540228///ENST00000538697///ENST00000546053///ENST00000617555///ENS…	4839	NOP2	NOP2 nucleolar protein	chr12:6556862-6568691	NA	NA	NA	54.4876	22.9523	-1.24729	5e-05	0.001318	22.1956	21.345	-0.0563779	0.8044	0.9999
1379	Downregulated	None	ENSG00000243479	ENST00000480284	645249	MNX1-AS1	MNX1 antisense RNA 1 (head to head)	chr7:157010804-157016426	NA	NA	NA	1.32981	0.562771	-1.2406	0.002	0.025976	0.542502	0.619592	0.19169	0.63175	0.9999
808	Downregulated	None	ENSG00000154928	ENST00000467013///ENST00000472904///ENST00000467708///ENST00000460895///ENST00000482618///ENST00000398015///ENST00000488154///ENST00000497173///ENST00000473867///ENST00000474732///ENST00000493838///ENST00000488992	2047	EPHB1	EPH receptor B1	chr3:134597800-135260467	NA	NA	NA	2.2835	0.971147	-1.23349	5e-05	0.001318	0.938441	0.795718	-0.238009	0.4109	0.9999
1336	Downregulated	None	ENSG00000227057	ENST00000473611///ENST00000461951///ENST00000374617///ENST00000489905///ENST00000444176///ENST00000488944///ENST00000477718///ENST00000468157///ENST00000481025	9277	WDR46	WD repeat domain 46	chr6:33277131-33299324	GO:0000462|maturation of SSU-rRNA from tricistronic rRNA transcript (SSU-rRNA, 5.8S rRNA, LSU-rRNA)|///GO:0005730|nucleolus|///GO:0032040|small-subunit processome|///GO:0044822|poly(A) RNA binding|///GO:0005515|protein binding|///GO:0030686|90S preribosome|///GO:0005575|cellular_component|///GO:0008150|biological_process|///GO:1903955|positive regulation of protein targeting to mitochondrion|	NA	NA	78.3557	33.3487	-1.23241	0.0012	0.017902	32.2408	32.9658	0.0320788	0.9434	0.9999
1121	Downregulated	None	ENSG00000179115	ENST00000588025///ENST00000423140///ENST00000314606///ENST00000586146///ENST00000588965///ENST00000587488///ENST00000593021///ENST00000592662///ENST00000586280///ENST00000587981	2193	FARSA	phenylalanyl-tRNA synthetase, alpha subunit	chr19:12922478-12934037	GO:0005524|ATP binding|///GO:0000166|nucleotide binding|///GO:0005737|cytoplasm|///GO:0000049|tRNA binding|///GO:0004812|aminoacyl-tRNA ligase activity|///GO:0006418|tRNA aminoacylation for protein translation|///GO:0043039|tRNA aminoacylation|///GO:0004826|phenylalanine-tRNA ligase activity|///GO:0006432|phenylalanyl-tRNA aminoacylation|///GO:0009328|phenylalanine-tRNA ligase complex|///GO:00160…	NA	NA	32.6954	13.9221	-1.23171	5e-05	0.001318	13.5112	13.1641	-0.0375457	0.88135	0.9999
171	Downregulated	None	ENSG00000099821	ENST00000592863///ENST00000590709///ENST00000590573///ENST00000589961///ENST00000587057///ENST00000590336///ENST00000592633///ENST00000588649	5442	POLRMT	polymerase (RNA) mitochondrial (DNA directed)	chr19:617223-633604	NA	NA	NA	21.4929	9.16977	-1.2289	0.00105	0.0162231	8.9061	9.92379	0.156097	0.66735	0.9999
304	Downregulated	None	ENSG00000110104	ENST00000227520///ENST00000535217///ENST00000545580	79080	CCDC86	coiled-coil domain containing 86	chr11:60835995-60855971	NA	NA	NA	16.3698	6.98904	-1.22787	5e-05	0.001318	6.76833	5.98773	-0.176792	0.4947	0.9999
1424	Downregulated	None	ENSG00000262814	ENST00000333676///ENST00000541223	6182	MRPL12	mitochondrial ribosomal protein L12	chr17:81703356-81721016	NA	NA	NA	63.1789	26.9843	-1.22732	5e-05	0.001318	26.1232	23.3225	-0.163607	0.48765	0.9999
1268	Downregulated	None	ENSG00000198298	ENST00000361807///ENST00000480678///ENST00000430885///ENST00000374435	220992	ZNF485	zinc finger protein 485	chr10:43606406-43617903	NA	NA	NA	1.46652	0.626386	-1.22727	0.0006	0.0104893	0.60549	0.896647	0.566437	0.1225	0.9999
995	Downregulated	None	ENSG00000168405	ENST00000471416///ENST00000377989///ENST00000493257///ENST00000377993///ENST00000490939///ENST00000493981///ENST00000458373///ENST00000462823	NA	CMAHP		chr6:25081067-25166555	NA	NA	NA	1.4337	0.612596	-1.22674	0.0031	0.0368812	0.589171	0.508885	-0.211346	0.64185	0.9999
980	Downregulated	None	ENSG00000167703	ENST00000301335///ENST00000571650///ENST00000412517///ENST00000576537///ENST00000576769///ENST00000572135///ENST00000574743///ENST00000572801///ENST00000574274///ENST00000576721///ENST00000571376///ENST00000575944	124935	SLC43A2	solute carrier family 43 (amino acid system L transporter), member 2	chr17:1569266-1628886	NA	NA	NA	20.9782	8.9643	-1.22662	0.00025	0.00510681	8.6937	8.13884	-0.0951471	0.7861	0.9999
1383	Downregulated	None	ENSG00000247626	ENST00000282276	92935	MARS2	methionyl-tRNA synthetase 2, mitochondrial	chr2:197693105-197786762	GO:0005524|ATP binding|///GO:0000166|nucleotide binding|///GO:0005737|cytoplasm|///GO:0005759|mitochondrial matrix|///GO:0010467|gene expression|///GO:0004812|aminoacyl-tRNA ligase activity|///GO:0006418|tRNA aminoacylation for protein translation|///GO:0006431|methionyl-tRNA aminoacylation|///GO:0004825|methionine-tRNA ligase activity|///GO:0005739|mitochondrion|	NA	NA	6.74457	2.88572	-1.22479	5e-05	0.001318	2.78817	2.56899	-0.118116	0.6131	0.9999
890	Downregulated	None	ENSG00000163053	ENST00000295190///ENST00000457406///ENST00000412034///ENST00000425822///ENST00000436869	151473	SLC16A14	solute carrier family 16, member 14	chr2:230034973-230068999	NA	NA	NA	13.107	5.6327	-1.21843	5e-05	0.001318	5.43649	3.9425	-0.463563	0.03315	0.9999
187	Downregulated	None	ENSG00000100350	ENST00000397224///ENST00000216187///ENST00000366463///ENST00000397223///ENST00000423980	80020	FOXRED2	FAD-dependent oxidoreductase domain containing 2	chr22:36487189-36507101	GO:0055114|oxidation-reduction process|///GO:0050660|flavin adenine dinucleotide binding|///GO:0004497|monooxygenase activity|///GO:0030433|ER-associated ubiquitin-dependent protein catabolic process|///GO:0005515|protein binding|///GO:0005788|endoplasmic reticulum lumen|///GO:0001948|glycoprotein binding|	NA	NA	10.2913	4.45542	-1.2078	5e-05	0.001318	4.31117	3.47829	-0.309701	0.1638	0.9999
521	Downregulated	None	ENSG00000130204	ENST00000589253///ENST00000252487///ENST00000592434///ENST00000426677///ENST00000589649///ENST00000592041///ENST00000405636	10452	TOMM40	translocase of outer mitochondrial membrane 40 homolog (yeast)	chr19:44846174-44903689	NA	NA	NA	50.0876	21.6968	-1.20697	5e-05	0.001318	21.0042	20.6003	-0.0280153	0.9246	0.9999
536	Downregulated	None	ENSG00000131669	ENST00000375446///ENST00000489274///ENST00000470314///ENST00000461162///ENST00000490564	4814	NINJ1	ninjurin 1	chr9:93121488-93134288	NA	NA	NA	16.6513	7.23091	-1.20338	5e-05	0.001318	7.0196	5.2385	-0.422234	0.07995	0.9999
780	Downregulated	None	ENSG00000152137	ENST00000281938///ENST00000541798///ENST00000542496	26353	HSPB8	heat shock 22kDa protein 8	chr12:119178641-119221131	NA	NA	NA	2.7732	1.20742	-1.19963	5e-05	0.001318	1.16798	1.41982	0.281693	0.3601	0.9999
1232	Downregulated	None	ENSG00000188807	ENST00000340305///ENST00000340381///ENST00000416541///ENST00000510900///ENST00000508400	199953	TMEM201	transmembrane protein 201	chr1:9588921-9614873	NA	NA	NA	3.12228	1.36537	-1.19331	5e-05	0.001318	1.32328	1.12884	-0.229269	0.43285	0.9999
334	Downregulated	None	ENSG00000112208	ENST00000370693	9532	BAG2	BCL2-associated athanogene 2	chr6:57086843-57222314	NA	NA	NA	9.58135	4.19812	-1.19048	0.0002	0.0042338	4.0483	3.67197	-0.140762	0.70175	0.9999
1110	Downregulated	None	ENSG00000178105	ENST00000322536///ENST00000534774///ENST00000526794///ENST00000534439///ENST00000533198///ENST00000530116///ENST00000524979///ENST00000534221	1662	DDX10	DEAD (Asp-Glu-Ala-Asp) box polypeptide 10	chr11:108665024-108940930	GO:0005524|ATP binding|///GO:0003676|nucleic acid binding|///GO:0004004|ATP-dependent RNA helicase activity|///GO:0010501|RNA secondary structure unwinding|///GO:0044822|poly(A) RNA binding|///GO:0003724|RNA helicase activity|///GO:0003723|RNA binding|	NA	NA	32.156	14.0898	-1.19044	0.0002	0.0042338	13.5998	15.2518	0.1654	0.6087	0.9999
966	Downregulated	None	ENSG00000166197	ENST00000605788///ENST00000464969///ENST00000488254///ENST00000603946///ENST00000461421///ENST00000476468///ENST00000370007///ENST00000477977///ENST00000405356	9221	NOLC1	nucleolar and coiled-body phosphoprotein 1	chr10:102152175-102163871	NA	NA	NA	133.583	58.5838	-1.18917	5e-05	0.001318	56.6043	52.0562	-0.120843	0.51695	0.9999
618	Downregulated	None	ENSG00000136718	ENST00000259239///ENST00000409935///ENST00000490895///ENST00000464432///ENST00000462392///ENST00000473689///ENST00000470672///ENST00000477375///ENST00000409649///ENST00000456713///ENST00000495606///ENST00000460766///ENST00000428740///ENST00000452955///ENST00000460100///ENST00000462357///ENST00000475074	92856	IMP4	IMP4, U3 small nucleolar ribonucleoprotein	chr2:130338240-130347810	NA	NA	NA	53.0386	23.3075	-1.18624	0.00155	0.021834	22.584	23.669	0.0676985	0.8641	0.9999
993	Downregulated	None	ENSG00000168395	ENST00000492488///ENST00000313552///ENST00000482774///ENST00000493261///ENST00000406941///ENST00000445620///ENST00000489509///ENST00000484145///ENST00000493578///ENST00000474238///ENST00000486061	84289	ING5	inhibitor of growth family, member 5	chr2:241702034-241729478	NA	NA	NA	9.11723	4.02156	-1.18084	0.00145	0.0207728	3.88755	5.48786	0.497382	0.17505	0.9999
1201	Downregulated	None	ENSG00000185432	ENST00000548553///ENST00000550502///ENST00000547104///ENST00000550097///ENST00000332160	25840	METTL7A	methyltransferase like 7A	chr12:50923471-50932517	GO:0008152|metabolic process|///GO:0016020|membrane|///GO:0008757|S-adenosylmethionine-dependent methyltransferase activity|///GO:0032259|methylation|///GO:0008168|methyltransferase activity|///GO:0005783|endoplasmic reticulum|///GO:0005811|lipid particle|///GO:0070062|extracellular exosome|///GO:0016021|integral component of membrane|	NA	NA	9.46161	4.17458	-1.18045	5e-05	0.001318	4.02873	3.20968	-0.327895	0.1951	0.9999
869	Downregulated	None	ENSG00000161267	ENST00000392378///ENST00000441275///ENST00000479425///ENST00000446746///ENST00000455876///ENST00000477015///ENST00000483920///ENST00000434143///ENST00000432819///ENST00000495285///ENST00000431056///ENST00000445160///ENST00000468710///ENST00000492681///ENST00000476764///ENST00000358186///ENST00000392379	622	BDH1	3-hydroxybutyrate dehydrogenase, type 1	chr3:197509782-197573323	NA	NA	NA	33.1737	14.6769	-1.17649	5e-05	0.001318	14.223	15.0164	0.0783071	0.7903	0.9999
1171	Downregulated	None	ENSG00000183684	ENST00000505490///ENST00000504015///ENST00000512673///ENST00000511412	10189	ALYREF	Aly/REF export factor	chr17:81887843-81911464	NA	NA	NA	169.916	75.2821	-1.17444	0.0032	0.0377451	73.0133	66.9007	-0.126138	0.78855	0.9999
508	Downregulated	None	ENSG00000128228	ENST00000248958///ENST00000466935	23753	SDF2L1	stromal cell-derived factor 2-like 1	chr22:21642260-21644298	NA	NA	NA	7.37193	3.27147	-1.1721	5e-05	0.001318	3.17191	3.37776	0.0907175	0.7616	0.9999
1371	Downregulated	None	ENSG00000237807	ENST00000426023	NA	NA	NA	chr8:53515169-53523931	NA	NA	NA	0.852112	0.378402	-1.17112	0.00115	0.0172922	0.36594	0.298399	-0.294362	1	1
1043	Downregulated	None	ENSG00000171766	ENST00000396659///ENST00000558362///ENST00000558336///ENST00000561376///ENST00000558916///ENST00000558163///ENST00000558537///ENST00000561148///ENST00000559885///ENST00000558118///ENST00000560538///ENST00000458245///ENST00000527933	2628	GATM	glycine amidinotransferase (L-arginine:glycine amidinotransferase)	chr15:45361123-45402327	NA	NA	NA	2.34154	1.04072	-1.16988	0.0024	0.0300386	1.00606	1.65697	0.719824	0.05455	0.9999
73	Downregulated	None	ENSG00000065183	ENST00000487202///ENST00000349139///ENST00000471680///ENST00000369441	10885	WDR3	WD repeat domain 3	chr1:117929719-118185223	NA	NA	NA	39.9501	17.7606	-1.16952	0.00065	0.0111955	17.1699	16.1641	-0.0870865	0.80775	0.9999
1423	Downregulated	None	ENSG00000261804	ENST00000565189///ENST00000566383	102723373		uncharacterized LOC102723373	chr16:53373492-53384745	NA	NA	NA	3.48708	1.55032	-1.16945	0.0011	0.0167733	1.49394	1.63618	0.131212	0.7135	0.9999
454	Downregulated	None	ENSG00000123545	ENST00000316149///ENST00000478382///ENST00000489477	29078	NDUFAF4	NADH dehydrogenase (ubiquinone) complex I, assembly factor 4	chr6:96889312-96897881	GO:0005739|mitochondrion|///GO:0005743|mitochondrial inner membrane|///GO:0031966|mitochondrial membrane|///GO:0005516|calmodulin binding|///GO:0022904|respiratory electron transport chain|///GO:0005515|protein binding|///GO:0044237|cellular metabolic process|///GO:0044281|small molecule metabolic process|///GO:0032981|mitochondrial respiratory chain complex I assembly|///GO:0010257|NADH dehydrog…	NA	NA	59.7334	26.6337	-1.16528	5e-05	0.001318	25.7158	22.7153	-0.178991	0.44845	0.9999
1042	Downregulated	None	ENSG00000171724	ENST00000302536///ENST00000563850	57687	VAT1L	vesicle amine transport 1-like	chr16:77788529-77980107	NA	NA	NA	2.02697	0.908798	-1.15729	0.0012	0.017902	0.876962	0.621179	-0.497506	0.12015	0.9999
874	Downregulated	None	ENSG00000161980	ENST00000293860///ENST00000481810	51728	POLR3K	polymerase (RNA) III (DNA directed) polypeptide K, 12.3 kDa	chr16:46406-57669	NA	NA	NA	27.1741	12.199	-1.15547	0.0002	0.0042338	11.788	8.63868	-0.448443	0.1783	0.9999
257	Downregulated	None	ENSG00000105364	ENST00000592514///ENST00000591054///ENST00000253099///ENST00000590150///ENST00000590669///ENST00000393733///ENST00000592071///ENST00000588502///ENST00000588963///ENST00000590702///ENST00000307422	51073	MRPL4	mitochondrial ribosomal protein L4	chr19:10251900-10289019	NA	NA	NA	14.7082	6.62319	-1.15103	5e-05	0.001318	6.41785	5.80722	-0.144243	0.6472	0.9999
557	Downregulated	None	ENSG00000133316	ENST00000536401///ENST00000311713///ENST00000529106///ENST00000525239///ENST00000525752///ENST00000544831///ENST00000543688///ENST00000542347///ENST00000541930///ENST00000540620///ENST00000538150///ENST00000545112///ENST00000453708///ENST00000544953///ENST00000538277///ENST00000538098///ENST00000278856	54663	WDR74	WD repeat domain 74	chr11:62832233-62841809	NA	NA	NA	35.7831	16.1644	-1.14646	5e-05	0.001318	15.6374	16.61	0.0870499	0.7272	0.9999
1380	Downregulated	None	ENSG00000244122	ENST00000373426///ENST00000485022	54577	UGT1A7	UDP glucuronosyltransferase 1 family, polypeptide A7	chr2:233617644-233773310	NA	NA	NA	5.47443	2.47327	-1.14629	0.00135	0.019675	2.39337	2.04818	-0.224703	0.5097	0.9999
113	Downregulated	None	ENSG00000079215	ENST00000265113///ENST00000513903///ENST00000504121///ENST00000512374///ENST00000416645///ENST00000506725///ENST00000505202///ENST00000513646///ENST00000502864///ENST00000514563///ENST00000509272///ENST00000505376///ENST00000506178///ENST00000612708///ENST00000381918///ENST00000613445	6507	SLC1A3	solute carrier family 1 (glial high affinity glutamate transporter), member 3	chr5:36606354-36725195	NA	NA	NA	43.0683	19.4779	-1.14479	0.0009	0.0144505	18.8587	15.1072	-0.319995	0.35785	0.9999
1260	Downregulated	None	ENSG00000197785	ENST00000378756///ENST00000378755///ENST00000339113///ENST00000439513///ENST00000429957///ENST00000400830///ENST00000536055	55210	ATAD3A	ATPase family, AAA domain containing 3A	chr1:1512150-1534687	NA	NA	NA	13.1628	5.96135	-1.14275	0.0005	0.00902202	5.78283	4.46963	-0.371618	0.30195	0.9999
249	Downregulated	None	ENSG00000104907	ENST00000221504///ENST00000593157///ENST00000592062///ENST00000588511///ENST00000585435///ENST00000586830///ENST00000587487///ENST00000592814///ENST00000587633///ENST00000593257///ENST00000591717///ENST00000588813///ENST00000591425///ENST00000592729///ENST00000588746///ENST00000586224///ENST00000592892///ENST00000585622///ENST00000590812///ENST00000588229///ENST00000592606///ENST00000357720///ENS…	55621	TRMT1	tRNA methyltransferase 1	chr19:13104901-13117567	GO:0046872|metal ion binding|///GO:0003723|RNA binding|///GO:0005634|nucleus|///GO:0005739|mitochondrion|///GO:0005654|nucleoplasm|///GO:0008033|tRNA processing|///GO:0044822|poly(A) RNA binding|///GO:0005515|protein binding|///GO:0000049|tRNA binding|///GO:0006400|tRNA modification|///GO:0010467|gene expression|///GO:0002940|tRNA N2-guanine methylation|///GO:0004809|tRNA (guanine-N2-)-methyltran…	NA	NA	20.2478	9.19084	-1.13949	0.00035	0.00680122	8.89849	10.2016	0.19716	0.57075	0.9999
867	Downregulated	None	ENSG00000160949	ENST00000497613///ENST00000409379///ENST00000613741	4796	TONSL	tonsoku-like, DNA repair protein	chr8:144428774-144444444	NA	NA	NA	2.90042	1.32019	-1.13552	5e-05	0.001318	1.28055	0.947551	-0.434493	0.1152	0.9999
1040	Downregulated	None	ENSG00000171612	ENST00000302692	84275	SLC25A33	solute carrier family 25 (pyrimidine nucleotide carrier), member 33	chr1:9539481-9585179	NA	NA	NA	5.12597	2.33385	-1.13512	5e-05	0.001318	2.25432	2.33985	0.0537202	0.8099	0.9999
852	Downregulated	None	ENSG00000160193	ENST00000330317///ENST00000492742///ENST00000398208///ENST00000476326///ENST00000479429///ENST00000463902///ENST00000470658	10785	WDR4	WD repeat domain 4	chr21:42843093-42879568	GO:0005634|nucleus|///GO:0005737|cytoplasm|///GO:0005654|nucleoplasm|///GO:0008033|tRNA processing|///GO:0005515|protein binding|///GO:0006400|tRNA modification|///GO:0010467|gene expression|///GO:0030488|tRNA methylation|///GO:0008176|tRNA (guanine-N7-)-methyltransferase activity|///GO:0036265|RNA (guanine-N7)-methylation|	NA	NA	10.232	4.66142	-1.13425	5e-05	0.001318	4.52137	3.81182	-0.246281	0.39415	0.9999
402	Downregulated	None	ENSG00000117318	ENST00000374561///ENST00000463312///ENST00000486541	3399	ID3	inhibitor of DNA binding 3, dominant negative helix-loop-helix protein	chr1:23557917-23559794	GO:0005634|nucleus|///GO:0046983|protein dimerization activity|///GO:0045892|negative regulation of transcription, DNA-templated|///GO:0005654|nucleoplasm|///GO:0007275|multicellular organismal development|///GO:0003714|transcription corepressor activity|///GO:0007517|muscle organ development|///GO:0015630|microtubule cytoskeleton|///GO:0005515|protein binding|///GO:0043433|negative regulation of…	NA	NA	62.5797	28.5233	-1.13355	5e-05	0.001318	27.6797	27.9688	0.0149877	0.94455	0.9999
542	Downregulated	None	ENSG00000132382	ENST00000571368///ENST00000573116///ENST00000254718///ENST00000574934///ENST00000573723///ENST00000574547///ENST00000574167///ENST00000572759///ENST00000575662///ENST00000571354///ENST00000573175///ENST00000570986///ENST00000381556	10514	MYBBP1A	MYB binding protein (P160) 1a	chr17:4497393-4555631	NA	NA	NA	44.5405	20.353	-1.12988	0.00025	0.00510681	19.698	17.0727	-0.206358	0.50255	0.9999
53	Downregulated	None	ENSG00000052749	ENST00000491313///ENST00000479481///ENST00000536831///ENST00000315563///ENST00000465394///ENST00000487612///ENST00000490815///ENST00000479317///ENST00000618765///ENST00000439965///ENST00000622320///ENST00000621606///ENST00000619048///ENST00000370992///ENST00000414986	23223	RRP12	ribosomal RNA processing 12 homolog	chr10:97356357-97426076	NA	NA	NA	13.6841	6.25597	-1.1292	0.00355	0.0405787	6.05488	6.10876	0.0127811	0.9731	0.9999
93	Downregulated	None	ENSG00000073282	ENST00000486398///ENST00000264731///ENST00000418709///ENST00000320472///ENST00000392460///ENST00000440651///ENST00000354600///ENST00000434928///ENST00000460036///ENST00000437221///ENST00000392463///ENST00000392461///ENST00000449992///ENST00000456148	8626	TP63	tumor protein p63	chr3:189631415-189897279	NA	NA	NA	1.8066	0.827795	-1.12593	0.0001	0.00239826	0.799645	0.578382	-0.467335	0.11575	0.9999
250	Downregulated	None	ENSG00000104998	ENST00000263379	9466	IL27RA	interleukin 27 receptor, alpha	chr19:14031747-14053216	GO:0006955|immune response|///GO:0004888|transmembrane signaling receptor activity|///GO:0005887|integral component of plasma membrane|///GO:0007166|cell surface receptor signaling pathway|///GO:0005515|protein binding|///GO:0002827|positive regulation of T-helper 1 type immune response|///GO:0032729|positive regulation of interferon-gamma production|///GO:0050830|defense response to Gram-positiv…	NA	NA	2.20838	1.01266	-1.12483	5e-05	0.001318	0.97856	1.43908	0.556412	0.0451	0.9999
716	Downregulated	None	ENSG00000145220	ENST00000502917///ENST00000343470///ENST00000513174///ENST00000452476	55646	LYAR	Ly1 antibody reactive	chr4:4267700-4290169	NA	NA	NA	46.3845	21.2814	-1.12405	5e-05	0.001318	20.5617	16.9455	-0.279052	0.1379	0.9999
854	Downregulated	None	ENSG00000160211	ENST00000393562///ENST00000393564///ENST00000369620///ENST00000490651///ENST00000439227///ENST00000440967///ENST00000489497///ENST00000433845///ENST00000497281///ENST00000488434///ENST00000621232	2539	G6PD	glucose-6-phosphate dehydrogenase	chrX:154531390-154565046	NA	NA	NA	151.376	69.5293	-1.12244	5e-05	0.001318	67.5952	90.8766	0.426988	0.01785	0.719242
185	Downregulated	None	ENSG00000100304	ENST00000216129///ENST00000484711///ENST00000494035///ENST00000484118	23170	TTLL12	tubulin tyrosine ligase-like family member 12	chr22:43166621-43187133	NA	NA	NA	14.43	6.62833	-1.12235	5e-05	0.001318	6.4321	5.25158	-0.29254	0.24485	0.9999
1106	Downregulated	None	ENSG00000177192	ENST00000443358///ENST00000376649///ENST00000322060///ENST00000542167///ENST00000538037///ENST00000544662///ENST00000456665///ENST00000544213///ENST00000535067///ENST00000537484///ENST00000543754	80324	PUS1	pseudouridylate synthase 1	chr12:131924735-131945896	NA	NA	NA	10.2829	4.7301	-1.1203	0.00015	0.00338326	4.57451	4.74587	0.053054	0.8639	0.9999
549	Downregulated	None	ENSG00000132773	ENST00000372090///ENST00000477731///ENST00000471337///ENST00000495703///ENST00000460057	114034	TOE1	target of EGR1, member 1 (nuclear)	chr1:45329162-45491166	NA	NA	NA	16.3149	7.50602	-1.12007	0.001	0.0156581	7.26281	6.22209	-0.223129	0.5791	0.9999
1236	Downregulated	None	ENSG00000189007	ENST00000606514///ENST00000237283///ENST00000367593	134637	ADAT2	adenosine deaminase, tRNA-specific 2	chr6:143422831-143450673	GO:0008270|zinc ion binding|///GO:0016787|hydrolase activity|///GO:0003824|catalytic activity|///GO:0005654|nucleoplasm|///GO:0008033|tRNA processing|///GO:0005515|protein binding|///GO:0006400|tRNA modification|///GO:0010467|gene expression|///GO:0002100|tRNA wobble adenosine to inosine editing|///GO:0052717|tRNA-specific adenosine-34 deaminase activity|///GO:0052718|tRNA-specific adenosine-34 d…	NA	NA	5.49	2.52735	-1.11918	0.0003	0.00593616	2.44018	2.5042	0.0373644	0.91485	0.9999
177	Downregulated	None	ENSG00000100162	ENST00000215980///ENST00000472374///ENST00000404067///ENST00000402338///ENST00000407253///ENST00000402420///ENST00000396437///ENST00000460824	79019	CENPM	centromere protein M	chr22:41938720-41947164	NA	NA	NA	12.9327	5.96046	-1.11753	5e-05	0.001318	5.77845	4.16641	-0.47188	0.0973	0.9999
55	Downregulated	None	ENSG00000053372	ENST00000330263///ENST00000493700///ENST00000479559	51154	MRTO4	MRT4 homolog, ribosome maturation factor	chr1:19210500-19260128	GO:0005634|nucleus|///GO:0005737|cytoplasm|///GO:0005622|intracellular|///GO:0005730|nucleolus|///GO:0005654|nucleoplasm|///GO:0042254|ribosome biogenesis|///GO:0044822|poly(A) RNA binding|///GO:0031965|nuclear membrane|	NA	NA	54.1199	25.0119	-1.11354	0.00025	0.00510681	24.1754	23.5206	-0.0396123	0.90455	0.9999
1060	Downregulated	None	ENSG00000172932	ENST00000447274///ENST00000512101///ENST00000513460///ENST00000308440///ENST00000514166///ENST00000514779///ENST00000506531///ENST00000504729///ENST00000504186///ENST00000508417///ENST00000512231///ENST00000513750///ENST00000508422///ENST00000507915///ENST00000506119///ENST00000515828///ENST00000504236///ENST00000511455	338692	ANKRD13D	ankyrin repeat domain 13 family, member D	chr11:67288546-67302485	GO:0005886|plasma membrane|///GO:0005770|late endosome|///GO:0005515|protein binding|	NA	NA	6.56364	3.03821	-1.11128	0.0009	0.0144505	2.94441	4.80856	0.707628	0.0383	0.9999
875	Downregulated	None	ENSG00000162139	ENST00000294064///ENST00000531509///ENST00000529024///ENST00000526068///ENST00000532963///ENST00000531619///ENST00000534628	10825	NEU3	sialidase 3 (membrane sialidase)	chr11:74988133-75018893	NA	NA	NA	4.98089	2.30755	-1.11004	5e-05	0.001318	2.22744	2.16621	-0.0402113	0.8666	0.9999
742	Downregulated	None	ENSG00000147224	ENST00000372435///ENST00000372419///ENST00000372418///ENST00000372428	5631	PRPS1	phosphoribosyl pyrophosphate synthetase 1	chrX:107628423-107651026	NA	NA	NA	34.7744	16.1243	-1.10879	5e-05	0.001318	15.56	15.9236	0.0333202	0.86845	0.9999
758	Downregulated	None	ENSG00000148400	ENST00000277541///ENST00000494783///ENST00000491649	4851	NOTCH1	notch 1	chr9:136494443-136545862	NA	NA	NA	2.54491	1.1856	-1.102	0.0001	0.00239826	1.14964	1.19141	0.0514928	0.8273	0.9999
755	Downregulated	None	ENSG00000148335	ENST00000372486///ENST00000372483///ENST00000481189///ENST00000459968///ENST00000482347///ENST00000372481///ENST00000372480///ENST00000486391///ENST00000613644///ENST00000617943///ENST00000611055	28989	NTMT1	N-terminal Xaa-Pro-Lys N-methyltransferase 1	chr9:129608883-129642169	NA	NA	NA	44.2284	20.6224	-1.10076	0.0001	0.00239826	19.9959	21.126	0.0793175	0.7981	0.9999
1154	Downregulated	None	ENSG00000182175	ENST00000329082///ENST00000542321///ENST00000554387///ENST00000557301///ENST00000557420///ENST00000556658///ENST00000555584///ENST00000555598///ENST00000557608///ENST00000556950///ENST00000425933///ENST00000543599	56963	RGMA	repulsive guidance molecule family member a	chr15:93035272-93089204	NA	NA	NA	4.11742	1.92155	-1.09947	0.0004	0.00758799	1.86288	1.63217	-0.190747	0.5572	0.9999
717	Downregulated	None	ENSG00000145375	ENST00000274008///ENST00000422835	166378	SPATA5	spermatogenesis associated 5	chr4:122923073-123319450	NA	NA	NA	3.8239	1.78982	-1.09523	5e-05	0.001318	1.72821	1.95025	0.174386	0.50155	0.9999
1235	Downregulated	None	ENSG00000188976	ENST00000483767///ENST00000327044///ENST00000477976///ENST00000496938///ENST00000487214///ENST00000469563	26155	NOC2L	NOC2-like nucleolar associated transcriptional repressor	chr1:924879-959309	NA	NA	NA	49.0935	23.0026	-1.09373	5e-05	0.001318	22.3013	23.8606	0.0975036	0.6567	0.9999
625	Downregulated	None	ENSG00000137124	ENST00000377698///ENST00000635162	219	ALDH1B1	aldehyde dehydrogenase 1 family, member B1	chr9:38392663-38398661	NA	NA	NA	26.6879	12.5307	-1.09072	5e-05	0.001318	12.1162	11.7537	-0.0438127	0.8058	0.9999
571	Downregulated	None	ENSG00000134508	ENST00000400473///ENST00000579963///ENST00000580153///ENST00000256925///ENST00000582882///ENST00000583220///ENST00000580644///ENST00000578052///ENST00000585061///ENST00000420687	91768	CABLES1	Cdk5 and Abl enzyme substrate 1	chr18:23134563-23437961	NA	NA	NA	12.6089	5.92381	-1.08984	5e-05	0.001318	5.72699	5.44809	-0.0720253	0.7855	0.9999
1210	Downregulated	None	ENSG00000185924	ENST00000331238	146760	RTN4RL1	reticulon 4 receptor-like 1	chr17:1934676-2025345	NA	NA	NA	2.50125	1.17627	-1.08843	5e-05	0.001318	1.14263	1.40206	0.295191	0.26445	0.9999
37	Downregulated	None	ENSG00000026950	ENST00000476549///ENST00000289361///ENST00000465690///ENST00000450085///ENST00000425234///ENST00000427334///ENST00000506698///ENST00000414912///ENST00000082468///ENST00000513047///ENST00000502361	11119	BTN3A1	butyrophilin, subfamily 3, member A1	chr6:26402236-26415216	NA	NA	NA	5.60826	2.63838	-1.0879	5e-05	0.001318	2.54476	2.89382	0.185448	0.4669	0.9999
359	Downregulated	None	ENSG00000114491	ENST00000232607///ENST00000462091///ENST00000467167///ENST00000474588///ENST00000497791///ENST00000460034///ENST00000479719///ENST00000498715///ENST00000487622///ENST00000495751///ENST00000628619	7372	UMPS	uridine monophosphate synthetase	chr3:124730365-124749273	NA	NA	NA	77.4476	36.5419	-1.08367	5e-05	0.001318	35.3141	33.6894	-0.0679521	0.78775	0.9999
1457	Downregulated	None	ENSG00000278619	ENST00000614766///ENST00000612760	79922	MRM1	mitochondrial rRNA methyltransferase 1	chr17:36601571-36608971	GO:0003723|RNA binding|///GO:0005739|mitochondrion|///GO:0008168|methyltransferase activity|///GO:0006396|RNA processing|///GO:0008173|RNA methyltransferase activity|///GO:0044822|poly(A) RNA binding|///GO:0005515|protein binding|///GO:0000453|enzyme-directed rRNA 2'-O-methylation|///GO:0070039|rRNA (guanosine-2'-O-)-methyltransferase activity|///GO:0001510|RNA methylation|	NA	NA	3.62095	1.70891	-1.08329	0.0006	0.0104893	1.65981	1.56713	-0.0828958	0.7977	0.9999
1124	Downregulated	None	ENSG00000179542	ENST00000338017///ENST00000356928///ENST00000596188	139065	SLITRK4	SLIT and NTRK-like family, member 4	chrX:143622789-143635777	NA	NA	NA	0.928135	0.438131	-1.08297	0.00185	0.0247707	0.422596	0.276156	-0.613796	1	1
324	Downregulated	None	ENSG00000111788	ENST00000539757	NA	NA	NA	chr12:9277234-9313241	NA	NA	NA	0.856189	0.404732	-1.08096	0.00085	0.013883	0.391856	0.366764	-0.0954732	1	1
1197	Downregulated	None	ENSG00000185163	ENST00000397333///ENST00000462829///ENST00000541489///ENST00000329073///ENST00000545991///ENST00000546058	317781	DDX51	DEAD (Asp-Glu-Ala-Asp) box polypeptide 51	chr12:132136593-132144335	GO:0005524|ATP binding|///GO:0003676|nucleic acid binding|///GO:0016020|membrane|///GO:0006364|rRNA processing|///GO:0005730|nucleolus|///GO:0004004|ATP-dependent RNA helicase activity|///GO:0010501|RNA secondary structure unwinding|///GO:0044822|poly(A) RNA binding|	NA	NA	6.01138	2.84926	-1.07711	5e-05	0.001318	2.75744	2.51045	-0.135384	0.5797	0.9999
1287	Downregulated	None	ENSG00000204394	ENST00000470953///ENST00000375663///ENST00000463184///ENST00000428445///ENST00000482996///ENST00000479051///ENST00000459667///ENST00000461874///ENST00000474643///ENST00000483275///ENST00000461328///ENST00000495010///ENST00000489979///ENST00000440048	7407	VARS	valyl-tRNA synthetase	chr6:31777517-31795953	NA	NA	NA	120.764	57.3105	-1.07532	5e-05	0.001318	55.4444	49.8166	-0.154416	0.46895	0.9999
776	Downregulated	None	ENSG00000151632	ENST00000380753///ENST00000421196///ENST00000460124///ENST00000604507///ENST00000604184///ENST00000604428///ENST00000604711///ENST00000603073///ENST00000604439///ENST00000455190///ENST00000407674	1646	AKR1C2	aldo-keto reductase family 1, member C2	chr10:4922563-5135226	NA	NA	NA	863.326	410.647	-1.07201	5e-05	0.001318	398.05	541.734	0.444635	0.0718	0.9999
71	Downregulated	None	ENSG00000064300	ENST00000172229///ENST00000509200///ENST00000504201	4804	NGFR	nerve growth factor receptor	chr17:49494222-49583827	NA	NA	NA	1.02688	0.488788	-1.07099	0.00075	0.0125749	0.473324	0.369466	-0.357385	0.28305	0.9999
6	Downregulated	None	ENSG00000004660	ENST00000381769///ENST00000348335///ENST00000158166///ENST00000573483	84254	CAMKK1	calcium/calmodulin-dependent protein kinase kinase 1, alpha	chr17:3860314-3894891	GO:0004672|protein kinase activity|///GO:0005524|ATP binding|///GO:0006468|protein phosphorylation|///GO:0004674|protein serine/threonine kinase activity|///GO:0005634|nucleus|///GO:0005829|cytosol|///GO:0007268|synaptic transmission|///GO:0004683|calmodulin-dependent protein kinase activity|///GO:0005515|protein binding|///GO:0005516|calmodulin binding|///GO:0032147|activation of protein kinase …	NA	NA	4.70443	2.23963	-1.07076	5e-05	0.001318	2.1714	2.38677	0.136438	0.55855	0.9999
32	Downregulated	None	ENSG00000023839	ENST00000370449///ENST00000370434///ENST00000496621	1244	ABCC2	ATP-binding cassette, sub-family C (CFTR/MRP), member 2	chr10:99782731-99852192	NA	NA	NA	23.1443	11.0254	-1.06983	5e-05	0.001318	10.6541	15.3357	0.52548	0.001	0.113664
1045	Downregulated	None	ENSG00000171793	ENST00000372621///ENST00000470271///ENST00000475060///ENST00000479480///ENST00000372616///ENST00000480420///ENST00000463285///ENST00000486889///ENST00000497210///ENST00000464283///ENST00000463423///ENST00000498694	1503	CTPS1	CTP synthase 1	chr1:40979334-41012565	NA	NA	NA	153.797	73.271	-1.06972	5e-05	0.001318	70.7067	62.8759	-0.169339	0.47965	0.9999
1357	Downregulated	None	ENSG00000235173	ENST00000347708///ENST00000533266///ENST00000530074///ENST00000530409///ENST00000525101///ENST00000534255///ENST00000628266	51236	HGH1	HGH1 homolog	chr8:144137768-144140843	GO:0003674|molecular_function|///GO:0005575|cellular_component|///GO:0008150|biological_process|///GO:0005488|binding|	NA	NA	7.15004	3.41601	-1.06564	5e-05	0.001318	3.31301	2.92679	-0.178825	0.48215	0.9999
342	Downregulated	None	ENSG00000112578	ENST00000230340///ENST00000494032///ENST00000489290///ENST00000475702///ENST00000372996	705	BYSL	bystin-like	chr6:41921187-41933046	NA	NA	NA	27.1608	12.9878	-1.06437	5e-05	0.001318	12.5664	12.3538	-0.024613	0.90855	0.9999
128	Downregulated	None	ENSG00000083635	ENST00000379161	26747	NUFIP1	nuclear fragile X mental retardation protein interacting protein 1	chr13:44939248-45083125	NA	NA	NA	6.19897	2.97093	-1.06112	0.0006	0.0104893	2.86596	3.32103	0.212613	0.52245	0.9999
644	Downregulated	None	ENSG00000138185	ENST00000453258///ENST00000371207///ENST00000635677///ENST00000543964///ENST00000371205///ENST00000483213///ENST00000635076///ENST00000371206///ENST00000490659///ENST00000494070///ENST00000461927///ENST00000422161	953	ENTPD1	ectonucleoside triphosphate diphosphohydrolase 1	chr10:95711778-96090238	GO:0005524|ATP binding|///GO:0016787|hydrolase activity|///GO:0016020|membrane|///GO:0005886|plasma membrane|///GO:0007155|cell adhesion|///GO:0005887|integral component of plasma membrane|///GO:0005515|protein binding|///GO:0070062|extracellular exosome|///GO:0007596|blood coagulation|	NA	NA	1.7313	0.833071	-1.05534	0.0017	0.0232974	0.805811	0.834891	0.0511469	0.8828	0.9999
870	Downregulated	None	ENSG00000161513	ENST00000583881///ENST00000293195///ENST00000544854///ENST00000420580///ENST00000578473///ENST00000581530///ENST00000579482///ENST00000577509///ENST00000583917///ENST00000442102///ENST00000582944///ENST00000413947///ENST00000582710///ENST00000579893///ENST00000580492///ENST00000581969///ENST00000579543///ENST00000581219///ENST00000577932///ENST00000610946	2232	FDXR	ferredoxin reductase	chr17:74862496-74873031	NA	NA	NA	8.05694	3.88392	-1.05272	0.0003	0.00593616	3.77217	2.82153	-0.418918	0.16305	0.9999
417	Downregulated	None	ENSG00000118513	ENST00000341911///ENST00000367812///ENST00000463282///ENST00000525477///ENST00000533837///ENST00000339290///ENST00000442647///ENST00000367814///ENST00000527615///ENST00000420123///ENST00000525369///ENST00000528140///ENST00000528774///ENST00000534121///ENST00000525940///ENST00000528345///ENST00000534044///ENST00000533624///ENST00000529262///ENST00000528015///ENST00000526187///ENST00000533384///ENS…	4602	MYB	v-myb avian myeloblastosis viral oncogene homolog	chr6:135181314-135219173	NA	NA	NA	12.4024	5.99853	-1.04793	5e-05	0.001318	5.79965	5.16005	-0.168581	0.43395	0.9999
1191	Downregulated	None	ENSG00000184967	ENST00000330579///ENST00000541954///ENST00000535343///ENST00000538784	79050	NOC4L	nucleolar complex associated 4 homolog	chr12:132144447-132152473	NA	NA	NA	5.25624	2.54397	-1.04695	0.0038	0.0427909	2.46631	1.95975	-0.331683	0.39955	0.9999
955	Downregulated	None	ENSG00000165572	ENST00000379485	89890	KBTBD6	kelch repeat and BTB (POZ) domain containing 6	chr13:41127568-41132746	NA	NA	NA	4.41081	2.13913	-1.04402	5e-05	0.001318	2.06425	2.06579	0.00107221	0.99485	0.9999
1101	Downregulated	None	ENSG00000176978	ENST00000371579///ENST00000470766///ENST00000473532///ENST00000463619///ENST00000483783///ENST00000472306///ENST00000485456///ENST00000460830///ENST00000482088///ENST00000478597///ENST00000497375///ENST00000491807///ENST00000473703	29952	DPP7	dipeptidyl-peptidase 7	chr9:137110541-137115177	NA	NA	NA	14.9756	7.27862	-1.04088	0.00445	0.0483503	7.06727	10.3353	0.54836	0.1284	0.9999
1036	Downregulated	None	ENSG00000171163	ENST00000463519///ENST00000306601///ENST00000366471///ENST00000533927///ENST00000476503///ENST00000477070///ENST00000482023///ENST00000412341///ENST00000451251///ENST00000470787///ENST00000462037///ENST00000474351///ENST00000478107///ENST00000491971///ENST00000496411///ENST00000468455///ENST00000483223///ENST00000533647///ENST00000496231///ENST00000495731///ENST00000528141///ENST00000497847///ENS…	55657	ZNF692	zinc finger protein 692	chr1:248850005-248859144	NA	NA	NA	20.4904	9.97072	-1.03918	5e-05	0.001318	9.62046	10.2747	0.0949162	0.704	0.9999
1283	Downregulated	None	ENSG00000204267	ENST00000374899///ENST00000374897///ENST00000464100///ENST00000485701///ENST00000620123	6891	TAP2	transporter 2, ATP-binding cassette, sub-family B (MDR/TAP)	chr6:32812762-32838822	NA	NA	NA	30.7903	14.9918	-1.0383	0.00045	0.00830773	14.4991	12.2858	-0.238974	0.4071	0.9999
1123	Downregulated	None	ENSG00000179409	ENST00000319004///ENST00000576778///ENST00000437269///ENST00000573482///ENST00000570364///ENST00000576383///ENST00000574958	50628	GEMIN4	gem (nuclear organelle) associated protein 4	chr17:744413-755336	NA	NA	NA	21.5944	10.5238	-1.03701	0.00035	0.00680122	10.2009	8.48673	-0.265419	0.2217	0.9999
493	Downregulated	None	ENSG00000125901	ENST00000380325	64949	MRPS26	mitochondrial ribosomal protein S26	chr20:3045944-3048254	NA	NA	NA	31.1489	15.1893	-1.03613	5e-05	0.001318	14.7155	14.1217	-0.0594186	0.7682	0.9999
678	Downregulated	None	ENSG00000141873	ENST00000545664///ENST00000269740///ENST00000589363///ENST00000589166///ENST00000455372///ENST00000590875	29985	SLC39A3	solute carrier family 39 (zinc transporter), member 3	chr19:2714566-2740152	NA	NA	NA	17.6302	8.61078	-1.03383	0.0028	0.034088	8.35569	8.56278	0.035321	0.9195	0.9999
681	Downregulated	None	ENSG00000142632	ENST00000478117///ENST00000270747///ENST00000449495///ENST00000478210///ENST00000471928///ENST00000441785	128272	ARHGEF19	Rho guanine nucleotide exchange factor (GEF) 19	chr1:16197853-16212609	NA	NA	NA	1.5867	0.777587	-1.02896	0.00125	0.0185203	0.751149	0.809943	0.108722	0.7472	0.9999
1156	Downregulated	None	ENSG00000182378	ENST00000399012///ENST00000484611///ENST00000430923///ENST00000445062///ENST00000381657///ENST00000429181///ENST00000443019///ENST00000415337///ENST00000447472///ENST00000448477///ENST00000381663	55344	PLCXD1	phosphatidylinositol-specific phospholipase C, X domain containing 1	chrX:276321-303356	GO:0006629|lipid metabolic process|///GO:0008081|phosphoric diester hydrolase activity|	NA	NA	2.76339	1.35439	-1.0288	0.0022	0.0280213	1.30817	1.34481	0.0398505	0.90175	0.9999
25	Downregulated	None	ENSG00000013573	ENST00000542838///ENST00000542129///ENST00000228264///ENST00000438391///ENST00000435753///ENST00000540935///ENST00000539049///ENST00000536265///ENST00000415475///ENST00000545668///ENST00000350437///ENST00000535158///ENST00000543756///ENST00000542244///ENST00000535317///ENST00000544652///ENST00000538345///ENST00000542242///ENST00000543026///ENST00000545717///ENST00000536580///ENST00000539673///ENS…	1663	DDX11	DEAD/H (Asp-Glu-Ala-Asp/His) box helicase 11	chr12:31020762-31104791	NA	NA	NA	23.351	11.4668	-1.02602	0.00125	0.0185203	11.0658	11.4593	0.0504145	0.85245	0.9999
889	Downregulated	None	ENSG00000163050	ENST00000366779///ENST00000485677///ENST00000366778///ENST00000366777///ENST00000478406///ENST00000489044///ENST00000476488///ENST00000485462///ENST00000479852	56997	ADCK3	aarF domain containing kinase 3	chr1:226897535-226987545	GO:0005524|ATP binding|///GO:0016021|integral component of membrane|///GO:0005739|mitochondrion|///GO:0016301|kinase activity|///GO:0016310|phosphorylation|///GO:0006744|ubiquinone biosynthetic process|///GO:0005515|protein binding|///GO:0043531|ADP binding|	NA	NA	9.34323	4.59004	-1.02542	0.0001	0.00239826	4.43578	3.83742	-0.209053	0.46135	0.9999
529	Downregulated	None	ENSG00000130713	ENST00000491115///ENST00000372358///ENST00000430138///ENST00000490641///ENST00000372352///ENST00000372351///ENST00000372350///ENST00000463488///ENST00000495699///ENST00000467138///ENST00000546165	23404	EXOSC2	exosome component 2	chr9:130693720-130704894	NA	NA	NA	60.1572	29.5561	-1.02528	5e-05	0.001318	28.5624	25.1877	-0.181394	0.4533	0.9999
850	Downregulated	None	ENSG00000160172	ENST00000531806///ENST00000529253///ENST00000528089///ENST00000528684///ENST00000525180	645332	FAM86C2P	family with sequence similarity 86, member A pseudogene	chr11:67785272-67805336	NA	NA	NA	1.98992	0.983839	-1.01622	0.0032	0.0377451	0.952974	0.862942	-0.143172	0.68225	0.9999
1311	Downregulated	None	ENSG00000214706	ENST00000417626///ENST00000426499///ENST00000436390///ENST00000474556///ENST00000464258///ENST00000486322///ENST00000438296///ENST00000492387///ENST00000469855///ENST00000414734///ENST00000483071///ENST00000489569///ENST00000484043///ENST00000462001///ENST00000468737	7866	IFRD2	interferon-related developmental regulator 2	chr3:50279026-50299468	GO:0005634|nucleus|///GO:0005515|protein binding|///GO:0003674|molecular_function|///GO:0005488|binding|	NA	NA	76.5544	37.8708	-1.0154	5e-05	0.001318	36.6654	32.1999	-0.187364	0.4585	0.9999
440	Downregulated	None	ENSG00000120800	ENST00000261637///ENST00000551825///ENST00000551998///ENST00000551345	27340	UTP20	UTP20, small subunit (SSU) processome component, homolog (yeast)	chr12:101280108-101386616	GO:0005737|cytoplasm|///GO:0006364|rRNA processing|///GO:0005730|nucleolus|///GO:0032040|small-subunit processome|///GO:0005654|nucleoplasm|///GO:0008285|negative regulation of cell proliferation|///GO:0044822|poly(A) RNA binding|///GO:0005515|protein binding|///GO:0000447|endonucleolytic cleavage in ITS1 to separate SSU-rRNA from 5.8S rRNA and LSU-rRNA from tricistronic rRNA transcript (SSU-rRNA…	NA	NA	15.3646	7.60796	-1.01402	5e-05	0.001318	7.34366	6.83123	-0.104354	0.5314	0.9999
1389	Downregulated	None	ENSG00000250479	ENST00000520222///ENST00000401675///ENST00000484558///ENST00000523865///ENST00000517886	400916	CHCHD10	coiled-coil-helix-coiled-coil-helix domain containing 10	chr22:23763020-23784316	NA	NA	NA	81.0601	40.1715	-1.01282	5e-05	0.001318	38.9138	31.5013	-0.30487	0.19605	0.9999
1131	Downregulated	None	ENSG00000179958	ENST00000319285///ENST00000567983///ENST00000568434///ENST00000568973///ENST00000565758	79077	DCTPP1	dCTP pyrophosphatase 1	chr16:30407296-30431108	NA	NA	NA	120.01	59.4833	-1.0126	5e-05	0.001318	57.4867	51.8808	-0.148026	0.41325	0.9999
1427	Downregulated	None	ENSG00000265763	ENST00000585316///ENST00000591025	118738	ZNF488	zinc finger protein 488	chr10:47365495-47384273	NA	NA	NA	3.51322	1.74159	-1.01239	5e-05	0.001318	1.68631	1.16379	-0.535041	0.0393	0.9999
472	Downregulated	None	ENSG00000124787	ENST00000380051///ENST00000319533///ENST00000464646///ENST00000468105///ENST00000479782///ENST00000483546///ENST00000618533	10799	RPP40	ribonuclease P/MRP 40kDa subunit	chr6:4994731-5004063	NA	NA	NA	18.3372	9.09748	-1.01123	5e-05	0.001318	8.7854	10.1175	0.203667	0.39075	0.9999
839	Downregulated	None	ENSG00000158483	ENST00000346333///ENST00000526393///ENST00000510443///ENST00000359244///ENST00000426628///ENST00000528685	55199	FAM86C1	family with sequence similarity 86, member C1	chr11:71787509-71821548	GO:0032259|methylation|///GO:0008168|methyltransferase activity|///GO:0005515|protein binding|	NA	NA	4.11429	2.04375	-1.00942	0.003	0.0359171	1.97308	1.95628	-0.0123359	0.97165	0.9999
761	Downregulated	None	ENSG00000148840	ENST00000278070///ENST00000370012///ENST00000489648///ENST00000462933///ENST00000495914///ENST00000413464	23082	PPRC1	peroxisome proliferator-activated receptor gamma, coactivator-related 1	chr10:102132993-102150331	NA	NA	NA	20.8085	10.34	-1.00893	0.0011	0.0167733	9.99239	9.55343	-0.0648109	0.83975	0.9999
378	Downregulated	None	ENSG00000115875	ENST00000313117///ENST00000425778///ENST00000425941///ENST00000452806///ENST00000432873///ENST00000409276///ENST00000477635///ENST00000431066///ENST00000443213///ENST00000487773///ENST00000415527///ENST00000446327	6432	SRSF7	serine/arginine-rich splicing factor 7	chr2:38743598-38751494	GO:0008270|zinc ion binding|///GO:0000166|nucleotide binding|///GO:0003676|nucleic acid binding|///GO:0006397|mRNA processing|///GO:0005634|nucleus|///GO:0005737|cytoplasm|///GO:0006366|transcription from RNA polymerase II promoter|///GO:0005654|nucleoplasm|///GO:0000398|mRNA splicing, via spliceosome|///GO:0008380|RNA splicing|///GO:0044822|poly(A) RNA binding|///GO:0005515|protein binding|///GO…	NA	NA	239.718	119.507	-1.00424	5e-05	0.001318	115.316	83.8403	-0.459874	0.0107	0.532587
1319	Downregulated	None	ENSG00000221955	ENST00000430155///ENST00000393469///ENST00000473262///ENST00000465475///ENST00000469902///ENST00000479352///ENST00000483944///ENST00000461616///ENST00000485954///ENST00000479231///ENST00000465777///ENST00000495105///ENST00000485849///ENST00000479826///ENST00000462437///ENST00000481760	84561	SLC12A8	solute carrier family 12, member 8	chr3:125082635-125212864	NA	NA	NA	7.27843	3.63072	-1.00337	0.00025	0.00510681	3.52016	3.76522	0.0970925	0.7426	0.9999
1053	Downregulated	None	ENSG00000172062	ENST00000503079///ENST00000380707///ENST00000514951///ENST00000506239///ENST00000506163///ENST00000518504///ENST00000507905///ENST00000513228///ENST00000510679///ENST00000351205///ENST00000625245	6606	SMN1	survival of motor neuron 1, telomeric	chr5:70925029-70953942	NA	NA	NA	3.23329	1.61304	-1.00322	0.00025	0.00510681	1.55811	1.62915	0.0643275	0.82165	0.9999
100	Downregulated	None	ENSG00000074582	ENST00000428880///ENST00000430322///ENST00000456050///ENST00000443791///ENST00000359273///ENST00000490188///ENST00000392109///ENST00000392110///ENST00000423377///ENST00000392111///ENST00000412366///ENST00000439945///ENST00000431802///ENST00000493376///ENST00000471576///ENST00000477422///ENST00000460579///ENST00000465706///ENST00000426649///ENST00000436603	617	BCS1L	BC1 (ubiquinol-cytochrome c reductase) synthesis-like	chr2:218637915-218663443	NA	NA	NA	68.4359	34.1544	-1.00268	0.00065	0.0111955	33.0538	33.3881	0.0145154	0.95905	0.9999
1195	Downregulated	None	ENSG00000185090	ENST00000373045///ENST00000397631///ENST00000532512///ENST00000525897///ENST00000329006	149175	MANEAL	mannosidase, endo-alpha-like	chr1:37793801-37801137	NA	NA	NA	5.97539	2.986	-1.00082	0.00105	0.0162231	2.88751	2.90219	0.00731502	0.98335	0.9999
652	Downregulated	None	ENSG00000138685	ENST00000264498///ENST00000608478///ENST00000614010	2247	FGF2	fibroblast growth factor 2 (basic)	chr4:122826707-122922968	NA	NA	NA	22.5544	11.3132	-0.995398	5e-05	0.001318	10.9253	14.5463	0.412979	0.01975	0.77119
1115	Downregulated	None	ENSG00000178605	ENST00000485332///ENST00000326153	8225	GTPBP6	GTP binding protein 6 (putative)	chrX:304528-318819	GO:0005525|GTP binding|///GO:0005737|cytoplasm|///GO:0043022|ribosome binding|	NA	NA	3.77845	1.89717	-0.993949	0.0001	0.00239826	1.83937	1.82084	-0.0146057	0.9592	0.9999
638	Downregulated	None	ENSG00000138035	ENST00000447944///ENST00000415374///ENST00000260604///ENST00000481066///ENST00000415489///ENST00000429805///ENST00000625249	87178	PNPT1	polyribonucleotide nucleotidyltransferase 1	chr2:55634264-55693910	NA	NA	NA	41.6691	20.9511	-0.99195	0.00045	0.00830773	20.2239	15.8077	-0.355433	0.26275	0.9999
184	Downregulated	None	ENSG00000100297	ENST00000216122///ENST00000451351///ENST00000382011///ENST00000417343///ENST00000416905///ENST00000444778///ENST00000464908///ENST00000493076///ENST00000493569///ENST00000465557	4174	MCM5	minichromosome maintenance complex component 5	chr22:35400062-35425430	NA	NA	NA	64.0621	32.2117	-0.991889	0.00015	0.00338326	31.206	32.7727	0.070671	0.7946	0.9999
597	Downregulated	None	ENSG00000135763	ENST00000258243///ENST00000434387	9816	URB2	URB2 ribosome biogenesis 2 homolog (S. cerevisiae)	chr1:229626233-229660199	NA	NA	NA	6.61434	3.32606	-0.991784	5e-05	0.001318	3.21452	2.95886	-0.119559	0.58285	0.9999
531	Downregulated	None	ENSG00000130826	ENST00000369550///ENST00000475423///ENST00000413910///ENST00000473552///ENST00000452771///ENST00000437719///ENST00000412124///ENST00000484317///ENST00000426673///ENST00000475966///ENST00000481062///ENST00000492372///ENST00000620277	1736	DKC1	dyskeratosis congenita 1, dyskerin	chrX:154762741-154777689	NA	NA	NA	156.922	78.9224	-0.991541	0.00055	0.00976153	76.2776	75.2373	-0.0198111	0.94625	0.9999
351	Downregulated	None	ENSG00000113494	ENST00000231423///ENST00000513753///ENST00000397391///ENST00000348262///ENST00000618625///ENST00000618457///ENST00000508107///ENST00000511486///ENST00000310101///ENST00000509934///ENST00000514206///ENST00000509839///ENST00000503330///ENST00000504500///ENST00000515839///ENST00000514088///ENST00000542609///ENST00000509140///ENST00000620785///ENST00000619676	5618	PRLR	prolactin receptor	chr5:35048755-35230589	GO:0016021|integral component of membrane|///GO:0046872|metal ion binding|///GO:0005576|extracellular region|///GO:0016020|membrane|///GO:0042803|protein homodimerization activity|///GO:0005886|plasma membrane|///GO:0004896|cytokine receptor activity|///GO:0043066|negative regulation of apoptotic process|///GO:0007166|cell surface receptor signaling pathway|///GO:0005515|protein binding|///GO:000…	NA	NA	10.8072	5.43682	-0.991153	0.0038	0.0427909	5.24013	5.32759	0.0238806	0.9377	0.9999
979	None	Upregulated	ENSG00000167508	ENST00000565149///ENST00000301012///ENST00000562981///ENST00000561895///ENST00000569177///ENST00000567064///ENST00000568133///ENST00000563785///ENST00000568709///ENST00000563170///ENST00000566636///ENST00000565720///ENST00000562651///ENST00000565610///ENST00000563463///ENST00000562741///ENST00000565842///ENST00000620002	4597	MVD	mevalonate (diphospho) decarboxylase	chr16:88651934-88663161	GO:0005524|ATP binding|///GO:0042803|protein homodimerization activity|///GO:0005829|cytosol|///GO:0016831|carboxy-lyase activity|///GO:0008284|positive regulation of cell proliferation|///GO:0008299|isoprenoid biosynthetic process|///GO:0018279|protein N-linked glycosylation via asparagine|///GO:0044267|cellular protein metabolic process|///GO:0044281|small molecule metabolic process|///GO:00064…	NA	NA	16.5634	8.33674	-0.99044	0.0224	0.150695	8.11966	40.0915	2.3038	5e-05	0.0129076
608	Downregulated	None	ENSG00000136271	ENST00000258772///ENST00000446987///ENST00000421223///ENST00000479602///ENST00000485367///ENST00000467318///ENST00000433257///ENST00000431640///ENST00000448192///ENST00000415758///ENST00000473924///ENST00000479440	54606	DDX56	DEAD (Asp-Glu-Ala-Asp) box helicase 56	chr7:44565416-44575051	NA	NA	NA	69.6798	35.1677	-0.986489	5e-05	0.001318	34.0272	33.9901	-0.0015743	0.99465	0.9999
259	Downregulated	None	ENSG00000105607	ENST00000222214///ENST00000589039///ENST00000421816///ENST00000591470///ENST00000590445///ENST00000590530///ENST00000588905///ENST00000587072///ENST00000590627///ENST00000587832///ENST00000585420///ENST00000585760///ENST00000591043///ENST00000590472///ENST00000591050///ENST00000588242	2639	GCDH	glutaryl-CoA dehydrogenase	chr19:12891025-12919276	GO:0008152|metabolic process|///GO:0005739|mitochondrion|///GO:0055114|oxidation-reduction process|///GO:0009055|electron carrier activity|///GO:0050660|flavin adenine dinucleotide binding|///GO:0003995|acyl-CoA dehydrogenase activity|///GO:0005759|mitochondrial matrix|///GO:0000062|fatty-acyl-CoA binding|///GO:0044281|small molecule metabolic process|///GO:0034641|cellular nitrogen compound meta…	NA	NA	5.88445	2.97245	-0.985257	0.00415	0.0458132	2.87984	2.45078	-0.232744	0.5388	0.9999
94	Downregulated	None	ENSG00000073536	ENST00000586869///ENST00000442241///ENST00000360831///ENST00000588019///ENST00000589367///ENST00000593176///ENST00000588642	54475	NLE1	notchless homolog 1 (Drosophila)	chr17:35121578-35142315	GO:0005634|nucleus|///GO:0005730|nucleolus|///GO:0005515|protein binding|///GO:0001822|kidney development|///GO:0001756|somitogenesis|///GO:0090263|positive regulation of canonical Wnt signaling pathway|///GO:0007219|Notch signaling pathway|///GO:0048705|skeletal system morphogenesis|///GO:0001826|inner cell mass cell differentiation|///GO:0045930|negative regulation of mitotic cell cycle|///GO:0…	NA	NA	10.8426	5.48529	-0.983067	0.0033	0.0385347	5.32425	4.66471	-0.190792	0.55015	0.9999
89	Downregulated	None	ENSG00000070785	ENST00000439363///ENST00000360403///ENST00000486491///ENST00000372183///ENST00000480675///ENST00000477953///ENST00000372182///ENST00000487532///ENST00000497010///ENST00000620860	8891	EIF2B3	eukaryotic translation initiation factor 2B, subunit 3 gamma, 58kDa	chr1:44850521-44986722	NA	NA	NA	41.3064	20.9205	-0.981445	5e-05	0.001318	20.1918	19.1407	-0.0771261	0.6783	0.9999
672	Downregulated	None	ENSG00000141401	ENST00000588752///ENST00000589238///ENST00000269159///ENST00000590107///ENST00000383376///ENST00000590138///ENST00000588927///ENST00000588863///ENST00000588167///ENST00000586230///ENST00000589374///ENST00000625802	3613	IMPA2	inositol(myo)-1(or 4)-monophosphatase 2	chr18:11981024-12030883	NA	NA	NA	65.575	33.2196	-0.981109	5e-05	0.001318	32.1709	25.1283	-0.356443	0.0832	0.9999
1405	Downregulated	None	ENSG00000257588	ENST00000550530///ENST00000552379///ENST00000550214	101927318		uncharacterized LOC101927318	chr12:49950740-49965681	NA	NA	NA	5.80798	2.94318	-0.980661	0.0046	0.0496597	2.85632	1.82267	-0.648101	0.08305	0.9999
97	Downregulated	None	ENSG00000074071	ENST00000177742///ENST00000397375///ENST00000569585///ENST00000613089	65993	MRPS34	mitochondrial ribosomal protein S34	chr16:1771889-1773155	NA	NA	NA	65.1254	33.021	-0.979835	5e-05	0.001318	32.0211	31.7469	-0.012408	0.9523	0.9999
384	Downregulated	None	ENSG00000116213	ENST00000378322///ENST00000270708///ENST00000471223///ENST00000424367///ENST00000497940///ENST00000469643///ENST00000494884///ENST00000465916///ENST00000419924///ENST00000479331	49856	WRAP73	WD repeat containing, antisense to TP73	chr1:3630766-3747336	NA	NA	NA	14.1164	7.16106	-0.979122	0.0018	0.0243595	6.93502	6.28939	-0.140979	0.67145	0.9999
206	Downregulated	None	ENSG00000101220	ENST00000399683///ENST00000217195///ENST00000399672///ENST00000379772	54976	C20orf27	chromosome 20 open reading frame 27	chr20:3753507-3768387	NA	NA	NA	18.9936	9.66568	-0.974573	0.0001	0.00239826	9.37597	7.64878	-0.293738	0.23655	0.9999
1313	Downregulated	None	ENSG00000214826	ENST00000432996	NA	DDX12P		chr12:9418672-9448229	NA	NA	NA	1.01537	0.516854	-0.97418	0.0026	0.0320392	0.500273	0.386824	-0.371038	0.2847	0.9999
305	Downregulated	None	ENSG00000110172	ENST00000320585///ENST00000529987///ENST00000533724///ENST00000457199///ENST00000529726///ENST00000525317///ENST00000533772///ENST00000530765///ENST00000533062///ENST00000529402///ENST00000533739	26973	CHORDC1	cysteine and histidine-rich domain (CHORD) containing 1	chr11:90201159-90226538	NA	NA	NA	49.6311	25.2726	-0.973667	5e-05	0.001318	24.394	25.1887	0.0462485	0.80135	0.9999
495	Downregulated	None	ENSG00000126457	ENST00000534676///ENST00000525915///ENST00000454376///ENST00000525616///ENST00000524771///ENST00000529836///ENST00000526224///ENST00000527412///ENST00000529650///ENST00000530070///ENST00000530361///ENST00000528126///ENST00000527866///ENST00000610806///ENST00000534280///ENST00000529284///ENST00000532489///ENST00000527382///ENST00000528623///ENST00000534465///ENST00000391851	3276	PRMT1	protein arginine methyltransferase 1	chr19:49675785-49690575	NA	NA	NA	103.806	52.944	-0.971347	5e-05	0.001318	51.2652	44.1723	-0.21484	0.30035	0.9999
526	Downregulated	None	ENSG00000130489	ENST00000395693///ENST00000252785///ENST00000439934///ENST00000423348///ENST00000543927///ENST00000535425	9997	SCO2	SCO2 cytochrome c oxidase assembly protein	chr22:50523567-50532580	NA	NA	NA	7.80752	3.9861	-0.969887	0.00115	0.0172922	3.8762	5.38191	0.473475	0.11275	0.9999
77	Downregulated	None	ENSG00000066379	ENST00000471008///ENST00000332435///ENST00000376782///ENST00000359374///ENST00000376785///ENST00000463141	30834	ZNRD1	zinc ribbon domain containing 1	chr6:30001010-30064909	NA	NA	NA	38.8374	19.8303	-0.969741	5e-05	0.001318	19.1848	18.3855	-0.0613921	0.82115	0.9999
1325	Downregulated	None	ENSG00000223959	ENST00000431757///ENST00000429663///ENST00000418696///ENST00000450026///ENST00000457926///ENST00000436447///ENST00000423742///ENST00000437774///ENST00000557444///ENST00000421164///ENST00000423684///ENST00000421780///ENST00000388970///ENST00000458301///ENST00000355531///ENST00000427658///ENST00000454997	172	AFG3L1P	AFG3-like AAA ATPase 1, pseudogene	chr16:89972585-90002161	NA	NA	NA	11.3905	5.82431	-0.967672	0.00455	0.04919	5.62198	6.18539	0.137787	0.6894	0.9999
728	Downregulated	None	ENSG00000145882	ENST00000274569///ENST00000510990///ENST00000511945///ENST00000505669///ENST00000503240///ENST00000514349///ENST00000507621	78991	PCYOX1L	prenylcysteine oxidase 1 like	chr5:149358006-149369653	NA	NA	NA	4.22142	2.15881	-0.967496	0.00015	0.00338326	2.0859	1.74531	-0.257186	0.3323	0.9999
196	Downregulated	None	ENSG00000100605	ENST00000556185///ENST00000555553///ENST00000553452///ENST00000557309///ENST00000553655///ENST00000554999///ENST00000553695///ENST00000556954///ENST00000555495///ENST00000556603///ENST00000354313///ENST00000267615	3705	ITPK1	inositol-tetrakisphosphate 1-kinase	chr14:92936913-93116320	NA	NA	NA	22.8669	11.7275	-0.96336	0.0029	0.03508	11.3724	12.1353	0.0936715	0.7894	0.9999
207	Downregulated	None	ENSG00000101230	ENST00000262487	140862	ISM1	isthmin 1, angiogenesis inhibitor	chr20:13221770-13300651	NA	NA	NA	1.17728	0.603793	-0.963326	0.00135	0.019675	0.583382	0.412759	-0.499141	0.1302	0.9999
120	Downregulated	None	ENSG00000080608	ENST00000490444///ENST00000397885///ENST00000382032///ENST00000469168	9933	PUM3	pumilio RNA-binding family member 3	chr9:2717501-2844241	GO:0003729|mRNA binding|///GO:0006417|regulation of translation|///GO:0003677|DNA binding|///GO:0003723|RNA binding|///GO:0005730|nucleolus|///GO:0005783|endoplasmic reticulum|///GO:0044822|poly(A) RNA binding|///GO:0005488|binding|	NA	NA	146.682	75.2747	-0.96245	5e-05	0.001318	72.6379	70.1776	-0.0497099	0.84295	0.9999
40	Downregulated	None	ENSG00000033050	ENST00000222388///ENST00000287844///ENST00000473874///ENST00000468073///ENST00000441774///ENST00000477252	10061	ABCF2	ATP-binding cassette, sub-family F (GCN20), member 2	chr7:151207836-151227230	GO:0005524|ATP binding|///GO:0008152|metabolic process|///GO:0005215|transporter activity|///GO:0016887|ATPase activity|///GO:0016020|membrane|///GO:0006810|transport|///GO:0005740|mitochondrial envelope|///GO:0043190|ATP-binding cassette (ABC) transporter complex|///GO:0005739|mitochondrion|	NA	NA	54.2071	27.8351	-0.961579	5e-05	0.001318	26.8796	24.5712	-0.129543	0.5827	0.9999
754	Downregulated	None	ENSG00000148334	ENST00000338961///ENST00000496594///ENST00000476655///ENST00000493205///ENST00000487063///ENST00000474124///ENST00000449878///ENST00000476748///ENST00000483625///ENST00000497109///ENST00000485510///ENST00000485237///ENST00000617202///ENST00000277462	80142	PTGES2	prostaglandin E synthase 2	chr9:128120692-128128462	GO:0016021|integral component of membrane|///GO:0016829|lyase activity|///GO:0005739|mitochondrion|///GO:0020037|heme binding|///GO:0055114|oxidation-reduction process|///GO:0009055|electron carrier activity|///GO:0015035|protein disulfide oxidoreductase activity|///GO:0045454|cell redox homeostasis|///GO:0000139|Golgi membrane|///GO:0048471|perinuclear region of cytoplasm|///GO:0005515|protein b…	NA	NA	30.7672	15.8053	-0.960983	5e-05	0.001318	15.3253	16.5284	0.109033	0.6364	0.9999
1083	Downregulated	None	ENSG00000174928	ENST00000482061///ENST00000340171///ENST00000465810///ENST00000486435///ENST00000534941	285315	C3orf33	chromosome 3 open reading frame 33	chr3:155762616-155806351	NA	NA	NA	5.43421	2.79289	-0.960309	0.0004	0.00758799	2.69384	3.2698	0.279537	0.35025	0.9999
806	Downregulated	None	ENSG00000154556	ENST00000284776///ENST00000437304///ENST00000319471///ENST00000449407///ENST00000355634///ENST00000393528///ENST00000478461///ENST00000319454///ENST00000498125///ENST00000480146///ENST00000451974///ENST00000438278///ENST00000487184///ENST00000445625///ENST00000487836///ENST00000495932///ENST00000490562///ENST00000492104///ENST00000490779///ENST00000492810///ENST00000476311///ENST00000466289///ENS…	8470	SORBS2	sorbin and SH3 domain containing 2	chr4:185585443-185956652	GO:0046872|metal ion binding|///GO:0005634|nucleus|///GO:0005200|structural constituent of cytoskeleton|///GO:0015629|actin cytoskeleton|///GO:0048471|perinuclear region of cytoplasm|///GO:0044822|poly(A) RNA binding|///GO:0005515|protein binding|///GO:0008150|biological_process|///GO:0030027|lamellipodium|///GO:0005925|focal adhesion|///GO:0008093|cytoskeletal adaptor activity|///GO:0016324|apic…	NA	NA	2.62185	1.3494	-0.958266	0.0012	0.017902	1.30575	0.801163	-0.704707	0.00995	0.514561
1015	Downregulated	None	ENSG00000169718	ENST00000306796///ENST00000354321///ENST00000577574///ENST00000578846///ENST00000538833///ENST00000579854///ENST00000542088///ENST00000584871///ENST00000580731///ENST00000578428///ENST00000582407///ENST00000578264///ENST00000582529///ENST00000578907///ENST00000578176///ENST00000577907	64118	DUS1L	dihydrouridine synthase 1-like	chr17:82057505-82065887	NA	NA	NA	40.0209	20.6096	-0.957437	0.00015	0.00338326	19.9433	17.5026	-0.188341	0.4887	0.9999
512	Downregulated	None	ENSG00000128626	ENST00000308018///ENST00000598734///ENST00000407800///ENST00000402029	6183	MRPS12	mitochondrial ribosomal protein S12	chr19:38915265-38975910	NA	NA	NA	21.0839	10.861	-0.956982	0.00025	0.00510681	10.5121	9.97742	-0.0753132	0.7948	0.9999
363	Downregulated	None	ENSG00000114805	ENST00000494598///ENST00000460012///ENST00000447496///ENST00000340059///ENST00000469040///ENST00000334686	23007	PLCH1	phospholipase C, eta 1	chr3:155375579-155745067	NA	NA	NA	3.43059	1.76825	-0.956136	0.00315	0.0373588	1.70542	1.17877	-0.532839	0.06845	0.9999
1180	Downregulated	None	ENSG00000184232	ENST00000328965///ENST00000531220///ENST00000534735	220323	OAF	out at first homolog	chr11:120210766-120230332	NA	NA	NA	5.37225	2.77561	-0.952723	5e-05	0.001318	2.69571	4.00236	0.570187	0.02045	0.784511
423	Downregulated	None	ENSG00000118965	ENST00000281405///ENST00000345530///ENST00000445063///ENST00000414212///ENST00000453014///ENST00000494964	57539	WDR35	WD repeat domain 35	chr2:19910259-19990131	NA	NA	NA	3.90721	2.03082	-0.944072	0.0001	0.00239826	1.95971	2.11074	0.107107	0.66705	0.9999
921	Downregulated	None	ENSG00000164045	ENST00000302506///ENST00000351231///ENST00000459900///ENST00000443342///ENST00000437972	993	CDC25A	cell division cycle 25A	chr3:48157145-48188402	NA	NA	NA	19.1381	9.9615	-0.942012	0.00155	0.021834	9.61329	7.8107	-0.299579	0.33215	0.9999
1432	Downregulated	None	ENSG00000266967	ENST00000587023///ENST00000593123///ENST00000592136///ENST00000486493///ENST00000591096///ENST00000474578///ENST00000427569///ENST00000483535///ENST00000486664///ENST00000478040///ENST00000491665///ENST00000450475///ENST00000441280///ENST00000430739///ENST00000591910///ENST00000483774///ENST00000436545///ENST00000416949///ENST00000492036	80755	AARSD1	alanyl-tRNA synthetase domain containing 1	chr17:42950525-42980528	NA	NA	NA	32.1115	16.7266	-0.940946	0.00015	0.00338326	16.1465	16.4923	0.0305711	0.91105	0.9999
1246	Downregulated	None	ENSG00000196372	ENST00000493897///ENST00000357700///ENST00000459912///ENST00000479033///ENST00000482921	79754	ASB13	ankyrin repeat and SOCS box containing 13	chr10:5638866-5666595	GO:0005622|intracellular|///GO:0035556|intracellular signal transduction|///GO:0016567|protein ubiquitination|///GO:0005515|protein binding|	NA	NA	8.66141	4.51357	-0.940333	0.00185	0.0247707	4.36009	3.70717	-0.234039	0.38795	0.9999
842	Downregulated	None	ENSG00000158882	ENST00000367988///ENST00000474486///ENST00000470426///ENST00000465512///ENST00000492482///ENST00000367987///ENST00000468803///ENST00000475793///ENST00000545897	84134	TOMM40L	translocase of outer mitochondrial membrane 40 homolog (yeast)-like	chr1:161225938-161238302	NA	NA	NA	12.3015	6.41287	-0.939794	0.00025	0.00510681	6.20118	6.73251	0.118602	0.62625	0.9999
527	Downregulated	None	ENSG00000130513	ENST00000597765///ENST00000604609///ENST00000595973///ENST00000252809///ENST00000594925	9518	GDF15	growth differentiation factor 15	chr19:18374730-18389176	NA	NA	NA	14.8339	7.73435	-0.93955	5e-05	0.001318	7.49537	6.40944	-0.225802	0.3392	0.9999
211	Downregulated	None	ENSG00000101361	ENST00000329276///ENST00000494697///ENST00000470143///ENST00000469588///ENST00000445139///ENST00000460258///ENST00000496775///ENST00000480992///ENST00000484998///ENST00000612233///ENST00000467196///ENST00000616692///ENST00000415272///ENST00000492135///ENST00000466447///ENST00000480447///ENST00000490753///ENST00000471023///ENST00000462630///ENST00000467857	10528	NOP56	NOP56 ribonucleoprotein	chr20:2652144-2658393	NA	NA	NA	420.26	219.157	-0.939319	5e-05	0.001318	211.508	184.006	-0.200958	0.23825	0.9999
972	Downregulated	None	ENSG00000166508	ENST00000489841///ENST00000343023///ENST00000485286///ENST00000303887///ENST00000491245///ENST00000493352///ENST00000463722///ENST00000425308///ENST00000467516///ENST00000465688///ENST00000465738///ENST00000621318///ENST00000354230	4176	MCM7	minichromosome maintenance complex component 7	chr7:100092727-100128498	NA	NA	NA	114.724	59.8707	-0.938246	5e-05	0.001318	57.9273	54.0185	-0.100792	0.58915	0.9999
1381	Downregulated	None	ENSG00000247077	ENST00000317555///ENST00000498926///ENST00000543955///ENST00000454808	192111	PGAM5	PGAM family member 5, serine/threonine protein phosphatase, mitochondrial	chr12:132687605-132722734	NA	NA	NA	23.2825	12.1514	-0.938124	5e-05	0.001318	11.7599	11.1169	-0.081116	0.7064	0.9999
1144	Downregulated	None	ENSG00000181634	ENST00000374045///ENST00000374044	9966	TNFSF15	tumor necrosis factor (ligand) superfamily, member 15	chr9:114784634-114806126	NA	NA	NA	0.848937	0.443382	-0.937106	0.00055	0.00976153	0.427367	0.286771	-0.575575	1	1
69	Downregulated	None	ENSG00000063244	ENST00000450554///ENST00000308924///ENST00000588850///ENST00000587196///ENST00000592867///ENST00000592874///ENST00000590551///ENST00000587275	11338	U2AF2	U2 small nuclear RNA auxiliary factor 2	chr19:55654145-55674715	NA	NA	NA	81.995	42.8579	-0.935975	5e-05	0.001318	41.5766	36.1122	-0.203285	0.36735	0.9999
497	Downregulated	None	ENSG00000126602	ENST00000575707///ENST00000246957///ENST00000574494///ENST00000575671///ENST00000538171///ENST00000573872///ENST00000576335///ENST00000574175///ENST00000570514///ENST00000575854///ENST00000576788///ENST00000571804///ENST00000574941///ENST00000576106///ENST00000571538///ENST00000571011///ENST00000570403	10131	TRAP1	TNF receptor-associated protein 1	chr16:3611727-3717597	NA	NA	NA	133.035	69.6779	-0.933032	0.0002	0.0042338	67.3812	60.1042	-0.164878	0.5242	0.9999
648	Downregulated	None	ENSG00000138442	ENST00000261015///ENST00000467777///ENST00000464820///ENST00000463824///ENST00000477727///ENST00000475611///ENST00000478869///ENST00000477723	55759	WDR12	WD repeat domain 12	chr2:202874781-203014798	GO:0005730|nucleolus|///GO:0042273|ribosomal large subunit biogenesis|///GO:0005654|nucleoplasm|///GO:0030687|preribosome, large subunit precursor|///GO:0005515|protein binding|///GO:0008283|cell proliferation|///GO:0000463|maturation of LSU-rRNA from tricistronic rRNA transcript (SSU-rRNA, 5.8S rRNA, LSU-rRNA)|///GO:0000466|maturation of 5.8S rRNA from tricistronic rRNA transcript (SSU-rRNA, 5.8…	NA	NA	180.72	94.7751	-0.931179	5e-05	0.001318	91.4311	85.426	-0.0980108	0.68025	0.9999
866	Downregulated	None	ENSG00000160932	ENST00000517503///ENST00000292494///ENST00000429120///ENST00000521699///ENST00000520531///ENST00000520466///ENST00000521003///ENST00000522528///ENST00000522971///ENST00000519611///ENST00000521182///ENST00000519546///ENST00000523847///ENST00000522024///ENST00000519615	4061	LY6E	lymphocyte antigen 6 complex, locus E	chr8:142981737-143023832	GO:0031225|anchored component of membrane|///GO:0005887|integral component of plasma membrane|///GO:0007166|cell surface receptor signaling pathway|///GO:0001701|in utero embryonic development|///GO:0005623|cell|///GO:0030325|adrenal gland development|///GO:0035265|organ growth|///GO:0042415|norepinephrine metabolic process|///GO:0048242|epinephrine secretion|///GO:0055010|ventricular cardiac mus…	NA	NA	80.818	42.4313	-0.929546	5e-05	0.001318	41.2297	35.47	-0.217083	0.28195	0.9999
996	Downregulated	None	ENSG00000168495	ENST00000306433///ENST00000519237///ENST00000397802///ENST00000518039///ENST00000517789	661	POLR3D	polymerase (RNA) III (DNA directed) polypeptide D, 44kDa	chr8:22245103-22275162	NA	NA	NA	18.4468	9.68663	-0.929301	0.00035	0.00680122	9.37885	13.828	0.560115	0.0383	0.9999
1420	Downregulated	None	ENSG00000261740	ENST00000565417///ENST00000568556///ENST00000569622	NA	NA	NA	chr16:29425799-29467833	NA	NA	NA	5.17829	2.71984	-0.928954	0.0014	0.020306	2.62896	2.68688	0.0314364	0.9193	0.9999
905	Downregulated	None	ENSG00000163528	ENST00000295767///ENST00000396914///ENST00000420103	131474	CHCHD4	coiled-coil-helix-coiled-coil-helix domain containing 4	chr3:14112076-14124870	GO:0005739|mitochondrion|///GO:0055114|oxidation-reduction process|///GO:0015035|protein disulfide oxidoreductase activity|///GO:0006626|protein targeting to mitochondrion|///GO:0044267|cellular protein metabolic process|///GO:0005758|mitochondrial intermembrane space|///GO:0022417|protein maturation by protein folding|///GO:0051084|'de novo' posttranslational protein folding|///GO:0045041|protei…	NA	NA	34.3296	18.0521	-0.927287	5e-05	0.001318	17.4201	15.2823	-0.188894	0.32665	0.9999
673	Downregulated	None	ENSG00000141456	ENST00000572293///ENST00000574876///ENST00000573523///ENST00000575329///ENST00000573242///ENST00000575534///ENST00000570571///ENST00000573506///ENST00000570387///ENST00000575101///ENST00000571170///ENST00000570823///ENST00000571347///ENST00000301396///ENST00000436683	27043	PELP1	proline, glutamate and leucine rich protein 1	chr17:4669773-4705529	GO:0005634|nucleus|///GO:0005730|nucleolus|///GO:0005654|nucleoplasm|///GO:0071391|cellular response to estrogen stimulus|///GO:0005488|binding|///GO:0005515|protein binding|///GO:0006351|transcription, DNA-templated|///GO:0005737|cytoplasm|///GO:0016020|membrane|///GO:0045944|positive regulation of transcription from RNA polymerase II promoter|///GO:0003682|chromatin binding|///GO:0008134|transc…	NA	NA	17.5091	9.21619	-0.925862	0.00045	0.00830773	8.93195	7.87483	-0.181727	0.43405	0.9999
815	Downregulated	None	ENSG00000155792	ENST00000523492///ENST00000286234///ENST00000518057	64798	DEPTOR	DEP domain containing MTOR-interacting protein	chr8:119867418-120050913	NA	NA	NA	9.3144	4.9033	-0.925709	5e-05	0.001318	4.74732	4.27965	-0.149621	0.5172	0.9999
240	Downregulated	None	ENSG00000103876	ENST00000558022///ENST00000407106///ENST00000537726///ENST00000558767///ENST00000261755///ENST00000561369///ENST00000561421///ENST00000539156///ENST00000558627///ENST00000558514///ENST00000559542///ENST00000561353///ENST00000559217	2184	FAH	fumarylacetoacetate hydrolase (fumarylacetoacetase)	chr15:80152489-80186946	NA	NA	NA	20.4958	10.7898	-0.925666	5e-05	0.001318	10.4378	10.8242	0.0524486	0.8183	0.9999
837	Downregulated	None	ENSG00000158158	ENST00000377075///ENST00000482716///ENST00000496186///ENST00000493384	26504	CNNM4	cyclin and CBS domain divalent metal cation transport mediator 4	chr2:96760901-96811891	NA	NA	NA	10.5307	5.54381	-0.925646	0.0012	0.017902	5.36708	5.66254	0.0773096	0.7669	0.9999
680	Downregulated	None	ENSG00000142207	ENST00000382751///ENST00000480196///ENST00000492603	9875	URB1	URB1 ribosome biogenesis 1 homolog (S. cerevisiae)	chr21:32291812-32393026	NA	NA	NA	5.78557	3.04648	-0.925316	5e-05	0.001318	2.94612	2.67409	-0.139769	0.45305	0.9999
1240	Downregulated	None	ENSG00000189306	ENST00000323013///ENST00000416699///ENST00000483303	27341	RRP7A	ribosomal RNA processing 7 homolog A	chr22:42500578-42519802	NA	NA	NA	34.254	18.0901	-0.921071	0.0008	0.0132087	17.5455	18.5585	0.0809795	0.7751	0.9999
1003	Downregulated	None	ENSG00000168924	ENST00000302787///ENST00000510940///ENST00000511977///ENST00000505551///ENST00000466175///ENST00000512669///ENST00000512189	3954	LETM1	leucine zipper-EF-hand containing transmembrane protein 1	chr4:1811478-1856247	NA	NA	NA	11.6181	6.14104	-0.919819	5e-05	0.001318	5.94641	5.96475	0.00444323	0.9812	0.9999
592	Downregulated	None	ENSG00000135521	ENST00000367576	84946	LTV1	LTV1 ribosome biogenesis factor	chr6:143536844-143938471	NA	NA	NA	41.535	21.9566	-0.919671	0.0001	0.00239826	21.1872	20.4432	-0.0515768	0.84375	0.9999
1084	Downregulated	None	ENSG00000174996	ENST00000531240///ENST00000526758///ENST00000440228///ENST00000394067///ENST00000316924///ENST00000394078///ENST00000461611///ENST00000475757///ENST00000394066///ENST00000394065///ENST00000483152///ENST00000534023///ENST00000421552///ENST00000417856	64837	KLC2	kinesin light chain 2	chr11:66257293-66268129	NA	NA	NA	8.3778	4.43179	-0.918683	0.00015	0.00338326	4.30393	5.00942	0.21899	0.32585	0.9999
433	Downregulated	None	ENSG00000120158	ENST00000381750///ENST00000381732///ENST00000442869///ENST00000473230///ENST00000381730///ENST00000381728///ENST00000441844///ENST00000445485///ENST00000448872	10171	RCL1	RNA terminal phosphate cyclase-like 1	chr9:4792868-4885917	GO:0003723|RNA binding|///GO:0005730|nucleolus|///GO:0003824|catalytic activity|///GO:0006396|RNA processing|///GO:0004521|endoribonuclease activity|///GO:0042254|ribosome biogenesis|///GO:0008150|biological_process|///GO:0000479|endonucleolytic cleavage of tricistronic rRNA transcript (SSU-rRNA, 5.8S rRNA, LSU-rRNA)|	NA	NA	54.3228	28.7378	-0.918609	5e-05	0.001318	27.7708	28.6164	0.0432736	0.83335	0.9999
667	Downregulated	None	ENSG00000140263	ENST00000267814///ENST00000558789///ENST00000559230///ENST00000558580///ENST00000560488///ENST00000559562///ENST00000558574	6652	SORD	sorbitol dehydrogenase	chr15:45023103-45077185	NA	NA	NA	22.6627	12.0106	-0.916009	5e-05	0.001318	11.6064	9.5566	-0.280356	0.243	0.9999
330	Downregulated	None	ENSG00000112039	ENST00000229769	2178	FANCE	Fanconi anemia, complementation group E	chr6:35452360-35467103	NA	NA	NA	6.0428	3.2042	-0.915254	5e-05	0.001318	3.10021	3.24407	0.0654398	0.7752	0.9999
8	Downregulated	None	ENSG00000005073	ENST00000517402///ENST00000006015	3207	HOXA11	homeobox A11	chr7:27181509-27193448	NA	NA	NA	3.44248	1.82599	-0.914769	0.0007	0.0118679	1.76576	1.44829	-0.285939	0.3305	0.9999
1199	Downregulated	None	ENSG00000185238	ENST00000331079///ENST00000330796///ENST00000525188///ENST00000437750///ENST00000526583///ENST00000529592	10196	PRMT3	protein arginine methyltransferase 3	chr11:20387529-20509294	NA	NA	NA	27.3717	14.5383	-0.912829	5e-05	0.001318	14.0283	12.7182	-0.14145	0.44665	0.9999
1271	Downregulated	None	ENSG00000198585	ENST00000521288///ENST00000502852///ENST00000537561	131870	NUDT16	nudix (nucleoside diphosphate linked moiety X)-type motif 16	chr3:131381670-131388830	NA	NA	NA	6.17843	3.28214	-0.912603	0.00015	0.00338326	3.17218	3.56238	0.167366	0.48305	0.9999
1346	Downregulated	None	ENSG00000232445	ENST00000419422	101927746		uncharacterized LOC101927746	chr7:101308345-101310985	NA	NA	NA	9.85145	5.23404	-0.912413	0.0018	0.0243595	5.06435	5.21208	0.0414803	0.88515	0.9999
517	Downregulated	None	ENSG00000130054	ENST00000252338	27112	FAM155B	family with sequence similarity 155, member B	chrX:69505240-69532508	NA	NA	NA	1.83832	0.979065	-0.908913	0.0005	0.00902202	0.948219	1.09505	0.207703	0.44215	0.9999
938	Downregulated	None	ENSG00000164825	ENST00000297439	1672	DEFB1	defensin, beta 1	chr8:6808516-6885276	GO:0005615|extracellular space|///GO:0007186|G-protein coupled receptor signaling pathway|///GO:0005576|extracellular region|///GO:0006955|immune response|///GO:0045087|innate immune response|///GO:0006935|chemotaxis|///GO:0006952|defense response|///GO:0070062|extracellular exosome|///GO:0002227|innate immune response in mucosa|///GO:0019731|antibacterial humoral response|///GO:0050830|defense r…	NA	NA	14.2399	7.59232	-0.90733	0.002	0.025976	7.34674	7.90857	0.106312	0.72885	0.9999
1249	Downregulated	None	ENSG00000196756	ENST00000423536///ENST00000436764///ENST00000449469///ENST00000414142///ENST00000417578///ENST00000413755///ENST00000456953///ENST00000424235	NA	SNHG17		chr20:38420587-38435353	NA	NA	NA	21.7533	11.6064	-0.906319	0.00335	0.0388195	11.2274	10.9977	-0.0298121	0.9228	0.9999
1403	Downregulated	None	ENSG00000256269	ENST00000536185///ENST00000545901///ENST00000545621///ENST00000278715///ENST00000536813///ENST00000537841///ENST00000542729///ENST00000543821///ENST00000546302///ENST00000442944///ENST00000542822///ENST00000542044///ENST00000544387///ENST00000535793///ENST00000543090///ENST00000539986///ENST00000535253///ENST00000542345///ENST00000543543///ENST00000546226///ENST00000544360///ENST00000534956///ENS…	3145	HMBS	hydroxymethylbilane synthase	chr11:119084865-119093549	GO:0033014|tetrapyrrole biosynthetic process|///GO:0004418|hydroxymethylbilane synthase activity|///GO:0005829|cytosol|///GO:0044281|small molecule metabolic process|///GO:0018160|peptidyl-pyrromethane cofactor linkage|///GO:0006783|heme biosynthetic process|///GO:0006778|porphyrin-containing compound metabolic process|///GO:0006782|protoporphyrinogen IX biosynthetic process|///GO:0005634|nucleus…	NA	NA	32.0148	17.0821	-0.906248	0.00015	0.00338326	16.5286	14.8454	-0.154949	0.52785	0.9999
190	Downregulated	None	ENSG00000100479	ENST00000554851///ENST00000556937///ENST00000216367///ENST00000554671///ENST00000555724///ENST00000539565///ENST00000556584///ENST00000554377///ENST00000554396///ENST00000553850///ENST00000553805	5427	POLE2	polymerase (DNA directed), epsilon 2, accessory subunit	chr14:49643554-49688422	NA	NA	NA	25.1582	13.4387	-0.904641	0.00065	0.0111955	12.9484	11.0145	-0.233364	0.40965	0.9999
1208	Downregulated	None	ENSG00000185630	ENST00000467023///ENST00000485769///ENST00000340699///ENST00000420696///ENST00000627490///ENST00000498497///ENST00000367897///ENST00000559240///ENST00000605467///ENST00000559578///ENST00000560469///ENST00000496120///ENST00000468104///ENST00000560641///ENST00000474046///ENST00000482110///ENST00000558796///ENST00000558837///ENST00000559560///ENST00000465089///ENST00000612123///ENST00000540236	5087	PBX1	pre-B-cell leukemia homeobox 1	chr1:164555583-164899296	NA	NA	NA	12.4628	6.66138	-0.903732	0.00025	0.00510681	6.43767	5.78751	-0.153595	0.56705	0.9999
283	Downregulated	None	ENSG00000107984	ENST00000373970///ENST00000467359///ENST00000494277///ENST00000476752	22943	DKK1	dickkopf WNT signaling pathway inhibitor 1	chr10:52314295-52318042	GO:0005615|extracellular space|///GO:0004871|signal transducer activity|///GO:0005576|extracellular region|///GO:0008083|growth factor activity|///GO:0005886|plasma membrane|///GO:0000122|negative regulation of transcription from RNA polymerase II promoter|///GO:0007275|multicellular organismal development|///GO:0030178|negative regulation of Wnt signaling pathway|///GO:0005515|protein binding|//…	NA	NA	155.025	82.8992	-0.903069	5e-05	0.001318	80.039	85.8276	0.100739	0.63385	0.9999
1044	Downregulated	None	ENSG00000171791	ENST00000398117///ENST00000333681///ENST00000590515///ENST00000589955	596	BCL2	B-cell CLL/lymphoma 2	chr18:63123345-63320128	NA	NA	NA	1.62212	0.867501	-0.902941	0.0008	0.0132087	0.838022	0.76599	-0.129663	0.66145	0.9999
1147	Downregulated	None	ENSG00000181817	ENST00000476041///ENST00000315732///ENST00000489912	84967	LSM10	LSM10, U7 small nuclear RNA associated	chr1:36391237-36397892	NA	NA	NA	21.7372	11.6354	-0.901652	5e-05	0.001318	11.2757	10.8887	-0.0503782	0.83045	0.9999
772	Downregulated	None	ENSG00000150990	ENST00000542400///ENST00000539298///ENST00000544745///ENST00000507267///ENST00000543962///ENST00000308736	57647	DHX37	DEAH (Asp-Glu-Ala-His) box polypeptide 37	chr12:124946824-124989122	GO:0005524|ATP binding|///GO:0003676|nucleic acid binding|///GO:0005737|cytoplasm|///GO:0004386|helicase activity|///GO:0005730|nucleolus|///GO:0004004|ATP-dependent RNA helicase activity|///GO:0006396|RNA processing|///GO:0044822|poly(A) RNA binding|	NA	NA	4.04256	2.16834	-0.898678	0.0006	0.0104893	2.1038	1.8385	-0.194474	0.43115	0.9999
964	Downregulated	None	ENSG00000166133	ENST00000315616///ENST00000559271///ENST00000616318	27079	RPUSD2	RNA pseudouridylate synthase domain containing 2	chr15:40569299-40574943	NA	NA	NA	6.50659	3.49029	-0.898556	0.00015	0.00338326	3.38151	3.31279	-0.0296235	0.90915	0.9999
1272	Downregulated	None	ENSG00000198805	ENST00000553418///ENST00000361505///ENST00000556293///ENST00000557229///ENST00000554056///ENST00000553591///ENST00000554065///ENST00000556754	4860	PNP	purine nucleoside phosphorylase	chr14:20468953-20477094	NA	NA	NA	169.482	90.9746	-0.897592	5e-05	0.001318	88.0482	105.042	0.254604	0.1345	0.9999
1459	Downregulated	None	ENSG00000279569	ENST00000623414	NA	NA	NA	chr16:70661203-70686066	NA	NA	NA	3.02744	1.62514	-0.897535	0.0024	0.0300386	1.57876	1.7466	0.145759	0.62105	0.9999
992	Downregulated	None	ENSG00000168389	ENST00000372811///ENST00000434861///ENST00000372809///ENST00000483824///ENST00000469745///ENST00000480630///ENST00000491515///ENST00000459917///ENST00000481612///ENST00000420632	84879	MFSD2A	major facilitator superfamily domain containing 2A	chr1:39955111-39969968	NA	NA	NA	22.5807	12.1602	-0.892922	0.0007	0.0118679	11.779	19.2029	0.705112	0.009	0.480979
594	Downregulated	None	ENSG00000135587	ENST00000258052///ENST00000439615///ENST00000458487	6610	SMPD2	sphingomyelin phosphodiesterase 2, neutral membrane (neutral sphingomyelinase)	chr6:109390214-109443919	NA	NA	NA	16.8833	9.11253	-0.889672	0.00265	0.0325231	8.81964	8.80748	-0.0019901	0.9945	0.9999
859	Downregulated	None	ENSG00000160439	ENST00000592423///ENST00000586331///ENST00000591960///ENST00000591868///ENST00000415061///ENST00000291892///ENST00000396247///ENST00000592573///ENST00000587721///ENST00000589605///ENST00000589305///ENST00000586945///ENST00000587026///ENST00000591603///ENST00000588306///ENST00000591023///ENST00000589197///ENST00000590349///ENST00000587373///ENST00000593134///ENST00000587046///ENST00000588941///ENS…	112724	RDH13	retinol dehydrogenase 13 (all-trans/9-cis)	chr19:55006192-55071291	NA	NA	NA	8.43216	4.55147	-0.88957	0.0025	0.0310086	4.40839	4.80617	0.124637	0.6914	0.9999
1017	Downregulated	None	ENSG00000169738	ENST00000577532///ENST00000306869///ENST00000579004///ENST00000579334///ENST00000580320///ENST00000577286///ENST00000579842///ENST00000580750///ENST00000578885///ENST00000582074///ENST00000581584///ENST00000578273///ENST00000582900///ENST00000579821///ENST00000585085///ENST00000577996///ENST00000577712///ENST00000579155///ENST00000582613///ENST00000584318///ENST00000585164	51181	DCXR	dicarbonyl/L-xylulose reductase	chr17:82035135-82037732	NA	NA	NA	65.4573	35.4906	-0.883117	0.0002	0.0042338	34.4303	33.3993	-0.0438577	0.8558	0.9999
832	Downregulated	None	ENSG00000157657	ENST00000374126///ENST00000452710///ENST00000374124///ENST00000481558///ENST00000470105///ENST00000288466///ENST00000615615	114991	ZNF618	zinc finger protein 618	chr9:113876281-114056591	NA	NA	NA	1.33625	0.725142	-0.88186	0.00035	0.00680122	0.700175	0.691207	-0.0185962	0.94415	0.9999
827	Downregulated	None	ENSG00000156697	ENST00000394422///ENST00000427972///ENST00000498179///ENST00000425117	10813	UTP14A	UTP14, U3 small nucleolar ribonucleoprotein, homolog A (yeast)	chrX:129869063-129957528	NA	NA	NA	28.7848	15.6376	-0.880283	5e-05	0.001318	15.1072	16.2075	0.101425	0.58175	0.9999
914	Downregulated	None	ENSG00000163811	ENST00000407426///ENST00000434238///ENST00000440983///ENST00000296126///ENST00000466067///ENST00000446643	23160	WDR43	WD repeat domain 43	chr2:28894642-28948222	NA	NA	NA	103.145	56.0441	-0.880036	0.00015	0.00338326	54.0951	52.5045	-0.0430577	0.8605	0.9999
522	Downregulated	None	ENSG00000130305	ENST00000428206///ENST00000471461///ENST00000252594///ENST00000438747///ENST00000310326///ENST00000478977///ENST00000455763	55695	NSUN5	NOP2/Sun domain family, member 5	chr7:73302516-73308867	NA	NA	NA	5.29034	2.87597	-0.879311	0.0039	0.0437545	2.78985	3.16984	0.184221	0.53215	0.9999
1339	Downregulated	None	ENSG00000229544	ENST00000451024	390010	NKX1-2	NK1 homeobox 2	chr10:124445238-124450184	NA	NA	NA	5.01711	2.7276	-0.879227	0.0001	0.00239826	2.63634	1.88393	-0.484796	0.0419	0.9999
195	Downregulated	None	ENSG00000100591	ENST00000555133///ENST00000216479///ENST00000535854///ENST00000554156///ENST00000555517///ENST00000556963///ENST00000556866///ENST00000553374///ENST00000555457///ENST00000555729///ENST00000555473///ENST00000556369///ENST00000557476	10598	AHSA1	AHA1, activator of heat shock 90kDa protein ATPase homolog 1 (yeast)	chr14:77426674-77469474	GO:0005737|cytoplasm|///GO:0006950|response to stress|///GO:0005829|cytosol|///GO:0005783|endoplasmic reticulum|///GO:0005515|protein binding|///GO:0070062|extracellular exosome|///GO:0051087|chaperone binding|///GO:0001671|ATPase activator activity|///GO:0032781|positive regulation of ATPase activity|	NA	NA	643.126	349.801	-0.878566	5e-05	0.001318	337.631	310.376	-0.12143	0.52875	0.9999
787	Downregulated	None	ENSG00000152642	ENST00000429432///ENST00000282541///ENST00000428684///ENST00000425459///ENST00000431009///ENST00000474846///ENST00000496151	23171	GPD1L	glycerol-3-phosphate dehydrogenase 1-like	chr3:32105688-32168713	NA	NA	NA	9.90759	5.3915	-0.877847	5e-05	0.001318	5.20498	4.95481	-0.071063	0.70175	0.9999
127	Downregulated	None	ENSG00000082516	ENST00000285873///ENST00000522075///ENST00000523355	25929	GEMIN5	gem (nuclear organelle) associated protein 5	chr5:154887415-154938209	GO:0005634|nucleus|///GO:0005737|cytoplasm|///GO:0016020|membrane|///GO:0005829|cytosol|///GO:0005654|nucleoplasm|///GO:0000398|mRNA splicing, via spliceosome|///GO:0044822|poly(A) RNA binding|///GO:0000387|spliceosomal snRNP assembly|///GO:0005515|protein binding|///GO:0006461|protein complex assembly|///GO:0010467|gene expression|///GO:0017069|snRNA binding|///GO:0016604|nuclear body|///GO:0034…	NA	NA	22.2251	12.1227	-0.874478	5e-05	0.001318	11.7066	10.2662	-0.189426	0.29145	0.9999
1041	Downregulated	None	ENSG00000171681	ENST00000539659///ENST00000537653///ENST00000538511///ENST00000545723///ENST00000543189///ENST00000536444///ENST00000542967///ENST00000534828///ENST00000535132///ENST00000544627///ENST00000541654///ENST00000542991///ENST00000541056///ENST00000539057///ENST00000545769///ENST00000428217///ENST00000396279///ENST00000542514///ENST00000536279///ENST00000542508///ENST00000540793///ENST00000535179///ENS…	55729	ATF7IP	activating transcription factor 7 interacting protein	chr12:14365631-14502935	NA	NA	NA	15.6144	8.52509	-0.87309	5e-05	0.001318	8.23293	10.0041	0.281111	0.1166	0.9999
267	Downregulated	None	ENSG00000106351	ENST00000430857///ENST00000477022///ENST00000300176///ENST00000474713///ENST00000429987	3268	AGFG2	ArfGAP with FG repeats 2	chr7:100539210-100568219	GO:0005096|GTPase activator activity|///GO:0043547|positive regulation of GTPase activity|///GO:0046872|metal ion binding|///GO:0016020|membrane|///GO:0003674|molecular_function|///GO:0008150|biological_process|	NA	NA	4.81085	2.62662	-0.873081	0.00365	0.0414405	2.54301	2.05941	-0.304303	0.34795	0.9999
781	Downregulated	None	ENSG00000152147	ENST00000409011///ENST00000281950///ENST00000409566	79833	GEMIN6	gem (nuclear organelle) associated protein 6	chr2:38751533-38785000	NA	NA	NA	40.7238	22.261	-0.871353	5e-05	0.001318	21.4877	19.6714	-0.127413	0.55895	0.9999
1028	Downregulated	None	ENSG00000170515	ENST00000303305///ENST00000552766///ENST00000553057///ENST00000551061///ENST00000550166///ENST00000552528///ENST00000552266	5036	PA2G4	proliferation-associated 2G4, 38kDa	chr12:56079856-56113907	NA	NA	NA	306.513	167.612	-0.870822	5e-05	0.001318	161.763	141.677	-0.191285	0.40625	0.9999
1130	Downregulated	None	ENSG00000179950	ENST00000526683///ENST00000453551///ENST00000313352///ENST00000456095///ENST00000349157///ENST00000527197///ENST00000524570///ENST00000532884///ENST00000526459///ENST00000527744///ENST00000531951///ENST00000528320///ENST00000529999///ENST00000528999///ENST00000531897///ENST00000529693///ENST00000533162///ENST00000527584///ENST00000531995///ENST00000532127///ENST00000526151///ENST00000533362	22827	PUF60	poly-U binding splicing factor 60KDa	chr8:143816343-143829859	NA	NA	NA	40.881	22.3674	-0.870036	5e-05	0.001318	21.7026	20.8815	-0.0556446	0.7547	0.9999
366	Downregulated	None	ENSG00000115053	ENST00000322723///ENST00000461347///ENST00000356936///ENST00000466274///ENST00000494618///ENST00000454824///ENST00000417652///ENST00000453992///ENST00000436894///ENST00000484328	4691	NCL	nucleolin	chr2:231453530-231483641	NA	NA	NA	1708.63	935.561	-0.868934	0.00015	0.00338326	903.265	847.381	-0.0921391	0.6616	0.9999
611	Downregulated	None	ENSG00000136444	ENST00000258955///ENST00000443328///ENST00000515221///ENST00000504284///ENST00000510554///ENST00000506211///ENST00000509398///ENST00000513650	55316	RSAD1	radical S-adenosyl methionine domain containing 1	chr17:50478799-50485975	NA	NA	NA	12.5513	6.87671	-0.868045	5e-05	0.001318	6.64276	6.24783	-0.0884294	0.6705	0.9999
756	Downregulated	None	ENSG00000148344	ENST00000481476///ENST00000340607	9536	PTGES	prostaglandin E synthase	chr9:129738330-129753047	NA	NA	NA	14.1824	7.77847	-0.866539	5e-05	0.001318	7.52531	5.51203	-0.449167	0.04135	0.9999
380	Downregulated	None	ENSG00000116096	ENST00000234454///ENST00000498749	6697	SPR	sepiapterin reductase (7,8-dihydrobiopterin:NADP+ oxidoreductase)	chr2:72887359-72892158	NA	NA	NA	29.2479	16.0444	-0.866259	5e-05	0.001318	15.5222	14.3482	-0.11346	0.5678	0.9999
757	Downregulated	None	ENSG00000148399	ENST00000467243///ENST00000479650///ENST00000277540///ENST00000497237///ENST00000475100///ENST00000472113///ENST00000485189///ENST00000467768///ENST00000477690///ENST00000470855///ENST00000481839///ENST00000476303///ENST00000460572///ENST00000491359///ENST00000615714	92715	DPH7	diphthamide biosynthesis 7	chr9:137554903-137578935	GO:0017183|peptidyl-diphthamide biosynthetic process from peptidyl-histidine|///GO:0005515|protein binding|///GO:0044267|cellular protein metabolic process|///GO:0043687|post-translational protein modification|///GO:0061685|diphthine methylesterase activity|	NA	NA	18.1127	9.96662	-0.861824	0.00195	0.0255897	9.64862	10.5645	0.130835	0.6495	0.9999
101	Downregulated	None	ENSG00000075131	ENST00000261881///ENST00000566524///ENST00000562124///ENST00000568216///ENST00000570251///ENST00000561773	54962	TIPIN	TIMELESS interacting protein	chr15:66336205-66386746	NA	NA	NA	30.3902	16.7224	-0.861822	0.0002	0.0042338	16.1185	14.6032	-0.142434	0.55705	0.9999
1153	Downregulated	None	ENSG00000182173	ENST00000434205///ENST00000333213///ENST00000583454///ENST00000580013///ENST00000583173///ENST00000583818///ENST00000578415///ENST00000583634///ENST00000545228///ENST00000579449///ENST00000577197	283989	TSEN54	TSEN54 tRNA splicing endonuclease subunit	chr17:75516059-75524739	NA	NA	NA	37.9117	20.8651	-0.86155	0.00075	0.0125749	20.179	21.8823	0.116914	0.61905	0.9999
189	Downregulated	None	ENSG00000100413	ENST00000355209///ENST00000337566///ENST00000431534///ENST00000432789///ENST00000407461///ENST00000442616///ENST00000420561///ENST00000483837///ENST00000396504	171568	POLR3H	polymerase (RNA) III (DNA directed) polypeptide H (22.9kD)	chr22:41469124-41544606	NA	NA	NA	18.3193	10.1072	-0.857978	0.0032	0.0377451	9.78159	9.61958	-0.024095	0.93395	0.9999
986	Downregulated	None	ENSG00000168061	ENST00000531072///ENST00000533017///ENST00000528109///ENST00000530213///ENST00000529996///ENST00000398846///ENST00000614106	29901	SAC3D1	SAC3 domain containing 1	chr11:65040900-65058549	NA	NA	NA	4.2848	2.36601	-0.85677	0.00165	0.0227977	2.29904	1.93037	-0.252159	0.3888	0.9999
494	Downregulated	None	ENSG00000126254	ENST00000588161///ENST00000262633///ENST00000592202///ENST00000586618///ENST00000589559///ENST00000592526///ENST00000589871	79171	RBM42	RNA binding motif protein 42	chr19:35629029-35637686	NA	NA	NA	15.3824	8.51437	-0.853307	0.00105	0.0162231	8.26983	7.53456	-0.134335	0.6268	0.9999
1037	Downregulated	None	ENSG00000171243	ENST00000307068///ENST00000396652	25928	SOSTDC1	sclerostin domain containing 1	chr7:16461480-16581568	NA	NA	NA	2.04929	1.13705	-0.849822	0.00395	0.0441195	1.09988	0.957796	-0.199562	0.51755	0.9999
234	Downregulated	None	ENSG00000102743	ENST00000478827///ENST00000338625///ENST00000417731///ENST00000470509	10166	SLC25A15	solute carrier family 25 (mitochondrial carrier; ornithine transporter) member 15	chr13:40789411-40810111	GO:0016021|integral component of membrane|///GO:0005743|mitochondrial inner membrane|///GO:0006520|cellular amino acid metabolic process|///GO:0006595|polyamine metabolic process|///GO:0044281|small molecule metabolic process|///GO:0034641|cellular nitrogen compound metabolic process|///GO:0000064|L-ornithine transmembrane transporter activity|///GO:1903352|L-ornithine transmembrane transport|///…	NA	NA	13.7082	7.61613	-0.847907	5e-05	0.001318	7.35583	6.70622	-0.133389	0.54175	0.9999
957	Downregulated	None	ENSG00000165724	ENST00000298585///ENST00000471957	116225	ZMYND19	zinc finger, MYND-type containing 19	chr9:137582078-137590490	GO:0046872|metal ion binding|///GO:0005737|cytoplasm|///GO:0005886|plasma membrane|///GO:0005515|protein binding|///GO:0016020|membrane|///GO:0045202|synapse|	NA	NA	17.2394	9.58233	-0.847257	5e-05	0.001318	9.27814	9.59806	0.0489068	0.8206	0.9999
14	Downregulated	None	ENSG00000007541	ENST00000293874///ENST00000409527///ENST00000321878///ENST00000439574///ENST00000422307///ENST00000026218///ENST00000470411///ENST00000443147///ENST00000544860///ENST00000537901///ENST00000420990///ENST00000635205///ENST00000480424///ENST00000540241///ENST00000476438///ENST00000540548///ENST00000634341	9091	PIGQ	phosphatidylinositol glycan anchor biosynthesis, class Q	chr16:566994-584136	NA	NA	NA	7.13962	3.97615	-0.844473	0.00425	0.0466454	3.86104	3.23592	-0.254812	0.3945	0.9999
753	Downregulated	None	ENSG00000148296	ENST00000372022///ENST00000468290	6838	SURF6	surfeit 6	chr9:133328773-133336398	NA	NA	NA	5.84064	3.25938	-0.841532	5e-05	0.001318	3.15497	3.38309	0.100718	0.6255	0.9999
956	Downregulated	None	ENSG00000165684	ENST00000298532	6621	SNAPC4	small nuclear RNA activating complex, polypeptide 4, 190kDa	chr9:136375576-136398797	NA	NA	NA	1.35264	0.755335	-0.840588	0.0016	0.0223102	0.732054	0.783272	0.0975631	0.71755	0.9999
326	Downregulated	None	ENSG00000111845	ENST00000379568	55003	PAK1IP1	PAK1 interacting protein 1	chr6:10671417-10709782	NA	NA	NA	33.2497	18.5686	-0.840477	5e-05	0.001318	17.9142	18.7685	0.0672125	0.71445	0.9999
1216	Downregulated	None	ENSG00000186470	ENST00000396934///ENST00000508906///ENST00000604202///ENST00000527639///ENST00000531055///ENST00000532294///ENST00000532994///ENST00000532865///ENST00000530653///ENST00000527417///ENST00000524682///ENST00000528222///ENST00000524459///ENST00000532627///ENST00000527422///ENST00000356386///ENST00000528541///ENST00000377708///ENST00000396948	11118	BTN3A2	butyrophilin, subfamily 3, member A2	chr6:26365158-26378320	GO:0005515|protein binding|///GO:0016021|integral component of membrane|///GO:0016020|membrane|///GO:0005886|plasma membrane|///GO:0002456|T cell mediated immunity|///GO:0072643|interferon-gamma secretion|	NA	NA	6.0177	3.36298	-0.83947	0.00045	0.00830773	3.24364	3.4153	0.0743988	0.75465	0.9999
1112	Downregulated	None	ENSG00000178537	ENST00000430379///ENST00000319017///ENST00000479050///ENST00000440964	788	SLC25A20	solute carrier family 25 (carnitine/acylcarnitine translocase), member 20	chr3:48856930-48898993	NA	NA	NA	13.0873	7.31763	-0.838721	0.0014	0.020306	7.06665	8.53433	0.272251	0.328	0.9999
198	Downregulated	None	ENSG00000100644	ENST00000557446///ENST00000553999///ENST00000337138///ENST00000394997///ENST00000323441///ENST00000557538///ENST00000557206///ENST00000556237///ENST00000555014///ENST00000547430///ENST00000556827///ENST00000539097	3091	HIF1A	hypoxia inducible factor 1, alpha subunit (basic helix-loop-helix transcription factor)	chr14:61681040-61796428	NA	NA	NA	272.124	152.291	-0.837431	5e-05	0.001318	147.001	188.979	0.362403	0.13555	0.9999
1306	Downregulated	None	ENSG00000214022	ENST00000519397///ENST00000487455///ENST00000479668///ENST00000466559///ENST00000489432///ENST00000475514///ENST00000473391///ENST00000482680///ENST00000488943///ENST00000495535///ENST00000467980///ENST00000469309///ENST00000518514///ENST00000522266///ENST00000518462///ENST00000486714///ENST00000425389///ENST00000397281///ENST00000444957	29803	REPIN1	replication initiator 1	chr7:150363776-150412470	NA	NA	NA	18.0062	10.0945	-0.834921	0.0015	0.0213279	9.76991	8.97427	-0.122551	0.65165	0.9999
57	Downregulated	None	ENSG00000055044	ENST00000264279///ENST00000426814///ENST00000488403///ENST00000492740///ENST00000472050///ENST00000467734///ENST00000492688///ENST00000478941///ENST00000433543///ENST00000478508	51602	NOP58	NOP58 ribonucleoprotein	chr2:202265715-202303666	NA	NA	NA	150.906	84.6854	-0.833461	5e-05	0.001318	81.7046	81.918	0.00376467	0.9864	0.9999
442	Downregulated	None	ENSG00000120942	ENST00000376810///ENST00000376804///ENST00000486588///ENST00000483738	29914	UBIAD1	UbiA prenyltransferase domain containing 1	chr1:11273205-11296049	NA	NA	NA	9.09189	5.10681	-0.832156	5e-05	0.001318	4.93579	4.47235	-0.142249	0.49805	0.9999
679	Downregulated	None	ENSG00000141934	ENST00000327790///ENST00000434325///ENST00000269812///ENST00000621795///ENST00000633125///ENST00000586998///ENST00000591572///ENST00000589672	8612	PLPP2	phosphatidic acid phosphatase type 2C	chr19:281039-291504	NA	NA	NA	65.4884	36.7983	-0.831601	5e-05	0.001318	35.694	31.2132	-0.193525	0.33355	0.9999
1222	Downregulated	None	ENSG00000187051	ENST00000334678///ENST00000488602///ENST00000420879///ENST00000459956///ENST00000491966///ENST00000472291	91582	RPS19BP1	ribosomal protein S19 binding protein 1	chr22:39529092-39532855	GO:0005737|cytoplasm|///GO:0005730|nucleolus|///GO:0005654|nucleoplasm|///GO:0044822|poly(A) RNA binding|///GO:0005515|protein binding|///GO:0019899|enzyme binding|	NA	NA	28.902	16.2675	-0.829175	0.0001	0.00239826	15.7917	14.4037	-0.132724	0.55115	0.9999
940	Downregulated	None	ENSG00000164934	ENST00000297579///ENST00000521716///ENST00000521971///ENST00000521999///ENST00000612750///ENST00000519682///ENST00000518554///ENST00000611541///ENST00000616836///ENST00000618975	25879	DCAF13	DDB1 and CUL4 associated factor 13	chr8:103398634-103443453	NA	NA	NA	79.0153	44.488	-0.828715	5e-05	0.001318	42.9442	39.2173	-0.130971	0.58195	0.9999
317	Downregulated	None	ENSG00000111231	ENST00000228827///ENST00000537466///ENST00000551079///ENST00000550228///ENST00000550974///ENST00000552180///ENST00000547323///ENST00000549963///ENST00000546592///ENST00000543199	51184	GPN3	GPN-loop GTPase 3	chr12:110452483-110490385	NA	NA	NA	70.8151	39.9105	-0.827288	0.00335	0.0388195	38.489	34.4445	-0.160171	0.596	0.9999
1234	Downregulated	None	ENSG00000188959	ENST00000473442///ENST00000400613	401546	C9orf152	chromosome 9 open reading frame 152	chr9:110190047-110208189	NA	NA	NA	3.3299	1.87865	-0.825787	0.00115	0.0172922	1.81769	1.97014	0.116198	0.6574	0.9999
1377	Downregulated	None	ENSG00000242265	ENST00000482108///ENST00000488574///ENST00000612748///ENST00000493935///ENST00000613043///ENST00000617526///ENST00000615790///ENST00000612941///ENST00000465184	23089	PEG10	paternally expressed 10	chr7:94656324-94669695	GO:0003677|DNA binding|///GO:0008270|zinc ion binding|///GO:0003676|nucleic acid binding|///GO:0005634|nucleus|///GO:0005737|cytoplasm|///GO:0006915|apoptotic process|///GO:0030154|cell differentiation|///GO:0030512|negative regulation of transforming growth factor beta receptor signaling pathway|///GO:0044822|poly(A) RNA binding|///GO:0005515|protein binding|///GO:0001890|placenta development|	NA	NA	120.092	67.8276	-0.824196	0.00455	0.04919	65.4253	58.137	-0.170391	0.57345	0.9999
466	Downregulated	None	ENSG00000124615	ENST00000373181///ENST00000373186///ENST00000373188///ENST00000373195///ENST00000340692///ENST00000425303///ENST00000432280///ENST00000473742///ENST00000487924	4337	MOCS1	molybdenum cofactor synthesis 1	chr6:39792297-39934551	NA	NA	NA	3.68899	2.08499	-0.823184	0.0005	0.00902202	2.01798	2.26072	0.16387	0.50355	0.9999
92	Downregulated	None	ENSG00000073111	ENST00000265056///ENST00000474964///ENST00000480910///ENST00000472731///ENST00000477668///ENST00000468659///ENST00000491422///ENST00000473785///ENST00000468414	4171	MCM2	minichromosome maintenance complex component 2	chr3:127573068-127622436	NA	NA	NA	32.0336	18.1265	-0.821485	5e-05	0.001318	17.5257	14.2994	-0.293525	0.1122	0.9999
1151	Downregulated	None	ENSG00000182154	ENST00000371443	64975	MRPL41	mitochondrial ribosomal protein L41	chr9:137551198-137552555	GO:0003735|structural constituent of ribosome|///GO:0006412|translation|///GO:0005739|mitochondrion|///GO:0005743|mitochondrial inner membrane|///GO:0006915|apoptotic process|///GO:0007049|cell cycle|///GO:0005762|mitochondrial large ribosomal subunit|///GO:0030529|ribonucleoprotein complex|///GO:0044822|poly(A) RNA binding|///GO:0005515|protein binding|///GO:0006996|organelle organization|///GO:…	NA	NA	4.53413	2.56607	-0.821266	0.0043	0.0470578	2.49243	2.4603	-0.0187207	0.94605	0.9999
968	Downregulated	None	ENSG00000166261	ENST00000336139///ENST00000530393///ENST00000529691///ENST00000533463///ENST00000528306///ENST00000529250///ENST00000526252///ENST00000530944///ENST00000525391	7753	ZNF202	zinc finger protein 202	chr11:123724176-123741675	GO:0006629|lipid metabolic process|///GO:0003677|DNA binding|///GO:0003676|nucleic acid binding|///GO:0046872|metal ion binding|///GO:0005634|nucleus|///GO:0006355|regulation of transcription, DNA-templated|///GO:0005739|mitochondrion|///GO:0003700|transcription factor activity, sequence-specific DNA binding|///GO:0005622|intracellular|///GO:0000981|RNA polymerase II transcription factor activity…	NA	NA	6.89102	3.90604	-0.819013	0.00185	0.0247707	3.77368	3.27803	-0.203145	0.4322	0.9999
1016	Downregulated	None	ENSG00000169727	ENST00000583983///ENST00000582327///ENST00000585084///ENST00000580716///ENST00000583961///ENST00000578552///ENST00000320548///ENST00000624957///ENST00000581578///ENST00000583885///ENST00000583641///ENST00000623691///ENST00000578642///ENST00000581418///ENST00000580141///ENST00000580627///ENST00000578392///ENST00000306823///ENST00000584229///ENST00000580723///ENST00000584460///ENST00000392358///ENS…	2873	GPS1	G protein pathway suppressor 1	chr17:82047901-82057470	NA	NA	NA	20.0707	11.3879	-0.817596	0.00025	0.00510681	11.0303	10.2963	-0.0993487	0.67105	0.9999
16	Downregulated	None	ENSG00000007968	ENST00000361729///ENST00000487237	1870	E2F2	E2F transcription factor 2	chr1:23506429-23531220	NA	NA	NA	4.25044	2.41239	-0.817153	0.0002	0.0042338	2.33492	2.35522	0.0124875	0.9536	0.9999
928	Downregulated	None	ENSG00000164163	ENST00000296577///ENST00000502586///ENST00000502803///ENST00000507193///ENST00000506506///ENST00000504292///ENST00000515678///ENST00000509593///ENST00000510321///ENST00000504683	6059	ABCE1	ATP-binding cassette, sub-family E (OABP), member 1	chr4:144967111-145180161	GO:0005524|ATP binding|///GO:0005739|mitochondrion|///GO:0055085|transmembrane transport|///GO:0016887|ATPase activity|///GO:0005737|cytoplasm|///GO:0016020|membrane|///GO:0009615|response to virus|///GO:0043086|negative regulation of catalytic activity|///GO:0005759|mitochondrial matrix|///GO:0005515|protein binding|///GO:0016032|viral process|///GO:0006401|RNA catabolic process|///GO:0008428|ri…	NA	NA	166.211	94.5106	-0.814463	0.00395	0.0441195	91.1598	85.2379	-0.0969027	0.7654	0.9999
504	Downregulated	None	ENSG00000127837	ENST00000248450///ENST00000444053///ENST00000475678///ENST00000420660///ENST00000494720///ENST00000489767///ENST00000422731///ENST00000465442///ENST00000447885///ENST00000461911	14	AAMP	angio-associated, migratory cell protein	chr2:218264122-218270257	GO:0001525|angiogenesis|///GO:0005737|cytoplasm|///GO:0005886|plasma membrane|///GO:0030154|cell differentiation|///GO:0008201|heparin binding|///GO:0005515|protein binding|///GO:0009986|cell surface|///GO:0010595|positive regulation of endothelial cell migration|///GO:0014909|smooth muscle cell migration|	NA	NA	83.5338	47.5752	-0.81215	0.00015	0.00338326	46.1205	46.904	0.0243022	0.91155	0.9999
1094	Downregulated	None	ENSG00000176248	ENST00000487917///ENST00000323927///ENST00000493730///ENST00000483432///ENST00000485970///ENST00000471131///ENST00000495611///ENST00000618649	29882	ANAPC2	anaphase promoting complex subunit 2	chr9:137174783-137188549	NA	NA	NA	7.2502	4.1326	-0.810969	0.00185	0.0247707	4.0028	3.61138	-0.148463	0.57385	0.9999
72	Downregulated	None	ENSG00000065054	ENST00000564033///ENST00000566198///ENST00000565855///ENST00000565086///ENST00000561844///ENST00000563587///ENST00000567504///ENST00000424542///ENST00000432365	9351	SLC9A3R2	solute carrier family 9, subfamily A (NHE3, cation proton antiporter 3), member 3 regulator 2	chr16:2025355-2039026	GO:0005886|plasma membrane|///GO:0032947|protein complex scaffold|///GO:0005634|nucleus|///GO:0008022|protein C-terminus binding|///GO:0005102|receptor binding|///GO:0012505|endomembrane system|///GO:0008013|beta-catenin binding|///GO:0005515|protein binding|///GO:0006461|protein complex assembly|///GO:0019902|phosphatase binding|///GO:0070062|extracellular exosome|///GO:0005925|focal adhesion|//…	NA	NA	6.23163	3.55372	-0.810281	0.00165	0.0227977	3.45464	3.01922	-0.194359	0.4775	0.9999
524	Downregulated	None	ENSG00000130382	ENST00000252674///ENST00000587473///ENST00000585588	4298	MLLT1	myeloid/lymphoid or mixed-lineage leukemia; translocated to, 1	chr19:6210378-6279948	GO:0003677|DNA binding|///GO:0005634|nucleus|///GO:0006355|regulation of transcription, DNA-templated|///GO:0005737|cytoplasm|///GO:0005730|nucleolus|///GO:0006366|transcription from RNA polymerase II promoter|///GO:0005654|nucleoplasm|///GO:0005515|protein binding|///GO:0008023|transcription elongation factor complex|///GO:0006469|negative regulation of protein kinase activity|	NA	NA	8.68536	4.96103	-0.807947	5e-05	0.001318	4.81496	4.43106	-0.11987	0.5503	0.9999
607	Downregulated	None	ENSG00000136205	ENST00000428457///ENST00000311160///ENST00000457718///ENST00000450444///ENST00000469470///ENST00000485555///ENST00000442536///ENST00000415929///ENST00000413551///ENST00000434451///ENST00000474346///ENST00000458317	64759	TNS3	tensin 3	chr7:47275153-47582558	GO:0005737|cytoplasm|///GO:0005515|protein binding|///GO:0005925|focal adhesion|///GO:0016477|cell migration|///GO:0008284|positive regulation of cell proliferation|///GO:0048286|lung alveolus development|///GO:0046872|metal ion binding|///GO:0035556|intracellular signal transduction|///GO:0005622|intracellular|	NA	NA	24.38	13.9296	-0.807544	5e-05	0.001318	13.4531	11.2756	-0.254725	0.18725	0.9999
446	Downregulated	None	ENSG00000122140	ENST00000371785///ENST00000488610///ENST00000485333///ENST00000462948///ENST00000472852///ENST00000453385///ENST00000472946///ENST00000241600	51116	MRPS2	mitochondrial ribosomal protein S2	chr9:135495180-135506447	NA	NA	NA	23.7542	13.5758	-0.807145	0.00015	0.00338326	13.1736	13.2416	0.00743084	0.9725	0.9999
1	Downregulated	None	ENSG00000001497	ENST00000374807///ENST00000374811///ENST00000374804///ENST00000484069///ENST00000469091	81887	LAS1L	LAS1-like, ribosome biogenesis factor	chrX:65512581-65534775	NA	NA	NA	35.522	20.3018	-0.807102	0.00015	0.00338326	19.6179	16.3606	-0.261946	0.19645	0.9999
1132	Downregulated	None	ENSG00000180198	ENST00000427469///ENST00000434290///ENST00000373833///ENST00000419074///ENST00000373832///ENST00000373831///ENST00000411533///ENST00000486790///ENST00000430407///ENST00000429051///ENST00000478232///ENST00000398958	1104	RCC1	regulator of chromosome condensation 1	chr1:28505942-28539300	NA	NA	NA	68.4623	39.1426	-0.806572	0.0001	0.00239826	37.8584	33.204	-0.189254	0.3616	0.9999
258	Downregulated	None	ENSG00000105486	ENST00000263274///ENST00000597146///ENST00000599322///ENST00000594759///ENST00000427526///ENST00000594067///ENST00000601091///ENST00000596672///ENST00000596332///ENST00000596457///ENST00000597901///ENST00000542460///ENST00000595758///ENST00000596104///ENST00000599165///ENST00000596549///ENST00000593425///ENST00000600055///ENST00000598938///ENST00000536218///ENST00000613670	3978	LIG1	ligase I, DNA, ATP-dependent	chr19:48115444-48170603	NA	NA	NA	60.5575	34.6402	-0.805856	0.00055	0.00976153	33.5246	25.0673	-0.419412	0.11645	0.9999
944	Downregulated	None	ENSG00000165060	ENST00000377270///ENST00000396366///ENST00000498653///ENST00000484259///ENST00000396364	2395	FXN	frataxin	chr9:69035258-69100178	NA	NA	NA	36.5902	20.944	-0.804922	0.0037	0.0418827	20.2116	18.0397	-0.164012	0.5806	0.9999
1198	Downregulated	None	ENSG00000185215	ENST00000559195///ENST00000558056///ENST00000560869///ENST00000560562///ENST00000559406///ENST00000560428///ENST00000560670///ENST00000561156///ENST00000559255///ENST00000561217///ENST00000333007	7127	TNFAIP2	tumor necrosis factor, alpha-induced protein 2	chr14:103123441-103137439	NA	NA	NA	57.8294	33.1059	-0.804716	0.0016	0.0223102	32.0682	28.3995	-0.175277	0.51365	0.9999
849	Downregulated	None	ENSG00000160049	ENST00000377038///ENST00000476658///ENST00000377036	1676	DFFA	DNA fragmentation factor, 45kDa, alpha polypeptide	chr1:10456521-10630758	GO:0005634|nucleus|///GO:0005737|cytoplasm|///GO:0005622|intracellular|///GO:0006915|apoptotic process|///GO:0005829|cytosol|///GO:0005654|nucleoplasm|///GO:0000790|nuclear chromatin|///GO:0006309|apoptotic DNA fragmentation|///GO:0005515|protein binding|///GO:0012501|programmed cell death|///GO:0006921|cellular component disassembly involved in execution phase of apoptosis|///GO:1900118|negative…	NA	NA	26.2217	15.0288	-0.803027	0.00095	0.0149679	14.5338	14.2082	-0.032691	0.9031	0.9999
1079	Downregulated	Upregulated	ENSG00000174669	ENST00000357440///ENST00000540386///ENST00000544554///ENST00000541567///ENST00000546034///ENST00000619145///ENST00000311161	3177	SLC29A2	solute carrier family 29 (equilibrative nucleoside transporter), member 2	chr11:66347949-66372214	NA	NA	NA	7.63618	4.37719	-0.802847	0.00025	0.00510681	4.24297	7.85227	0.888036	0.0001	0.0227328
381	Downregulated	None	ENSG00000116120	ENST00000281828	10056	FARSB	phenylalanyl-tRNA synthetase, beta subunit	chr2:222570535-222656337	NA	NA	NA	48.5104	27.8146	-0.802455	5e-05	0.001318	26.8286	23.1368	-0.213584	0.1757	0.9999
807	Downregulated	None	ENSG00000154814	ENST00000285083///ENST00000605932///ENST00000442255///ENST00000435829///ENST00000486267///ENST00000452581///ENST00000606098///ENST00000607329///ENST00000627468	92106	OXNAD1	oxidoreductase NAD-binding domain containing 1	chr3:16265159-16514026	NA	NA	NA	9.74154	5.58814	-0.801782	0.0005	0.00902202	5.39067	4.25901	-0.339945	0.18575	0.9999
392	Downregulated	None	ENSG00000116711	ENST00000367466///ENST00000466600	5321	PLA2G4A	phospholipase A2, group IVA (cytosolic, calcium-dependent)	chr1:186828952-186988981	NA	NA	NA	7.09834	4.07281	-0.801456	0.0002	0.0042338	3.92661	3.32952	-0.237968	0.27845	0.9999
255	Downregulated	None	ENSG00000105248	ENST00000262962///ENST00000596496	55702	CCDC94	coiled-coil domain containing 94	chr19:4246338-4269090	NA	NA	NA	9.53945	5.47482	-0.801094	0.003	0.0359171	5.29941	8.12702	0.616893	0.02305	0.841713
104	Downregulated	None	ENSG00000075856	ENST00000228284///ENST00000546728///ENST00000431469///ENST00000547397///ENST00000546815///ENST00000548582///ENST00000547528///ENST00000619503///ENST00000546808///ENST00000548077///ENST00000548119///ENST00000550322///ENST00000551416///ENST00000550619///ENST00000552221///ENST00000546611	9733	SART3	squamous cell carcinoma antigen recognized by T cells 3	chr12:108515184-108561400	GO:0000166|nucleotide binding|///GO:0003676|nucleic acid binding|///GO:0005634|nucleus|///GO:0005737|cytoplasm|///GO:0005622|intracellular|///GO:0042393|histone binding|///GO:0005654|nucleoplasm|///GO:0006396|RNA processing|///GO:0006334|nucleosome assembly|///GO:0000398|mRNA splicing, via spliceosome|///GO:0010468|regulation of gene expression|///GO:0044822|poly(A) RNA binding|///GO:0000387|spli…	NA	NA	44.7029	25.6727	-0.800133	0.00435	0.0474679	24.8067	25.6554	0.0485297	0.86655	0.9999
599	Downregulated	None	ENSG00000135778	ENST00000494689///ENST00000490807///ENST00000366628///ENST00000496662///ENST00000366627///ENST00000479125///ENST00000487953///ENST00000490098	84284	NTPCR	nucleoside-triphosphatase, cancer-related	chr1:232950604-233295727	NA	NA	NA	59.7954	34.3415	-0.800083	0.0012	0.017902	33.1818	35.4866	0.0968825	0.72435	0.9999
487	Downregulated	None	ENSG00000125726	ENST00000423145///ENST00000245903///ENST00000597430	970	CD70	CD70 molecule	chr19:6583182-6604103	GO:0005615|extracellular space|///GO:0006955|immune response|///GO:0016020|membrane|///GO:0007165|signal transduction|///GO:0005886|plasma membrane|///GO:0005102|receptor binding|///GO:0005887|integral component of plasma membrane|///GO:0007267|cell-cell signaling|///GO:0005125|cytokine activity|///GO:0005164|tumor necrosis factor receptor binding|///GO:0005515|protein binding|///GO:0008283|cell …	NA	NA	24.4824	14.0659	-0.799545	0.00015	0.00338326	13.642	13.1172	-0.0566029	0.8011	0.9999
350	Downregulated	None	ENSG00000113460	ENST00000336767///ENST00000510960///ENST00000515798///ENST00000510834///ENST00000506023	55299	BRIX1	BRX1, biogenesis of ribosomes	chr5:34905263-34925996	NA	NA	NA	98.6832	56.7093	-0.799219	0.0009	0.0144505	54.7034	49.1228	-0.155236	0.53865	0.9999
164	Downregulated	None	ENSG00000095319	ENST00000372577///ENST00000491990///ENST00000550219///ENST00000464729///ENST00000465344///ENST00000477069///ENST00000491502///ENST00000467044///ENST00000485158///ENST00000495726///ENST00000487952	23511	NUP188	nucleoporin 188kDa	chr9:128920894-129028303	NA	NA	NA	36.3384	20.8911	-0.798602	0.00245	0.0305384	20.1926	17.1717	-0.233792	0.3757	0.9999
1263	Downregulated	None	ENSG00000198042	ENST00000360128///ENST00000517567///ENST00000520763///ENST00000518389///ENST00000519089	84549	MAK16	MAK16 homolog	chr8:33370823-33513601	NA	NA	NA	25.3184	14.5611	-0.798062	0.00375	0.0423538	14.065	13.8829	-0.0187993	0.94745	0.9999
578	Downregulated	None	ENSG00000134809	ENST00000257245///ENST00000525587///ENST00000525158	26519	TIMM10	translocase of inner mitochondrial membrane 10 homolog (yeast)	chr11:57528462-57530803	GO:0008270|zinc ion binding|///GO:0005739|mitochondrion|///GO:0005215|transporter activity|///GO:0042803|protein homodimerization activity|///GO:0005743|mitochondrial inner membrane|///GO:0007605|sensory perception of sound|///GO:0008565|protein transporter activity|///GO:0006626|protein targeting to mitochondrion|///GO:0005515|protein binding|///GO:0005744|mitochondrial inner membrane presequenc…	NA	NA	100.966	58.1123	-0.796957	0.0001	0.00239826	56.2787	51.8723	-0.117625	0.56705	0.9999
292	Downregulated	None	ENSG00000108826	ENST00000507088///ENST00000508200///ENST00000225969///ENST00000503633///ENST00000442592///ENST00000511860///ENST00000514928	51264	MRPL27	mitochondrial ribosomal protein L27	chr17:50367856-50373214	NA	NA	NA	114.26	65.8071	-0.796002	5e-05	0.001318	63.6567	65.1428	0.0332934	0.85145	0.9999
395	Downregulated	None	ENSG00000116922	ENST00000358011///ENST00000494120///ENST00000609516///ENST00000464178///ENST00000464085///ENST00000491981///ENST00000461359///ENST00000477060///ENST00000486637///ENST00000491797///ENST00000488137///ENST00000472584///ENST00000619962///ENST00000498448	54955	C1orf109	chromosome 1 open reading frame 109	chr1:37681569-37692249	GO:0005515|protein binding|	NA	NA	19.9992	11.521	-0.795677	0.0003	0.00593616	11.1437	10.8164	-0.0430021	0.8678	0.9999
245	Downregulated	None	ENSG00000104691	ENST00000620074///ENST00000522968///ENST00000616306///ENST00000265616///ENST00000380154///ENST00000341403///ENST00000615729///ENST00000518059///ENST00000620706///ENST00000613013	7993	UBXN8	UBX domain protein 8	chr8:30732246-30767006	GO:0016021|integral component of membrane|///GO:0005515|protein binding|///GO:0003676|nucleic acid binding|///GO:0090502|RNA phosphodiester bond hydrolysis, endonucleolytic|///GO:0004523|RNA-DNA hybrid ribonuclease activity|///GO:0030433|ER-associated ubiquitin-dependent protein catabolic process|///GO:0030176|integral component of endoplasmic reticulum membrane|///GO:0007338|single fertilization|	NA	NA	20.8925	12.0437	-0.794702	0.0013	0.0191861	11.6303	10.9492	-0.0870532	0.742	0.9999
1329	Downregulated	None	ENSG00000224877	ENST00000431388///ENST00000577158///ENST00000573090///ENST00000576002///ENST00000575067///ENST00000573173	284184	C17orf89	chromosome 17 open reading frame 89	chr17:81239238-81241281	GO:0005739|mitochondrion|	NA	NA	110.254	63.5648	-0.794533	0.0001	0.00239826	61.3975	50.4046	-0.284624	0.21125	0.9999
1239	Downregulated	None	ENSG00000189120	ENST00000342234///ENST00000536300	80320	SP6	Sp6 transcription factor	chr17:47844907-47855874	NA	NA	NA	1.76193	1.01602	-0.794219	0.0021	0.0269515	0.982795	1.19053	0.276637	0.29255	0.9999
1192	Downregulated	None	ENSG00000184979	ENST00000215794	11274	USP18	ubiquitin specific peptidase 18	chr22:18149898-18177397	NA	NA	NA	4.34753	2.5086	-0.793314	0.00115	0.0172922	2.42263	1.87541	-0.369364	0.15865	0.9999
1013	Downregulated	None	ENSG00000169689	ENST00000579520///ENST00000584600///ENST00000580435///ENST00000306704///ENST00000392359///ENST00000584514///ENST00000584347///ENST00000577379///ENST00000580090///ENST00000583767///ENST00000585091	201254	STRA13	stimulated by retinoic acid 13	chr17:82018701-82031151	NA	NA	NA	50.0163	28.9131	-0.790676	0.0002	0.0042338	28.027	18.6907	-0.584497	0.0123	0.578214
429	Downregulated	None	ENSG00000119927	ENST00000348367///ENST00000369425///ENST00000480130///ENST00000498541	57678	GPAM	glycerol-3-phosphate acyltransferase, mitochondrial	chr10:112149863-112215377	NA	NA	NA	5.61525	3.24648	-0.790474	0.0042	0.0462305	3.13408	2.71676	-0.206159	0.3218	0.9999
750	Downregulated	None	ENSG00000147955	ENST00000378892///ENST00000353468///ENST00000277010///ENST00000477726///ENST00000461426///ENST00000497006///ENST00000478146	10280	SIGMAR1	sigma non-opioid intracellular receptor 1	chr9:34634721-34637809	GO:0006869|lipid transport|///GO:0016021|integral component of membrane|///GO:0005789|endoplasmic reticulum membrane|///GO:0005887|integral component of plasma membrane|///GO:0030054|cell junction|///GO:0005811|lipid particle|///GO:0005637|nuclear inner membrane|///GO:0030426|growth cone|///GO:0008144|drug binding|///GO:0043523|regulation of neuron apoptotic process|///GO:0005635|nuclear envelope…	NA	NA	133.967	77.4565	-0.790424	5e-05	0.001318	74.8903	70.0436	-0.0965252	0.54675	0.9999
591	Downregulated	None	ENSG00000135446	ENST00000257904///ENST00000552713///ENST00000549606///ENST00000553237///ENST00000546489///ENST00000551888///ENST00000547281///ENST00000550419///ENST00000551800///ENST00000552254///ENST00000551706///ENST00000552388///ENST00000552862///ENST00000547853///ENST00000312990	1019	CDK4	cyclin-dependent kinase 4	chr12:57723760-57760407	NA	NA	NA	175.452	101.569	-0.788617	0.0009	0.0144505	98.2871	91.6794	-0.100403	0.6911	0.9999
1456	Downregulated	None	ENSG00000278615	ENST00000524958///ENST00000532786///ENST00000525675	102288414	C11orf98	chromosome 11 open reading frame 98	chr11:62646847-62673687	NA	NA	NA	140.507	81.3575	-0.788299	0.00035	0.00680122	78.5299	67.2717	-0.223242	0.33725	0.9999
154	Downregulated	None	ENSG00000090273	ENST00000435827///ENST00000321265///ENST00000452707///ENST00000484772	10726	NUDC	nudC nuclear distribution protein	chr1:26890487-26946862	NA	NA	NA	76.2925	44.1901	-0.787819	5e-05	0.001318	42.7232	37.6723	-0.181515	0.29485	0.9999
1052	Downregulated	None	ENSG00000172009	ENST00000307741///ENST00000585673///ENST00000585338///ENST00000586780///ENST00000586677///ENST00000589087///ENST00000591149///ENST00000590533///ENST00000591363///ENST00000590970///ENST00000587401///ENST00000395212///ENST00000592639///ENST00000587468	7064	THOP1	thimet oligopeptidase 1	chr19:2785459-2815807	NA	NA	NA	40.8211	23.6613	-0.786786	0.00045	0.00830773	22.9608	20.3203	-0.176254	0.46935	0.9999
570	Downregulated	None	ENSG00000134375	ENST00000367287///ENST00000478378///ENST00000484647///ENST00000482943	10440	TIMM17A	translocase of inner mitochondrial membrane 17 homolog A (yeast)	chr1:201955490-201970661	NA	NA	NA	116.722	67.6684	-0.786522	5e-05	0.001318	65.3531	66.5263	0.0256697	0.87605	0.9999
1190	Downregulated	None	ENSG00000184900	ENST00000397898///ENST00000332859///ENST00000479153///ENST00000397893///ENST00000466861///ENST00000411651	6612	SUMO3	small ubiquitin-like modifier 3	chr21:44805616-44818779	NA	NA	NA	35.1941	20.4196	-0.785381	5e-05	0.001318	19.7144	21.0983	0.0978743	0.5756	0.9999
626	Downregulated	None	ENSG00000137168	ENST00000483552///ENST00000373699	51645	PPIL1	peptidylprolyl isomerase (cyclophilin)-like 1	chr6:36854826-36928964	NA	NA	NA	57.6753	33.474	-0.784913	0.002	0.025976	32.3111	27.7436	-0.219873	0.48005	0.9999
288	Downregulated	None	ENSG00000108604	ENST00000448276///ENST00000323347///ENST00000225742///ENST00000450364///ENST00000584483///ENST00000584400///ENST00000578234///ENST00000581832///ENST00000580054///ENST00000577686///ENST00000577990///ENST00000613943	6603	SMARCD2	SWI/SNF related, matrix associated, actin dependent regulator of chromatin, subfamily d, member 2	chr17:63832080-63843065	NA	NA	NA	61.5749	35.742	-0.784723	5e-05	0.001318	34.5694	35.0292	0.0190633	0.9133	0.9999
1284	Downregulated	None	ENSG00000204316	ENST00000309352///ENST00000486101///ENST00000480203///ENST00000588620///ENST00000483393///ENST00000477371///ENST00000477023///ENST00000471434///ENST00000477736///ENST00000493104///ENST00000494179///ENST00000585475///ENST00000493383///ENST00000474548///ENST00000461602///ENST00000464758///ENST00000410030	64978	MRPL38	mitochondrial ribosomal protein L38	chr17:75897059-75941140	GO:0005840|ribosome|///GO:0005743|mitochondrial inner membrane|///GO:0006996|organelle organization|///GO:0032543|mitochondrial translation|///GO:0070125|mitochondrial translational elongation|///GO:0070124|mitochondrial translational initiation|///GO:0070126|mitochondrial translational termination|///GO:0005739|mitochondrion|	NA	NA	61.6678	35.8053	-0.784344	0.00015	0.00338326	34.7075	31.6786	-0.131737	0.5722	0.9999
1095	Downregulated	None	ENSG00000176273	ENST00000371408///ENST00000483386///ENST00000605679///ENST00000494992///ENST00000603665///ENST00000427197	159371	SLC35G1	solute carrier family 35, member G1	chr10:93893972-93956062	NA	NA	NA	5.95784	3.45931	-0.784306	0.00025	0.00510681	3.33571	3.30142	-0.014904	0.94885	0.9999
344	Downregulated	None	ENSG00000112759	ENST00000427851///ENST00000371755///ENST00000371740///ENST00000371731///ENST00000371724///ENST00000371713///ENST00000371708///ENST00000472176///ENST00000393841///ENST00000393844	2030	SLC29A1	solute carrier family 29 (equilibrative nucleoside transporter), member 1	chr6:44219504-44234151	NA	NA	NA	24.4373	14.2006	-0.783134	5e-05	0.001318	13.7142	11.1334	-0.300777	0.12955	0.9999
222	Downregulated	None	ENSG00000101945	ENST00000376687///ENST00000482260///ENST00000462786///ENST00000337852	6839	SUV39H1	suppressor of variegation 3-9 homolog 1 (Drosophila)	chrX:48695553-48737163	NA	NA	NA	7.02285	4.08869	-0.780419	0.00015	0.00338326	3.95752	3.35578	-0.237947	0.2914	0.9999
530	Downregulated	None	ENSG00000130726	ENST00000593582///ENST00000594806///ENST00000253024///ENST00000341753///ENST00000597968///ENST00000597618///ENST00000597423///ENST00000597172///ENST00000601150///ENST00000597995///ENST00000597136///ENST00000595028///ENST00000595974///ENST00000600840///ENST00000598355	10155	TRIM28	tripartite motif containing 28	chr19:58544090-58550722	NA	NA	NA	473.793	276.005	-0.779563	5e-05	0.001318	267.538	235.282	-0.185352	0.28295	0.9999
540	Downregulated	None	ENSG00000132275	ENST00000254605///ENST00000534343///ENST00000526352///ENST00000533907///ENST00000530762	23378	RRP8	ribosomal RNA processing 8, methyltransferase, homolog (yeast)	chr11:6595074-6603620	GO:0005634|nucleus|///GO:0006351|transcription, DNA-templated|///GO:0005737|cytoplasm|///GO:0006364|rRNA processing|///GO:0005886|plasma membrane|///GO:0005730|nucleolus|///GO:0035064|methylated histone binding|///GO:0008757|S-adenosylmethionine-dependent methyltransferase activity|///GO:0032259|methylation|///GO:0008168|methyltransferase activity|///GO:0005654|nucleoplasm|///GO:0016568|chromatin…	NA	NA	24.6185	14.3521	-0.778486	0.0019	0.0252174	13.857	13.8906	0.00349492	0.98955	0.9999
708	Downregulated	None	ENSG00000144354	ENST00000347703///ENST00000306721///ENST00000410101///ENST00000410019///ENST00000496441///ENST00000435616///ENST00000467411///ENST00000468359	83879	CDCA7	cell division cycle associated 7	chr2:173338218-173368997	NA	NA	NA	20.5312	11.9882	-0.776203	5e-05	0.001318	11.5578	9.64331	-0.261267	0.1756	0.9999
313	None	Upregulated	ENSG00000110921	ENST00000539335///ENST00000546277///ENST00000535044///ENST00000447878///ENST00000539696///ENST00000228510///ENST00000537237///ENST00000545774///ENST00000392727///ENST00000545516///ENST00000540353///ENST00000625889///ENST00000539575///ENST00000629016	4598	MVK	mevalonate kinase	chr12:109553736-109598117	NA	NA	NA	13.765	8.05064	-0.773827	0.0248	0.161397	7.78547	19.834	1.34912	0.00025	0.0447971
117	Downregulated	None	ENSG00000079616	ENST00000561482///ENST00000160827///ENST00000569636///ENST00000570173///ENST00000400751///ENST00000569382///ENST00000563666///ENST00000563263///ENST00000565736///ENST00000568312	3835	KIF22	kinesin family member 22	chr16:29790718-29805385	NA	NA	NA	68.0087	39.8053	-0.772759	0.00085	0.013883	38.5151	29.4157	-0.388838	0.10025	0.9999
83	Downregulated	None	ENSG00000068120	ENST00000588757///ENST00000585811///ENST00000585909///ENST00000586771///ENST00000421097///ENST00000591779///ENST00000587858///ENST00000587214///ENST00000587157///ENST00000590958///ENST00000393818///ENST00000591753///ENST00000588353///ENST00000591583	80347	COASY	CoA synthase	chr17:42536171-42566277	NA	NA	NA	60.5931	35.5613	-0.768846	0.00335	0.0388195	34.4579	32.4885	-0.0849053	0.7592	0.9999
919	Downregulated	None	ENSG00000163931	ENST00000462138///ENST00000423525///ENST00000460343///ENST00000461139///ENST00000450814///ENST00000423516///ENST00000469678///ENST00000460243///ENST00000472528///ENST00000494523///ENST00000466765///ENST00000487660///ENST00000483706///ENST00000296289	7086	TKT	transketolase	chr3:53224706-53256052	NA	NA	NA	489.499	287.921	-0.765634	0.0001	0.00239826	279.559	288.228	0.0440587	0.817	0.9999
1292	Downregulated	None	ENSG00000205002	ENST00000378279///ENST00000523536	441376	AARD	alanine and arginine rich domain containing protein	chr8:116938198-116944487	NA	NA	NA	18.9949	11.1739	-0.765473	0.00025	0.00510681	10.8265	14.3145	0.402912	0.0399	0.9999
1213	Downregulated	None	ENSG00000186283	ENST00000367627///ENST00000367625///ENST00000483887///ENST00000352445///ENST00000472001///ENST00000447595///ENST00000495145	64222	TOR3A	torsin family 3, member A	chr1:179081376-179098023	NA	NA	NA	47.4225	28.0349	-0.758346	5e-05	0.001318	27.0817	23.1665	-0.225275	0.1627	0.9999
868	Downregulated	None	ENSG00000161179	ENST00000464015///ENST00000468686///ENST00000292778///ENST00000415762///ENST00000473985///ENST00000482998///ENST00000398873	150223	YDJC	YdjC homolog (bacterial)	chr22:21628088-21630064	NA	NA	NA	7.66513	4.53838	-0.756133	0.00205	0.0264216	4.39951	4.53461	0.0436348	0.8646	0.9999
624	Downregulated	None	ENSG00000137054	ENST00000377798///ENST00000442009///ENST00000377792	64425	POLR1E	polymerase (RNA) I polypeptide E, 53kDa	chr9:37485934-37503697	NA	NA	NA	51.5616	30.5358	-0.755796	5e-05	0.001318	29.5018	28.9624	-0.0266222	0.8745	0.9999
238	Downregulated	None	ENSG00000103653	ENST00000220003///ENST00000439220///ENST00000563894///ENST00000567123///ENST00000569462///ENST00000567571///ENST00000569915///ENST00000562066///ENST00000568329///ENST00000567135///ENST00000564216///ENST00000566464///ENST00000569321///ENST00000563010	1445	CSK	c-src tyrosine kinase	chr15:74782056-74803198	NA	NA	NA	42.046	24.9007	-0.755784	0.00465	0.0499504	24.1869	17.3079	-0.482796	0.11255	0.9999
532	Downregulated	None	ENSG00000130935	ENST00000253247///ENST00000581106///ENST00000581966///ENST00000581375///ENST00000584942///ENST00000580833///ENST00000580914///ENST00000577687///ENST00000583108///ENST00000583021///ENST00000584032	25926	NOL11	nucleolar protein 11	chr17:67717832-67744531	NA	NA	NA	111.045	65.7878	-0.755257	0.00045	0.00830773	63.4737	57.8798	-0.1331	0.56145	0.9999
103	Downregulated	None	ENSG00000075702	ENST00000378860///ENST00000401500///ENST00000608676///ENST00000587391///ENST00000270301///ENST00000427823///ENST00000589953	284403	WDR62	WD repeat domain 62	chr19:36054880-36105106	NA	NA	NA	4.66582	2.76567	-0.7545	0.00225	0.0285622	2.67347	2.16085	-0.307114	0.2241	0.9999
1221	Downregulated	None	ENSG00000187049	ENST00000515837///ENST00000398979///ENST00000544795///ENST00000541473///ENST00000334888	51259	TMEM216	transmembrane protein 216	chr11:61391686-61398863	GO:0016021|integral component of membrane|///GO:0005856|cytoskeleton|///GO:0005829|cytosol|///GO:0060271|cilium morphogenesis|///GO:0042384|cilium assembly|///GO:0005929|cilium|///GO:0036038|TCTN-B9D complex|///GO:0006996|organelle organization|///GO:0035869|ciliary transition zone|	NA	NA	10.2639	6.08601	-0.754008	0.00205	0.0264216	5.87974	6.68461	0.18509	0.48245	0.9999
281	Downregulated	None	ENSG00000107874	ENST00000465409///ENST00000369937///ENST00000486762///ENST00000477994	79004	CUEDC2	CUE domain containing 2	chr10:102423244-102432661	NA	NA	NA	22.5265	13.3605	-0.753653	0.00225	0.0285622	12.9657	11.6829	-0.150304	0.5207	0.9999
13	Downregulated	None	ENSG00000006744	ENST00000338034///ENST00000395962///ENST00000465825///ENST00000487229///ENST00000426905///ENST00000584650///ENST00000491478///ENST00000492559///ENST00000446899///ENST00000578991///ENST00000476042///ENST00000578104///ENST00000609345///ENST00000609101///ENST00000580504///ENST00000581499///ENST00000609757///ENST00000583371///ENST00000578071///ENST00000484122///ENST00000480891	60528	ELAC2	elaC ribonuclease Z 2	chr17:12992390-13018187	NA	NA	NA	104.225	61.8321	-0.753268	0.00335	0.0388195	59.7295	53.4916	-0.159131	0.58175	0.9999
1253	Downregulated	None	ENSG00000197451	ENST00000358344///ENST00000506339///ENST00000355836///ENST00000514633///ENST00000515193///ENST00000506259///ENST00000504898///ENST00000504796///ENST00000615932	3182	HNRNPAB	heterogeneous nuclear ribonucleoprotein A/B	chr5:178204506-178232791	NA	NA	NA	340.529	202.084	-0.752822	5e-05	0.001318	195.178	172.404	-0.178996	0.2771	0.9999
312	Downregulated	None	ENSG00000110881	ENST00000228468///ENST00000447966///ENST00000550558///ENST00000453327///ENST00000551199///ENST00000552438///ENST00000549792///ENST00000548350///ENST00000552633	41	ASIC1	acid sensing (proton gated) ion channel 1	chr12:50057547-50083611	NA	NA	NA	4.87134	2.89268	-0.751912	0.00105	0.0162231	2.79599	2.70149	-0.0496061	0.83665	0.9999
434	Downregulated	None	ENSG00000120162	ENST00000262244///ENST00000603061	79817	MOB3B	MOB kinase activator 3B	chr9:27325208-27529781	NA	NA	NA	2.79604	1.66117	-0.751185	0.0006	0.0104893	1.60169	1.19423	-0.423512	0.06415	0.9999
1170	Downregulated	None	ENSG00000183605	ENST00000490417///ENST00000484960///ENST00000355697///ENST00000461438///ENST00000369131///ENST00000466218///ENST00000419372///ENST00000462913	119559	SFXN4	sideroflexin 4	chr10:119140766-119165667	GO:0016021|integral component of membrane|///GO:0055085|transmembrane transport|///GO:0016020|membrane|///GO:0005743|mitochondrial inner membrane|///GO:0043231|intracellular membrane-bounded organelle|///GO:0034220|ion transmembrane transport|///GO:0015075|ion transmembrane transporter activity|///GO:0006811|ion transport|///GO:0055072|iron ion homeostasis|	NA	NA	39.3941	23.4202	-0.750224	0.0004	0.00758799	22.5918	21.9566	-0.0411469	0.8634	0.9999
490	Downregulated	None	ENSG00000125843	ENST00000379573///ENST00000379567///ENST00000455742///ENST00000615891///ENST00000246041	55317	AP5S1	adaptor-related protein complex 5, sigma 1 subunit	chr20:3808356-3828837	GO:0016197|endosomal transport|///GO:0000724|double-strand break repair via homologous recombination|///GO:0030119|AP-type membrane coat adaptor complex|///GO:0005764|lysosome|///GO:0005634|nucleus|///GO:0005737|cytoplasm|///GO:0015031|protein transport|///GO:0005829|cytosol|///GO:0005654|nucleoplasm|///GO:0005515|protein binding|///GO:0031902|late endosome membrane|///GO:0005770|late endosome|//…	NA	NA	4.79653	2.8516	-0.75022	0.0045	0.0487538	2.76298	2.96178	0.100238	0.71295	0.9999
994	Downregulated	None	ENSG00000168404	ENST00000306247///ENST00000575695///ENST00000570846///ENST00000308807///ENST00000576529///ENST00000571303///ENST00000573267///ENST00000575686	197259	MLKL	mixed lineage kinase domain-like	chr16:74671854-74700960	GO:0005524|ATP binding|///GO:0006468|protein phosphorylation|///GO:0005737|cytoplasm|///GO:0005886|plasma membrane|///GO:0005829|cytosol|///GO:0004674|protein serine/threonine kinase activity|///GO:0005515|protein binding|///GO:0012501|programmed cell death|///GO:0032403|protein complex binding|///GO:0070266|necroptotic process|///GO:0097300|programmed necrotic cell death|///GO:0070207|protein ho…	NA	NA	15.3924	9.15344	-0.749833	0.00135	0.019675	8.84397	9.12727	0.0454896	0.85905	0.9999
1187	Downregulated	None	ENSG00000184675	ENST00000374869///ENST00000330258	139285	AMER1	APC membrane recruitment protein 1	chrX:64185116-64205744	GO:0005634|nucleus|///GO:0005886|plasma membrane|///GO:0005829|cytosol|///GO:0016055|Wnt signaling pathway|///GO:0008013|beta-catenin binding|///GO:0005515|protein binding|///GO:0090090|negative regulation of canonical Wnt signaling pathway|///GO:0090263|positive regulation of canonical Wnt signaling pathway|///GO:0005546|phosphatidylinositol-4,5-bisphosphate binding|///GO:0060828|regulation of c…	NA	NA	1.4325	0.85271	-0.748405	0.00095	0.0149679	0.823529	0.864429	0.0699283	0.77375	0.9999
284	Downregulated	None	ENSG00000108179	ENST00000498681///ENST00000472580///ENST00000225174///ENST00000492149///ENST00000448165	10105	PPIF	peptidylprolyl isomerase F	chr10:79347468-79355337	GO:0005739|mitochondrion|///GO:0000413|protein peptidyl-prolyl isomerization|///GO:0003755|peptidyl-prolyl cis-trans isomerase activity|///GO:0006457|protein folding|///GO:0005759|mitochondrial matrix|///GO:0008637|apoptotic mitochondrial changes|///GO:0016020|membrane|///GO:2001243|negative regulation of intrinsic apoptotic signaling pathway|///GO:0043066|negative regulation of apoptotic process…	NA	NA	73.4319	43.7151	-0.748274	5e-05	0.001318	42.3128	45.3795	0.100946	0.53025	0.9999
579	Downregulated	None	ENSG00000134815	ENST00000328771///ENST00000471451///ENST00000486327///ENST00000460681	9704	DHX34	DEAH (Asp-Glu-Ala-His) box polypeptide 34	chr19:47349280-47382704	NA	NA	NA	3.36449	2.004	-0.747504	0.00095	0.0149679	1.94062	1.97629	0.0262805	0.9102	0.9999
1023	Downregulated	None	ENSG00000170293	ENST00000458535///ENST00000307526	152189	CMTM8	CKLF-like MARVEL transmembrane domain containing 8	chr3:32238678-32370325	NA	NA	NA	9.81989	5.85069	-0.7471	0.0015	0.0213279	5.66226	5.71295	0.0128575	0.95805	0.9999
856	Downregulated	None	ENSG00000160256	ENST00000291634///ENST00000397826///ENST00000458015///ENST00000479127///ENST00000485207	85395	FAM207A	family with sequence similarity 207, member A	chr21:44940009-44976989	NA	NA	NA	13.625	8.12018	-0.746667	0.00395	0.0441195	7.87722	8.56313	0.120452	0.65335	0.9999
888	Downregulated	None	ENSG00000163002	ENST00000442895///ENST00000446612///ENST00000409798///ENST00000472844///ENST00000455063///ENST00000295119///ENST00000497330///ENST00000374930///ENST00000479162///ENST00000452137	129401	NUP35	nucleoporin 35kDa	chr2:183117512-183161680	NA	NA	NA	36.5701	21.7985	-0.746437	0.0007	0.0118679	21.0464	19.1135	-0.138978	0.5156	0.9999
1162	Downregulated	None	ENSG00000183207	ENST00000595090///ENST00000601968///ENST00000596837///ENST00000595811///ENST00000594017///ENST00000598768///ENST00000596247///ENST00000221413///ENST00000593570///ENST00000594338///ENST00000595002///ENST00000627972	10856	RUVBL2	RuvB-like AAA ATPase 2	chr19:48993447-49017090	NA	NA	NA	33.8098	20.191	-0.74373	0.0011	0.0167733	19.5528	16.0618	-0.283734	0.21745	0.9999
176	Downregulated	None	ENSG00000100138	ENST00000355257///ENST00000215956///ENST00000401959///ENST00000463675///ENST00000402458///ENST00000488571///ENST00000469028///ENST00000469522	4809	SNU13	SNU13 homolog, small nuclear ribonucleoprotein (U4/U6.U5)	chr22:41673929-41698136	NA	NA	NA	201.449	120.307	-0.743698	0.0042	0.0462305	116.516	111.416	-0.0645684	0.8108	0.9999
67	Downregulated	None	ENSG00000062282	ENST00000603276///ENST00000604935///ENST00000228027///ENST00000605608///ENST00000604733///ENST00000605099///ENST00000603363///ENST00000603865///ENST00000376262	84649	DGAT2	diacylglycerol O-acyltransferase 2	chr11:75758454-75803415	NA	NA	NA	24.6223	14.718	-0.742381	0.00415	0.0458132	14.2433	13.9522	-0.0297943	0.91055	0.9999
922	Downregulated	None	ENSG00000164053	ENST00000635099///ENST00000635082///ENST00000320211///ENST00000346691///ENST00000412052///ENST00000635084	84126	ATRIP	ATR interacting protein	chr3:48446709-48467645	GO:0005634|nucleus|///GO:0000724|double-strand break repair via homologous recombination|///GO:0005654|nucleoplasm|///GO:0006260|DNA replication|///GO:0006281|DNA repair|///GO:0070530|K63-linked polyubiquitin binding|///GO:0006302|double-strand break repair|///GO:0005515|protein binding|///GO:0000077|DNA damage checkpoint|///GO:0036297|interstrand cross-link repair|	NA	NA	7.66285	4.58707	-0.740308	0.0019	0.0252174	4.43258	3.53662	-0.325774	0.19395	0.9999
165	Downregulated	None	ENSG00000096060	ENST00000357266///ENST00000536438///ENST00000539068///ENST00000542713	2289	FKBP5	FK506 binding protein 5	chr6:35573584-35728583	NA	NA	NA	19.6814	11.7821	-0.740232	5e-05	0.001318	11.3686	10.5006	-0.114573	0.5	0.9999
1039	Downregulated	None	ENSG00000171421	ENST00000505059///ENST00000505818///ENST00000508987///ENST00000382647///ENST00000510999	64979	MRPL36	mitochondrial ribosomal protein L36	chr5:1798385-1801366	NA	NA	NA	84.6458	50.6799	-0.740024	0.0001	0.00239826	48.9589	45.2399	-0.113976	0.55905	0.9999
718	Downregulated	None	ENSG00000145414	ENST00000509434///ENST00000422287///ENST00000274054///ENST00000509884///ENST00000509232///ENST00000502973	92345	NAF1	nuclear assembly factor 1 ribonucleoprotein	chr4:163108784-163166921	NA	NA	NA	12.954	7.75738	-0.739758	0.00195	0.0255897	7.4893	6.48649	-0.207391	0.4284	0.9999
144	Downregulated	None	ENSG00000087269	ENST00000507120///ENST00000416614///ENST00000314262///ENST00000502735///ENST00000398071	8602	NOP14	NOP14 nucleolar protein	chr4:2934898-2963385	GO:0005634|nucleus|///GO:0005739|mitochondrion|///GO:0016020|membrane|///GO:0006364|rRNA processing|///GO:0000462|maturation of SSU-rRNA from tricistronic rRNA transcript (SSU-rRNA, 5.8S rRNA, LSU-rRNA)|///GO:0005730|nucleolus|///GO:0032040|small-subunit processome|///GO:0030515|snoRNA binding|///GO:0044822|poly(A) RNA binding|///GO:0000447|endonucleolytic cleavage in ITS1 to separate SSU-rRNA fr…	NA	NA	30.334	18.18	-0.738584	0.0001	0.00239826	17.5742	16.2897	-0.109506	0.55685	0.9999
1080	Downregulated	None	ENSG00000174744	ENST00000425825///ENST00000524699///ENST00000359957///ENST00000530238///ENST00000527375///ENST00000530756///ENST00000534617///ENST00000525127///ENST00000529544	25855	BRMS1	breast cancer metastasis suppressor 1	chr11:66330241-66345125	GO:0000122|negative regulation of transcription from RNA polymerase II promoter|///GO:0042826|histone deacetylase binding|///GO:0016575|histone deacetylation|///GO:0004407|histone deacetylase activity|///GO:0070822|Sin3-type complex|///GO:0005515|protein binding|///GO:0009987|cellular process|///GO:0005634|nucleus|///GO:0006351|transcription, DNA-templated|///GO:0005737|cytoplasm|///GO:0006915|ap…	NA	NA	25.4879	15.2793	-0.738232	0.00105	0.0162231	14.796	13.6398	-0.117385	0.6121	0.9999
362	Downregulated	None	ENSG00000114790	ENST00000356448///ENST00000465093///ENST00000496710///ENST00000465817///ENST00000483068	26084	ARHGEF26	Rho guanine nucleotide exchange factor (GEF) 26	chr3:154024400-154257827	NA	NA	NA	3.74604	2.25127	-0.73463	0.00155	0.021834	2.1709	1.843	-0.236236	0.3372	0.9999
1334	Downregulated	None	ENSG00000226950	ENST00000411630///ENST00000441504///ENST00000425653///ENST00000444958///ENST00000623036	57291	DANCR	differentiation antagonizing non-protein coding RNA	chr4:52712403-52720831	NA	NA	NA	145.984	87.7417	-0.734475	5e-05	0.001318	84.8426	72.93	-0.218275	0.18715	0.9999
1421	Downregulated	None	ENSG00000261762	ENST00000567141	NA	NA	NA	chr15:78565519-78621295	NA	NA	NA	13.8082	8.29944	-0.73444	0.00155	0.021834	8.00843	6.80377	-0.235184	0.34475	0.9999
795	Downregulated	None	ENSG00000153574	ENST00000283646	22934	RPIA	ribose 5-phosphate isomerase A	chr2:88691643-88750935	GO:0005829|cytosol|///GO:0005975|carbohydrate metabolic process|///GO:0005515|protein binding|///GO:0044281|small molecule metabolic process|///GO:0009052|pentose-phosphate shunt, non-oxidative branch|///GO:0006098|pentose-phosphate shunt|///GO:0004751|ribose-5-phosphate isomerase activity|///GO:0043231|intracellular membrane-bounded organelle|///GO:0030246|carbohydrate binding|///GO:0048029|mono…	NA	NA	17.8261	10.7183	-0.733912	5e-05	0.001318	10.3479	9.44254	-0.132092	0.5045	0.9999
988	Downregulated	None	ENSG00000168101	ENST00000304301///ENST00000586252///ENST00000586536///ENST00000405142///ENST00000590460	84309	NUDT16L1	nudix (nucleoside diphosphate linked moiety X)-type motif 16-like 1	chr16:4693693-4695859	NA	NA	NA	10.9824	6.6074	-0.733034	0.00065	0.0111955	6.39324	5.9425	-0.105477	0.6464	0.9999
139	Downregulated	None	ENSG00000086504	ENST00000199706///ENST00000483764///ENST00000481453///ENST00000429738///ENST00000461550///ENST00000469744///ENST00000389675///ENST00000441883///ENST00000447696///ENST00000450882	10573	MRPL28	mitochondrial ribosomal protein L28	chr16:367383-370527	NA	NA	NA	43.4953	26.1897	-0.731861	0.0006	0.0104893	25.3596	25.2549	-0.005971	0.97725	0.9999
811	Downregulated	None	ENSG00000155287	ENST00000434701///ENST00000370495///ENST00000496035///ENST00000479722	81894	SLC25A28	solute carrier family 25 (mitochondrial iron transporter), member 28	chr10:99610521-99620609	NA	NA	NA	27.591	16.6176	-0.731486	0.00045	0.00830773	16.0733	15.1843	-0.0820858	0.71495	0.9999
1062	Downregulated	None	ENSG00000173145	ENST00000371361///ENST00000463649///ENST00000461562	64318	NOC3L	NOC3-like DNA replication regulator	chr10:94333225-94362959	NA	NA	NA	17.4815	10.543	-0.72955	5e-05	0.001318	10.1694	9.96454	-0.0293544	0.86865	0.9999
853	Downregulated	None	ENSG00000160208	ENST00000340648///ENST00000470886	23076	RRP1B	ribosomal RNA processing 1B	chr21:43659547-43696079	NA	NA	NA	17.7155	10.6905	-0.728687	5e-05	0.001318	10.3299	10.035	-0.0417759	0.80535	0.9999
1152	Downregulated	None	ENSG00000182168	ENST00000453304///ENST00000513796///ENST00000506749///ENST00000504962///ENST00000610318	8633	UNC5C	unc-5 netrin receptor C	chr4:95162503-95552457	GO:0016021|integral component of membrane|///GO:0007411|axon guidance|///GO:0007165|signal transduction|///GO:0006915|apoptotic process|///GO:0005515|protein binding|///GO:0030334|regulation of cell migration|///GO:0043065|positive regulation of apoptotic process|///GO:0007420|brain development|///GO:0033564|anterior/posterior axon guidance|///GO:0005042|netrin receptor activity|///GO:0038007|net…	NA	NA	9.87433	5.96039	-0.728277	0.00015	0.00338326	5.75337	5.36394	-0.101114	0.57595	0.9999
720	Downregulated	None	ENSG00000145604	ENST00000274254///ENST00000274255///ENST00000508514///ENST00000513151///ENST00000509692///ENST00000513263///ENST00000504386///ENST00000620197///ENST00000546211	6502	SKP2	S-phase kinase-associated protein 2, E3 ubiquitin protein ligase	chr5:36151988-36184319	NA	NA	NA	36.8544	22.2636	-0.727153	0.002	0.025976	21.4928	14.6251	-0.555407	0.0242	0.853218
871	Downregulated	None	ENSG00000161547	ENST00000392485///ENST00000359995///ENST00000585202///ENST00000582449///ENST00000586778///ENST00000452355///ENST00000589919///ENST00000508921///ENST00000592676///ENST00000583836///ENST00000358156	6427	SRSF2	serine/arginine-rich splicing factor 2	chr17:76726829-76781449	NA	NA	NA	237.082	143.276	-0.726594	0.0007	0.0118679	138.297	142.018	0.0383068	0.8574	0.9999
978	Downregulated	None	ENSG00000167272	ENST00000341039///ENST00000357500///ENST00000542568///ENST00000542776///ENST00000543355///ENST00000541834///ENST00000535245///ENST00000511394///ENST00000539716	51367	POP5	POP5 homolog, ribonuclease P/MRP subunit	chr12:120578763-120581398	NA	NA	NA	61.7728	37.396	-0.724087	0.00015	0.00338326	36.0753	31.4886	-0.196184	0.335	0.9999
360	Downregulated	None	ENSG00000114631	ENST00000342480	50512	PODXL2	podocalyxin-like 2	chr3:127629180-127672809	GO:0005887|integral component of plasma membrane|///GO:0005515|protein binding|///GO:0050901|leukocyte tethering or rolling|///GO:0005539|glycosaminoglycan binding|	NA	NA	6.04077	3.665	-0.720917	0.0011	0.0167733	3.54573	3.02543	-0.228944	0.3357	0.9999
297	Downregulated	None	ENSG00000109084	ENST00000226230///ENST00000583381///ENST00000582113///ENST00000582384///ENST00000336687	27346	TMEM97	transmembrane protein 97	chr17:28319094-28335489	NA	NA	NA	61.4539	37.3334	-0.719039	0.00145	0.0207728	36.0616	50.0058	0.471631	0.04665	0.9999
415	Downregulated	None	ENSG00000118246	ENST00000236980///ENST00000418289///ENST00000402774///ENST00000403094///ENST00000487777///ENST00000471788	22868	FASTKD2	FAST kinase domains 2	chr2:206737762-206792509	NA	NA	NA	38.2296	23.2437	-0.717847	5e-05	0.001318	22.4293	22.5872	0.0101192	0.951	0.9999
1435	Downregulated	None	ENSG00000270231	ENST00000583271	NA	NBPF8		chr1:120436352-120467739	NA	NA	NA	1.78337	1.08455	-0.717504	0.0023	0.0290751	1.04688	1.28812	0.299172	0.21245	0.9999
382	Downregulated	Upregulated	ENSG00000116133	ENST00000371269///ENST00000436604///ENST00000535035	1718	DHCR24	24-dehydrocholesterol reductase	chr1:54849632-54888850	NA	NA	NA	113.345	69.1263	-0.713416	0.00015	0.00338326	66.8687	112.791	0.754251	5e-05	0.0129076
1119	Downregulated	None	ENSG00000179091	ENST00000318911///ENST00000533444///ENST00000528618///ENST00000525122	1537	CYC1	cytochrome c-1	chr8:144095026-144097525	NA	NA	NA	91.3648	55.7499	-0.712668	0.00045	0.00830773	53.9896	47.6922	-0.178928	0.41115	0.9999
554	Downregulated	None	ENSG00000133119	ENST00000380071///ENST00000616236///ENST00000434425	5983	RFC3	replication factor C (activator 1) 3, 38kDa	chr13:33818048-33966558	GO:0003677|DNA binding|///GO:0016887|ATPase activity|///GO:0000724|double-strand break repair via homologous recombination|///GO:0006289|nucleotide-excision repair|///GO:0005654|nucleoplasm|///GO:0006260|DNA replication|///GO:0006281|DNA repair|///GO:0042276|error-prone translesion synthesis|///GO:0006302|double-strand break repair|///GO:0005515|protein binding|///GO:0000723|telomere maintenance|…	NA	NA	42.7032	26.0996	-0.710318	0.00015	0.00338326	25.1843	21.0785	-0.256754	0.17675	0.9999
336	Downregulated	None	ENSG00000112312	ENST00000356509///ENST00000230056///ENST00000468943///ENST00000378054///ENST00000476555///ENST00000378059///ENST00000620958	51053	GMNN	geminin, DNA replication inhibitor	chr6:24774930-24786099	NA	NA	NA	101.734	62.2297	-0.709126	5e-05	0.001318	60.0399	48.7016	-0.301953	0.08685	0.9999
1111	Downregulated	None	ENSG00000178409	ENST00000369042///ENST00000429433	57673	BEND3	BEN domain containing 3	chr6:107065181-107115269	GO:0006351|transcription, DNA-templated|///GO:0005730|nucleolus|///GO:0000122|negative regulation of transcription from RNA polymerase II promoter|///GO:0005720|nuclear heterochromatin|///GO:0005515|protein binding|///GO:0006306|DNA methylation|///GO:0034773|histone H4-K20 trimethylation|///GO:0043967|histone H4 acetylation|///GO:0080182|histone H3-K4 trimethylation|///GO:0000183|chromatin silenc…	NA	NA	1.33513	0.816763	-0.708994	0.00315	0.0373588	0.790037	0.884549	0.163023	0.52195	0.9999
409	Downregulated	None	ENSG00000117479	ENST00000236137///ENST00000367804	10560	SLC19A2	solute carrier family 19 (thiamine transporter), member 2	chr1:169463908-169486003	NA	NA	NA	15.9296	9.7492	-0.70835	5e-05	0.001318	9.41559	9.97346	0.0830427	0.6419	0.9999
1005	Downregulated	None	ENSG00000169087	ENST00000471534///ENST00000306103///ENST00000465044///ENST00000467643///ENST00000478601///ENST00000463266	79663	HSPBAP1	HSPB (heat shock 27kDa) associated protein 1	chr3:122740002-122793824	NA	NA	NA	4.67632	2.86444	-0.707121	0.0046	0.0496597	2.76734	3.44291	0.315127	0.2017	0.9999
215	Downregulated	None	ENSG00000101407	ENST00000373448///ENST00000373447///ENST00000473288///ENST00000620381///ENST00000487362///ENST00000449821	9675	TTI1	TELO2 interacting protein 1	chr20:37983006-38033468	NA	NA	NA	26.7209	16.4324	-0.701428	0.00095	0.0149679	15.8698	14.0413	-0.176613	0.3737	0.9999
498	Downregulated	None	ENSG00000126953	ENST00000372902///ENST00000480575	1678	TIMM8A	translocase of inner mitochondrial membrane 8 homolog A (yeast)	chrX:101345660-101349196	NA	NA	NA	12.5217	7.71273	-0.699114	0.00065	0.0111955	7.45329	6.04036	-0.303243	0.17045	0.9999
162	Downregulated	None	ENSG00000094914	ENST00000209873///ENST00000552876///ENST00000394384///ENST00000550286///ENST00000548931///ENST00000550033///ENST00000547520///ENST00000546572///ENST00000546393///ENST00000547761///ENST00000547757///ENST00000549983///ENST00000547238///ENST00000549821///ENST00000549450///ENST00000548258///ENST00000551724///ENST00000552161///ENST00000546562///ENST00000548880	8086	AAAS	achalasia, adrenocortical insufficiency, alacrimia	chr12:53307455-53324864	NA	NA	NA	33.3998	20.5968	-0.69742	0.00265	0.0325231	19.9444	19.2524	-0.0509411	0.8313	0.9999
1091	Downregulated	None	ENSG00000175756	ENST00000338370///ENST00000338338///ENST00000321751///ENST00000378853///ENST00000489799///ENST00000496905	54998	AURKAIP1	aurora kinase A interacting protein 1	chr1:1373729-1375495	NA	NA	NA	36.978	22.8873	-0.692117	0.00095	0.0149679	22.2577	20.6512	-0.108081	0.6131	0.9999
291	Downregulated	None	ENSG00000108788	ENST00000435881///ENST00000246912///ENST00000346833///ENST00000590050///ENST00000591024///ENST00000590084///ENST00000592717///ENST00000585403///ENST00000586393///ENST00000591195///ENST00000588320	6945	MLX	MLX, MAX dimerization protein	chr17:42567067-42577831	GO:0003677|DNA binding|///GO:0005634|nucleus|///GO:0006355|regulation of transcription, DNA-templated|///GO:0003700|transcription factor activity, sequence-specific DNA binding|///GO:0006351|transcription, DNA-templated|///GO:0005737|cytoplasm|///GO:0042803|protein homodimerization activity|///GO:0046982|protein heterodimerization activity|///GO:0008134|transcription factor binding|///GO:0046983|…	NA	NA	50.0875	31.0151	-0.691479	0.00255	0.0314999	30.0014	33.0692	0.140458	0.5511	0.9999
703	Downregulated	None	ENSG00000144021	ENST00000488633///ENST00000469320///ENST00000272402///ENST00000491394	9391	CIAO1	cytosolic iron-sulfur assembly component 1	chr2:96266131-96273349	NA	NA	NA	37.527	23.2382	-0.691427	0.00025	0.00510681	22.4758	21.3184	-0.0762668	0.7079	0.9999
664	Downregulated	None	ENSG00000139718	ENST00000604567///ENST00000542440///ENST00000267197///ENST00000619791	23067	SETD1B	SET domain containing 1B	chr12:121804179-121832584	NA	NA	NA	2.16535	1.34271	-0.689452	0.00095	0.0149679	1.30113	1.20413	-0.111773	0.60755	0.9999
50	Downregulated	None	ENSG00000049541	ENST00000352131///ENST00000055077///ENST00000485545///ENST00000497430///ENST00000470266///ENST00000494019///ENST00000480432///ENST00000479105///ENST00000491206///ENST00000493156///ENST00000463194///ENST00000473493///ENST00000621097	5982	RFC2	replication factor C (activator 1) 2, 40kDa	chr7:74231498-74254458	NA	NA	NA	100.24	62.2393	-0.687554	0.0001	0.00239826	60.1521	47.9695	-0.326497	0.0963	0.9999
840	Downregulated	None	ENSG00000158560	ENST00000447467///ENST00000524053///ENST00000324972///ENST00000630942///ENST00000437599///ENST00000359388///ENST00000413338///ENST00000518089///ENST00000457059///ENST00000519371///ENST00000497626///ENST00000537881	1780	DYNC1I1	dynein, cytoplasmic 1, intermediate chain 1	chr7:95772505-96110322	NA	NA	NA	5.66669	3.51873	-0.687451	0.0009	0.0144505	3.40761	3.22284	-0.0804267	0.7111	0.9999
331	Downregulated	None	ENSG00000112081	ENST00000613941///ENST00000620242///ENST00000339436///ENST00000373715///ENST00000477442///ENST00000620941///ENST00000620389///ENST00000614136	6428	SRSF3	serine/arginine-rich splicing factor 3	chr6:36594352-36605600	NA	NA	NA	612.903	381.994	-0.682108	0.00045	0.00830773	368.547	279.784	-0.397533	0.0474	0.9999
489	Downregulated	None	ENSG00000125817	ENST00000379751	1059	CENPB	centromere protein B, 80kDa	chr20:3783850-3786690	NA	NA	NA	17.1462	10.6889	-0.681781	5e-05	0.001318	10.3687	10.9342	0.0766148	0.67645	0.9999
239	Downregulated	None	ENSG00000103740	ENST00000258873///ENST00000560124///ENST00000560817///ENST00000560183///ENST00000558301///ENST00000559707///ENST00000558728///ENST00000557935///ENST00000559114///ENST00000559241///ENST00000558130///ENST00000558828///ENST00000558793///ENST00000559713	23205	ACSBG1	acyl-CoA synthetase bubblegum family member 1	chr15:78077807-78245688	NA	NA	NA	14.4768	9.03479	-0.680185	0.00055	0.00976153	8.71824	8.17038	-0.0936338	0.6473	0.9999
1057	Downregulated	None	ENSG00000172336	ENST00000303151///ENST00000457480	10248	POP7	POP7 homolog, ribonuclease P/MRP subunit	chr7:100706052-100707495	NA	NA	NA	36.846	22.9989	-0.679945	0.00035	0.00680122	22.2545	19.2877	-0.206416	0.30795	0.9999
1141	Downregulated	None	ENSG00000181472	ENST00000325144	57621	ZBTB2	zinc finger and BTB domain containing 2	chr6:151364116-151391548	GO:0003677|DNA binding|///GO:0046872|metal ion binding|///GO:0005634|nucleus|///GO:0006355|regulation of transcription, DNA-templated|///GO:0006351|transcription, DNA-templated|///GO:0005515|protein binding|	NA	NA	7.24244	4.52384	-0.678926	0.0008	0.0132087	4.36772	4.27683	-0.0303403	0.8823	0.9999
1158	Downregulated	None	ENSG00000182541	ENST00000462625///ENST00000406516///ENST00000331728///ENST00000425203///ENST00000333611///ENST00000340552///ENST00000465937///ENST00000482270///ENST00000467301	3985	LIMK2	LIM domain kinase 2	chr22:31212238-31280080	NA	NA	NA	19.7335	12.3509	-0.676034	0.0004	0.00758799	11.9449	11.5082	-0.053726	0.7835	0.9999
543	Downregulated	None	ENSG00000132423	ENST00000254759///ENST00000369240///ENST00000479163///ENST00000369242	51805	COQ3	coenzyme Q3 methyltransferase	chr6:99369399-99394204	NA	NA	NA	29.1525	18.249	-0.675804	0.0016	0.0223102	17.5992	13.9223	-0.33811	0.14265	0.9999
399	Downregulated	None	ENSG00000117174	ENST00000370574///ENST00000431532	54680	ZNHIT6	zinc finger, HIT-type containing 6	chr1:85649422-85708433	NA	NA	NA	16.24	10.1706	-0.675142	5e-05	0.001318	9.82135	10.3559	0.0764571	0.6758	0.9999
519	Downregulated	None	ENSG00000130119	ENST00000336470///ENST00000360845///ENST00000489691	54552	GNL3L	guanine nucleotide binding protein-like 3 (nucleolar)-like	chrX:54530210-54561071	NA	NA	NA	9.20245	5.76868	-0.673776	0.0019	0.0252174	5.57335	5.31601	-0.0682004	0.76085	0.9999
1030	Downregulated	None	ENSG00000170606	ENST00000304858///ENST00000504328///ENST00000514825///ENST00000617819///ENST00000615899///ENST00000617074	3308	HSPA4	heat shock 70kDa protein 4	chr5:133051961-133106449	NA	NA	NA	337.776	211.769	-0.673578	0.00095	0.0149679	204.442	197.988	-0.0462733	0.82265	0.9999
960	Downregulated	None	ENSG00000165912	ENST00000298838///ENST00000532457///ENST00000533686///ENST00000528462///ENST00000530513///ENST00000528201///ENST00000531226///ENST00000525725///ENST00000530405///ENST00000524509///ENST00000539589	29763	PACSIN3	protein kinase C and casein kinase substrate in neurons 3	chr11:47177524-47186443	NA	NA	NA	13.4429	8.4357	-0.672263	0.0041	0.0454267	8.18793	9.26586	0.178427	0.4342	0.9999
1273	Downregulated	None	ENSG00000198890	ENST00000370078	55170	PRMT6	protein arginine methyltransferase 6	chr1:107056678-107059294	NA	NA	NA	12.5431	7.8788	-0.670847	0.0004	0.00758799	7.60375	6.95292	-0.129091	0.51055	0.9999
289	Downregulated	None	ENSG00000108639	ENST00000225777///ENST00000585591///ENST00000589183///ENST00000589711///ENST00000591770///ENST00000588282///ENST00000589168///ENST00000590201///ENST00000592456	9144	SYNGR2	synaptogyrin 2	chr17:78168557-78173527	NA	NA	NA	37.591	23.621	-0.670317	0.0003	0.00593616	22.9281	24.6045	0.1018	0.5967	0.9999
465	Downregulated	None	ENSG00000124608	ENST00000244571///ENST00000491573	57505	AARS2	alanyl-tRNA synthetase 2, mitochondrial	chr6:44270465-44378957	NA	NA	NA	3.49681	2.20028	-0.668355	0.0033	0.0385347	2.13041	1.98813	-0.0997163	0.6735	0.9999
949	Downregulated	None	ENSG00000165283	ENST00000356493///ENST00000488050///ENST00000487490///ENST00000452248///ENST00000619795	30968	STOML2	stomatin (EPB72)-like 2	chr9:35099775-35103195	NA	NA	NA	139.857	88.0659	-0.667292	5e-05	0.001318	85.1877	77.2645	-0.140838	0.38605	0.9999
590	Downregulated	None	ENSG00000135373	ENST00000527001///ENST00000257831///ENST00000450654///ENST00000530286///ENST00000533754///ENST00000529527///ENST00000531728///ENST00000525253///ENST00000531794///ENST00000529161///ENST00000532302///ENST00000527935	26298	EHF	ets homologous factor	chr11:34621092-34661057	NA	NA	NA	53.6334	33.779	-0.667005	5e-05	0.001318	32.6584	28.5511	-0.193908	0.2436	0.9999
547	Downregulated	None	ENSG00000132661	ENST00000254998	29107	NXT1	nuclear transport factor 2-like export factor 1	chr20:23346940-23354777	NA	NA	NA	19.9804	12.5858	-0.666786	0.001	0.0156581	12.1636	11.5686	-0.0723622	0.7289	0.9999
958	Downregulated	None	ENSG00000165732	ENST00000354185///ENST00000620315	9188	DDX21	DEAD (Asp-Glu-Ala-Asp) box helicase 21	chr10:68956127-68985073	NA	NA	NA	118.045	74.4729	-0.66455	5e-05	0.001318	71.8753	65.7569	-0.128354	0.40045	0.9999
623	Downregulated	None	ENSG00000136997	ENST00000259523///ENST00000517291///ENST00000621592///ENST00000377970///ENST00000524013///ENST00000520751///ENST00000613283	4609	MYC	v-myc avian myelocytomatosis viral oncogene homolog	chr8:127735433-127741434	GO:0005634|nucleus|///GO:0006355|regulation of transcription, DNA-templated|///GO:0003700|transcription factor activity, sequence-specific DNA binding|///GO:0046983|protein dimerization activity|///GO:0003677|DNA binding|///GO:0006351|transcription, DNA-templated|///GO:0000978|RNA polymerase II core promoter proximal region sequence-specific DNA binding|///GO:0045944|positive regulation of transc…	NA	NA	45.9282	29.0668	-0.660006	5e-05	0.001318	28.1411	28.321	0.00919659	0.95735	0.9999
1289	Downregulated	None	ENSG00000204516	ENST00000399150///ENST00000252229///ENST00000494577///ENST00000538442	4277	MICB	MHC class I polypeptide-related sequence B	chr6:31494880-31511124	NA	NA	NA	8.72926	5.52645	-0.659505	0.00165	0.0227977	5.34437	6.92571	0.373942	0.06865	0.9999
622	Downregulated	None	ENSG00000136982	ENST00000313655///ENST00000521795	79075	DSCC1	DNA replication and sister chromatid cohesion 1	chr8:119833975-119856010	NA	NA	NA	18.1205	11.4791	-0.658611	0.0002	0.0042338	11.0694	9.07466	-0.286664	0.12985	0.9999
1155	Downregulated	None	ENSG00000182307	ENST00000331434///ENST00000524395///ENST00000534350///ENST00000530455///ENST00000529593	65265	C8orf33	chromosome 8 open reading frame 33	chr8:145052377-145056030	NA	NA	NA	27.1007	17.1705	-0.658396	0.0036	0.0409956	16.5974	14.3254	-0.21238	0.2419	0.9999
107	Downregulated	None	ENSG00000077152	ENST00000367274///ENST00000487227///ENST00000460852	29089	UBE2T	ubiquitin-conjugating enzyme E2T	chr1:202331656-202341980	NA	NA	NA	127.997	81.1003	-0.658332	5e-05	0.001318	78.1974	56.4982	-0.468916	0.00555	0.364362
1378	Downregulated	None	ENSG00000242485	ENST00000344843///ENST00000493287///ENST00000487659///ENST00000492508///ENST00000482352///ENST00000477686	55052	MRPL20	mitochondrial ribosomal protein L20	chr1:1399521-1407313	GO:0003735|structural constituent of ribosome|///GO:0006412|translation|///GO:0019843|rRNA binding|///GO:0005840|ribosome|///GO:0005622|intracellular|///GO:0005743|mitochondrial inner membrane|///GO:0044822|poly(A) RNA binding|///GO:0000027|ribosomal large subunit assembly|///GO:0005515|protein binding|///GO:0006996|organelle organization|///GO:0032543|mitochondrial translation|///GO:0070125|mito…	NA	NA	220.764	139.935	-0.657752	0.00025	0.00510681	135.16	120.824	-0.161767	0.37865	0.9999
538	Downregulated	None	ENSG00000132182	ENST00000254508///ENST00000485755///ENST00000479519///ENST00000420141	23225	NUP210	nucleoporin 210kDa	chr3:13316234-13420309	GO:0016021|integral component of membrane|///GO:0055085|transmembrane transport|///GO:0016020|membrane|///GO:0015031|protein transport|///GO:0005975|carbohydrate metabolic process|///GO:0019221|cytokine-mediated signaling pathway|///GO:0005789|endoplasmic reticulum membrane|///GO:0008033|tRNA processing|///GO:0005643|nuclear pore|///GO:0044267|cellular protein metabolic process|///GO:0044281|smal…	NA	NA	21.5685	13.6809	-0.656759	5e-05	0.001318	13.241	9.87584	-0.423038	0.00835	0.459129
824	Downregulated	None	ENSG00000156469	ENST00000523821///ENST00000522822///ENST00000524341///ENST00000287025///ENST00000517720	51001	MTERF3	mitochondrial transcription termination factor 3	chr8:96239397-96261610	NA	NA	NA	29.8262	18.9479	-0.654539	0.0003	0.00593616	18.2907	17.8849	-0.0323671	0.86745	0.9999
1109	Downregulated	None	ENSG00000177830	ENST00000532909///ENST00000529539///ENST00000323578///ENST00000534207///ENST00000429789///ENST00000528581///ENST00000436108///ENST00000524538///ENST00000528521///ENST00000526714///ENST00000528534///ENST00000524832///ENST00000531010///ENST00000531859///ENST00000534254///ENST00000528426///ENST00000533056///ENST00000533059///ENST00000530939///ENST00000525225///ENST00000525840///ENST00000528154///ENS…	66005	CHID1	chitinase domain containing 1	chr11:867859-915058	NA	NA	NA	60.8729	38.6792	-0.654244	0.00155	0.021834	37.4636	36.7012	-0.0296643	0.88675	0.9999
316	Downregulated	None	ENSG00000111196	ENST00000320756///ENST00000398874///ENST00000539554///ENST00000544850///ENST00000537852///ENST00000540074///ENST00000545236///ENST00000543929///ENST00000546173///ENST00000544176///ENST00000625272	55110	MAGOHB	mago homolog B, exon junction complex core component	chr12:10604189-10613623	NA	NA	NA	81.8919	52.0827	-0.652915	0.00045	0.00830773	50.2622	45.8457	-0.132687	0.49685	0.9999
768	Downregulated	None	ENSG00000149639	ENST00000237536///ENST00000279034///ENST00000465671///ENST00000463491	140710	SOGA1	suppressor of glucose, autophagy associated 1	chr20:36777441-36863686	NA	NA	NA	7.47015	4.75215	-0.652555	5e-05	0.001318	4.59596	3.94193	-0.221465	0.17245	0.9999
1226	Downregulated	None	ENSG00000187778	ENST00000551598///ENST00000548602///ENST00000551625///ENST00000343810///ENST00000550165///ENST00000552596///ENST00000548646///ENST00000547182///ENST00000357123///ENST00000549000///ENST00000553173///ENST00000548334///ENST00000548596///ENST00000549528///ENST00000552206///ENST00000546244	10445	MCRS1	microspherule protein 1	chr12:49539156-49568153	NA	NA	NA	32.3498	20.593	-0.651601	0.0031	0.0368812	19.9576	18.7173	-0.0925669	0.70145	0.9999
767	Downregulated	None	ENSG00000149480	ENST00000278823///ENST00000524902///ENST00000527204///ENST00000531179///ENST00000531261///ENST00000526844///ENST00000532239	9219	MTA2	metastasis associated 1 family, member 2	chr11:62593213-62601840	GO:0003677|DNA binding|///GO:0008270|zinc ion binding|///GO:0006355|regulation of transcription, DNA-templated|///GO:0003700|transcription factor activity, sequence-specific DNA binding|///GO:0016020|membrane|///GO:0000978|RNA polymerase II core promoter proximal region sequence-specific DNA binding|///GO:0005667|transcription factor complex|///GO:0003682|chromatin binding|///GO:0043565|sequence-…	NA	NA	80.1175	51.1254	-0.648077	0.0004	0.00758799	49.4479	48.173	-0.0376858	0.8295	0.9999
408	Downregulated	None	ENSG00000117461	ENST00000262741///ENST00000372006///ENST00000488808///ENST00000423209///ENST00000493202///ENST00000425892///ENST00000420542	8503	PIK3R3	phosphoinositide-3-kinase, regulatory subunit 3 (gamma)	chr1:46040139-46185958	GO:0005829|cytosol|///GO:0046854|phosphatidylinositol phosphorylation|///GO:0005942|phosphatidylinositol 3-kinase complex|///GO:0016303|1-phosphatidylinositol-3-kinase activity|///GO:0036092|phosphatidylinositol-3-phosphate biosynthetic process|///GO:0006661|phosphatidylinositol biosynthetic process|///GO:0005515|protein binding|///GO:0006644|phospholipid metabolic process|///GO:0044281|small mol…	NA	NA	29.0974	18.5713	-0.647818	0.00085	0.013883	17.9254	20.4773	0.19202	0.3726	0.9999
752	Downregulated	None	ENSG00000148229	ENST00000479871///ENST00000374169///ENST00000374171///ENST00000475080	54107	POLE3	polymerase (DNA directed), epsilon 3, accessory subunit	chr9:113407234-113429684	NA	NA	NA	86.6654	55.3289	-0.647421	5e-05	0.001318	53.39	44.6651	-0.25742	0.10345	0.9999
199	Downregulated	None	ENSG00000100714	ENST00000545908///ENST00000555709///ENST00000554739///ENST00000554768///ENST00000555252///ENST00000216605///ENST00000557539///ENST00000554057///ENST00000553391///ENST00000554677///ENST00000555858///ENST00000556771///ENST00000553405///ENST00000556284///ENST00000557370///ENST00000554353	4522	MTHFD1	methylenetetrahydrofolate dehydrogenase (NADP+ dependent) 1, methenyltetrahydrofolate cyclohydrolase, formyltetrahydrofolate synthetase	chr14:64388030-64546173	NA	NA	NA	109.545	69.9706	-0.646706	0.00465	0.0499504	67.4944	48.7919	-0.468128	0.04855	0.9999
923	Downregulated	None	ENSG00000164062	ENST00000296456///ENST00000449966///ENST00000483715///ENST00000446089///ENST00000491799///ENST00000442186///ENST00000438011///ENST00000463995///ENST00000462439///ENST00000447436///ENST00000463616///ENST00000457042///ENST00000447541///ENST00000482301///ENST00000469362///ENST00000480772	327	APEH	acylaminoacyl-peptide hydrolase	chr3:49674001-49723951	NA	NA	NA	122.726	78.441	-0.64576	0.0015	0.0213279	75.9546	73.1154	-0.0549608	0.80755	0.9999
213	Downregulated	None	ENSG00000101391	ENST00000427097///ENST00000481964///ENST00000482967///ENST00000473997///ENST00000346416///ENST00000357886///ENST00000339269///ENST00000461710///ENST00000498525///ENST00000496381///ENST00000460043///ENST00000471264///ENST00000473791///ENST00000477105///ENST00000461356///ENST00000488723	51654	CDK5RAP1	CDK5 regulatory subunit associated protein 1	chr20:33358838-33401561	NA	NA	NA	72.0952	46.0883	-0.645504	0.00075	0.0125749	44.5446	41.1838	-0.113174	0.57165	0.9999
620	Downregulated	None	ENSG00000136933	ENST00000373544///ENST00000373538///ENST00000416065///ENST00000394125///ENST00000259460///ENST00000628863	10244	RABEPK	Rab9 effector protein with kelch motifs	chr9:125200541-125234158	NA	NA	NA	20.0423	12.8136	-0.645378	0.00065	0.0111955	12.3778	12.1656	-0.0249436	0.90345	0.9999
379	Downregulated	Upregulated	ENSG00000115919	ENST00000264170///ENST00000375773///ENST00000409512///ENST00000410015///ENST00000424385///ENST00000621320///ENST00000460143///ENST00000612147///ENST00000613664	8942	KYNU	kynureninase	chr2:142877497-143055832	NA	NA	NA	28.8031	18.4154	-0.645312	0.0011	0.0167733	17.8244	49.445	1.47197	5e-05	0.0129076
884	Downregulated	None	ENSG00000162851	ENST00000366514	64216	TFB2M	transcription factor B2, mitochondrial	chr1:246540559-246566324	NA	NA	NA	19.2546	12.3128	-0.645049	0.0008	0.0132087	11.8794	11.2955	-0.0727134	0.7048	0.9999
771	Downregulated	None	ENSG00000150753	ENST00000280326///ENST00000503026///ENST00000515390///ENST00000511700///ENST00000508451///ENST00000510326///ENST00000512975///ENST00000423695///ENST00000503454///ENST00000515676///ENST00000506600///ENST00000514674///ENST00000509846///ENST00000511995///ENST00000625723	22948	CCT5	chaperonin containing TCP1, subunit 5 (epsilon)	chr5:10249920-10267146	NA	NA	NA	815.225	521.322	-0.645024	0.0032	0.0377451	503.209	456.9	-0.139282	0.54085	0.9999
419	Downregulated	None	ENSG00000118600	ENST00000623171///ENST00000433461///ENST00000535963///ENST00000537373///ENST00000537982///ENST00000543342///ENST00000536219///ENST00000261234	10329	TMEM5	transmembrane protein 5	chr12:63558912-63823895	NA	NA	NA	22.7386	14.5456	-0.644558	0.00095	0.0149679	14.0375	13.5502	-0.0509711	0.79405	0.9999
295	Downregulated	None	ENSG00000108961	ENST00000226105///ENST00000407006///ENST00000580434///ENST00000439238///ENST00000578849///ENST00000580777	29098	RANGRF	RAN guanine nucleotide release factor	chr17:8287762-8295343	NA	NA	NA	21.3998	13.7029	-0.64311	0.00295	0.0354585	13.2638	11.9574	-0.149584	0.5283	0.9999
1168	Downregulated	None	ENSG00000183527	ENST00000331573///ENST00000481921///ENST00000411828///ENST00000431628///ENST00000380900	8624	PSMG1	proteasome (prosome, macropain) assembly chaperone 1	chr21:39174768-39183851	GO:0005634|nucleus|///GO:0005737|cytoplasm|///GO:0005783|endoplasmic reticulum|///GO:0005515|protein binding|///GO:0043248|proteasome assembly|///GO:0070628|proteasome binding|///GO:0080129|proteasome core complex assembly|///GO:0021930|cerebellar granule cell precursor proliferation|	NA	NA	132.075	84.5803	-0.642961	0.0001	0.00239826	81.5753	73.1256	-0.157757	0.3533	0.9999
1027	Downregulated	None	ENSG00000170468	ENST00000304061	79697	C14orf169	chromosome 14 open reading frame 169	chr14:73478483-73558947	NA	NA	NA	8.11262	5.19618	-0.642717	0.00175	0.0238962	5.0236	5.04565	0.00631992	0.9772	0.9999
546	Downregulated	None	ENSG00000132646	ENST00000379143///ENST00000379160	5111	PCNA	proliferating cell nuclear antigen	chr20:5114952-5126626	NA	NA	NA	368.479	236.182	-0.641684	5e-05	0.001318	227.888	179.831	-0.341681	0.02715	0.908839
1409	Downregulated	None	ENSG00000260244	ENST00000569449	NA	NA	NA	chr4:155734447-155737062	NA	NA	NA	6.28631	4.03262	-0.640495	0.0035	0.0400676	3.90192	4.23199	0.11715	0.5951	0.9999
210	Downregulated	None	ENSG00000101347	ENST00000262878///ENST00000465985	25939	SAMHD1	SAM domain and HD domain 1	chr20:36876120-36951843	NA	NA	NA	13.8452	8.88556	-0.639854	5e-05	0.001318	8.57829	7.91523	-0.116058	0.5089	0.9999
637	Downregulated	None	ENSG00000138018	ENST00000442141///ENST00000260585///ENST00000447170///ENST00000462301///ENST00000613142	85465	EPT1	ethanolaminephosphotransferase 1	chr2:26308172-26395891	GO:0016021|integral component of membrane|///GO:0016020|membrane|///GO:0008654|phospholipid biosynthetic process|///GO:0016780|phosphotransferase activity, for other substituted phosphate groups|///GO:0046872|metal ion binding|///GO:0005789|endoplasmic reticulum membrane|///GO:0006644|phospholipid metabolic process|///GO:0044281|small molecule metabolic process|///GO:0046474|glycerophospholipid b…	NA	NA	21.1781	13.609	-0.638017	5e-05	0.001318	13.1356	13.0301	-0.0116323	0.9418	0.9999
123	Downregulated	None	ENSG00000080824	ENST00000216281///ENST00000334701///ENST00000554401///ENST00000557089///ENST00000560130///ENST00000553585///ENST00000555662///ENST00000556554///ENST00000557234///ENST00000558600	3320	HSP90AA1	heat shock protein 90kDa alpha (cytosolic), class A member 1	chr14:102080737-102305200	NA	NA	NA	1143.59	735.322	-0.637117	0.001	0.0156581	709.548	682.321	-0.0564481	0.77365	0.9999
1055	Downregulated	None	ENSG00000172115	ENST00000305786///ENST00000409409///ENST00000409764///ENST00000413447	54205	CYCS	cytochrome c, somatic	chr7:25120090-25125361	NA	NA	NA	359.574	231.295	-0.636557	0.00035	0.00680122	223.151	208.582	-0.0974081	0.6033	0.9999
1082	Downregulated	None	ENSG00000174840	ENST00000487257///ENST00000311180	201626	PDE12	phosphodiesterase 12	chr3:57556275-57566844	NA	NA	NA	20.434	13.1457	-0.636384	0.0007	0.0118679	12.6967	13.082	0.0431252	0.8267	0.9999
1073	Downregulated	None	ENSG00000173894	ENST00000310942///ENST00000571484///ENST00000269399	84733	CBX2	chromobox homolog 2	chr17:79778131-79787983	NA	NA	NA	7.86798	5.06625	-0.635073	0.0021	0.0269515	4.91038	4.80527	-0.0312168	0.88175	0.9999
903	Downregulated	None	ENSG00000163468	ENST00000295688///ENST00000368259///ENST00000368258///ENST00000368261///ENST00000368262///ENST00000472765///ENST00000413555///ENST00000496684///ENST00000533194///ENST00000463132///ENST00000490221///ENST00000446905///ENST00000478640///ENST00000415548///ENST00000368256///ENST00000489870	7203	CCT3	chaperonin containing TCP1, subunit 3 (gamma)	chr1:156308967-156367873	GO:0005524|ATP binding|///GO:0005737|cytoplasm|///GO:0005874|microtubule|///GO:0005856|cytoskeleton|///GO:0006457|protein folding|///GO:0005886|plasma membrane|///GO:0005829|cytosol|///GO:0051082|unfolded protein binding|///GO:0044822|poly(A) RNA binding|///GO:0005515|protein binding|///GO:0070062|extracellular exosome|///GO:0044267|cellular protein metabolic process|///GO:0051084|'de novo' postt…	NA	NA	735.1	474.411	-0.631804	0.00025	0.00510681	458.266	422.803	-0.116201	0.5399	0.9999
51	None	Upregulated	ENSG00000050730	ENST00000057513///ENST00000507879///ENST00000509841///ENST00000511909///ENST00000515605///ENST00000515036///ENST00000506753	79931	TNIP3	TNFAIP3 interacting protein 3	chr4:121131407-121227466	NA	NA	NA	0.711456	0.459593	-0.630418	0.1299	0.454815	0.444462	1.39504	1.65017	5e-05	0.0129076
407	Downregulated	None	ENSG00000117411	ENST00000498543///ENST00000497866///ENST00000434555///ENST00000356836///ENST00000485678///ENST00000481924///ENST00000309519///ENST00000372324	8704	B4GALT2	UDP-Gal:betaGlcNAc beta 1,4- galactosyltransferase, polypeptide 2	chr1:43978942-43991170	NA	NA	NA	21.5593	13.9349	-0.62961	0.00155	0.021834	13.511	12.0631	-0.163533	0.44315	0.9999
1374	Downregulated	None	ENSG00000241258	ENST00000360415///ENST00000395326///ENST00000431089///ENST00000398684///ENST00000338592///ENST00000486848///ENST00000492264	27297	CRCP	CGRP receptor component	chr7:66075797-66165011	NA	NA	NA	20.0758	13.0007	-0.62687	0.00425	0.0466454	12.5738	12.3955	-0.0206085	0.92845	0.9999
1167	Downregulated	None	ENSG00000183520	ENST00000483182///ENST00000486563///ENST00000373014///ENST00000488453	51118	UTP11L	UTP11-like, U3 small nucleolar ribonucleoprotein (yeast)	chr1:38009257-38024824	NA	NA	NA	67.1011	43.5231	-0.624555	0.0036	0.0409956	42.0195	42.4019	0.013068	0.9547	0.9999
1252	Downregulated	None	ENSG00000197417	ENST00000225519	23729	SHPK	sedoheptulokinase	chr17:3565443-3636322	NA	NA	NA	5.07049	3.28892	-0.624509	0.0032	0.0377451	3.18124	3.49368	0.135158	0.55545	0.9999
152	Downregulated	None	ENSG00000089048	ENST00000202816///ENST00000617257	51575	ESF1	ESF1 nucleolar pre-rRNA processing protein homolog	chr20:13714321-13784886	NA	NA	NA	19.0717	12.3768	-0.623796	0.0017	0.0232974	11.9484	12.4456	0.0588122	0.77675	0.9999
640	Downregulated	None	ENSG00000138073	ENST00000468045///ENST00000260643///ENST00000444452///ENST00000406567///ENST00000456259///ENST00000430533///ENST00000441451///ENST00000474802///ENST00000416802	10113	PREB	prolactin regulatory element binding	chr2:27123788-27134675	NA	NA	NA	36.3798	23.6129	-0.623564	0.00195	0.0255897	22.8637	23.1033	0.0150452	0.94075	0.9999
302	Downregulated	None	ENSG00000110063	ENST00000263579///ENST00000530860///ENST00000529149	28960	DCPS	decapping enzyme, scavenger	chr11:126283064-126355587	NA	NA	NA	30.8542	20.0644	-0.62083	0.0021	0.0269515	19.3922	15.8214	-0.293603	0.18535	0.9999
846	Downregulated	None	ENSG00000159228	ENST00000466328///ENST00000530908///ENST00000290349///ENST00000439427///ENST00000399191	873	CBR1	carbonyl reductase 1	chr21:36034540-36126640	NA	NA	NA	47.9807	31.2254	-0.619736	0.00185	0.0247707	30.2122	33.7376	0.159224	0.41725	0.9999
333	Downregulated	None	ENSG00000112118	ENST00000229854///ENST00000596288///ENST00000421471///ENST00000476448///ENST00000596983///ENST00000616552///ENST00000419835	4172	MCM3	minichromosome maintenance complex component 3	chr6:52264008-52284881	NA	NA	NA	110.876	72.1757	-0.619366	0.0001	0.00239826	69.7136	58.7548	-0.246733	0.17405	0.9999
1312	Downregulated	None	ENSG00000214736	ENST00000398884///ENST00000398881	100188893	TOMM6	translocase of outer mitochondrial membrane 6 homolog (yeast)	chr6:41770175-41895361	NA	NA	NA	383.264	249.512	-0.619231	5e-05	0.001318	241.008	249.592	0.0504957	0.7526	0.9999
424	Downregulated	None	ENSG00000119285	ENST00000366582///ENST00000366581///ENST00000490339///ENST00000483073///ENST00000366579	55127	HEATR1	HEAT repeat containing 1	chr1:236517999-236604504	GO:0005634|nucleus|///GO:0005739|mitochondrion|///GO:0016020|membrane|///GO:0000462|maturation of SSU-rRNA from tricistronic rRNA transcript (SSU-rRNA, 5.8S rRNA, LSU-rRNA)|///GO:0005730|nucleolus|///GO:0032040|small-subunit processome|///GO:0030515|snoRNA binding|///GO:0044822|poly(A) RNA binding|///GO:0005515|protein binding|///GO:0030686|90S preribosome|///GO:0034455|t-UTP complex|///GO:004594…	NA	NA	18.6392	12.1405	-0.618516	0.0019	0.0252174	11.718	11.4814	-0.0294213	0.8915	0.9999
188	Downregulated	None	ENSG00000100403	ENST00000352645///ENST00000486331	23264	ZC3H7B	zinc finger CCCH-type containing 7B	chr22:41301521-41360147	NA	NA	NA	9.02385	5.88023	-0.61787	0.0003	0.00593616	5.69398	5.61203	-0.0209129	0.90595	0.9999
788	Downregulated	None	ENSG00000152795	ENST00000295470///ENST00000507721///ENST00000602300///ENST00000349655///ENST00000502762///ENST00000630114///ENST00000630827///ENST00000514511///ENST00000621267///ENST00000614627	9987	HNRNPDL	heterogeneous nuclear ribonucleoprotein D-like	chr4:82422563-82430408	GO:0003677|DNA binding|///GO:0000166|nucleotide binding|///GO:0003676|nucleic acid binding|///GO:0005634|nucleus|///GO:0006355|regulation of transcription, DNA-templated|///GO:0006351|transcription, DNA-templated|///GO:0005737|cytoplasm|///GO:0003690|double-stranded DNA binding|///GO:0008143|poly(A) binding|///GO:0003697|single-stranded DNA binding|///GO:0005654|nucleoplasm|///GO:0006396|RNA proc…	NA	NA	180.739	117.838	-0.617103	0.00015	0.00338326	113.662	107.873	-0.0754134	0.6547	0.9999
327	Downregulated	None	ENSG00000111875	ENST00000229595///ENST00000511766	25842	ASF1A	anti-silencing function 1A histone chaperone	chr6:118813441-119149387	NA	NA	NA	24.6089	16.0603	-0.615686	0.0021	0.0269515	15.5028	17.4362	0.16956	0.40635	0.9999
237	Downregulated	None	ENSG00000103005	ENST00000561743///ENST00000219281///ENST00000539737///ENST00000423271///ENST00000561568///ENST00000565662///ENST00000566292///ENST00000569252///ENST00000562534///ENST00000568848///ENST00000563149///ENST00000564387///ENST00000563207///ENST00000624720///ENST00000565151///ENST00000566082	79650	USB1	U6 snRNA biogenesis 1	chr16:57994667-58021618	NA	NA	NA	27.308	17.8478	-0.61358	0.0005	0.00902202	17.2609	17.0718	-0.0158929	0.9316	0.9999
174	Downregulated	None	ENSG00000100075	ENST00000215882///ENST00000451283///ENST00000470922///ENST00000461267///ENST00000468824	6576	SLC25A1	solute carrier family 25 (mitochondrial carrier; citrate transporter), member 1	chr22:19175574-19178830	NA	NA	NA	32.2217	21.06	-0.613527	0.0005	0.00902202	20.426	26.9488	0.399818	0.02745	0.910874
612	Downregulated	None	ENSG00000136463	ENST00000258975///ENST00000581120	51204	TACO1	translational activator of mitochondrially encoded cytochrome c oxidase I	chr17:63600871-63608365	NA	NA	NA	24.1492	15.7857	-0.613361	0.0007	0.0118679	15.2525	15.4313	0.016811	0.92865	0.9999
937	Downregulated	None	ENSG00000164815	ENST00000297431///ENST00000422497///ENST00000477223///ENST00000447452///ENST00000463152///ENST00000485726///ENST00000448563///ENST00000626700	5001	ORC5	origin recognition complex, subunit 5	chr7:104126340-104208047	NA	NA	NA	23.6744	15.4763	-0.613267	0.0003	0.00593616	14.9342	12.7033	-0.233424	0.20595	0.9999
976	Downregulated	None	ENSG00000167085	ENST00000513412///ENST00000507748///ENST00000434917///ENST00000300408///ENST00000511933///ENST00000419140///ENST00000504124///ENST00000508009///ENST00000512041///ENST00000446735///ENST00000393345///ENST00000506273///ENST00000614445///ENST00000511832///ENST00000617874	5245	PHB	prohibitin	chr17:49370739-49476988	NA	NA	NA	305.547	199.76	-0.613132	0.0022	0.0280213	193.201	179.249	-0.108138	0.6037	0.9999
166	Downregulated	None	ENSG00000096384	ENST00000371646///ENST00000353801///ENST00000371554///ENST00000620073	3326	HSP90AB1	heat shock protein 90kDa alpha (cytosolic), class B member 1	chr6:44246165-44253888	NA	NA	NA	1174.75	768.347	-0.612517	0.0009	0.0144505	741.633	715.928	-0.0508896	0.78745	0.9999
581	Downregulated	None	ENSG00000134987	ENST00000506538///ENST00000513710///ENST00000505303///ENST00000515784///ENST00000504122///ENST00000612402	134430	WDR36	WD repeat domain 36	chr5:111070061-111130502	NA	NA	NA	11.3262	7.40864	-0.612387	0.0009	0.0144505	7.14621	6.71575	-0.0896309	0.6264	0.9999
1225	Downregulated	None	ENSG00000187522	ENST00000378372///ENST00000493863///ENST00000437161///ENST00000493178///ENST00000441647///ENST00000470430	51182	HSPA14	heat shock 70kDa protein 14	chr10:14819249-14871741	NA	NA	NA	50.0433	32.8194	-0.60863	0.00025	0.00510681	31.6802	26.469	-0.259281	0.14675	0.9999
145	Downregulated	None	ENSG00000087842	ENST00000492432///ENST00000380420///ENST00000380421///ENST00000484433///ENST00000476381///ENST00000471725	8544	PIR	pirin (iron-binding nuclear protein)	chrX:15384798-15556529	NA	NA	NA	93.0243	61.0276	-0.608147	0.00415	0.0458132	58.9222	59.1835	0.00638575	0.9763	0.9999
1149	Downregulated	None	ENSG00000181938	ENST00000567400///ENST00000561952///ENST00000568468///ENST00000564814///ENST00000567432///ENST00000426538///ENST00000328514///ENST00000318129///ENST00000567909///ENST00000567143	64785	GINS3	GINS complex subunit 3 (Psf3 homolog)	chr16:58295079-58406144	GO:0005654|nucleoplasm|///GO:0000278|mitotic cell cycle|///GO:0006271|DNA strand elongation involved in DNA replication|	NA	NA	9.8454	6.45983	-0.607953	0.00275	0.0335332	6.23352	5.93368	-0.0711197	0.74095	0.9999
833	Downregulated	None	ENSG00000157778	ENST00000288607///ENST00000404674///ENST00000252329	84262	PSMG3	proteasome (prosome, macropain) assembly chaperone 3	chr7:1567329-1589626	NA	NA	NA	36.5833	24.0087	-0.607626	0.0034	0.0391892	23.2315	22.6177	-0.0386322	0.86125	0.9999
186	Downregulated	None	ENSG00000100335	ENST00000464629///ENST00000402881///ENST00000467866///ENST00000465564///ENST00000489792///ENST00000478342///ENST00000481746///ENST00000433117///ENST00000325301///ENST00000494219///ENST00000404569///ENST00000434364///ENST00000428069///ENST00000479514	54471	MIEF1	mitochondrial elongation factor 1	chr22:39499431-39518132	NA	NA	NA	14.0764	9.24229	-0.606955	0.00015	0.00338326	8.93506	8.9006	-0.0055754	0.97385	0.9999
323	Downregulated	None	ENSG00000111667	ENST00000229268///ENST00000389231///ENST00000542087///ENST00000535080///ENST00000537267///ENST00000541969///ENST00000542371	8078	USP5	ubiquitin specific peptidase 5 (isopeptidase T)	chr12:6852127-6866632	NA	NA	NA	36.2727	23.8528	-0.604725	0.0037	0.0418827	23.0797	21.1929	-0.123045	0.5587	0.9999
436	Downregulated	None	ENSG00000120318	ENST00000508305///ENST00000239440///ENST00000512390///ENST00000513878///ENST00000504448///ENST00000524066///ENST00000626478	64411	ARAP3	ArfGAP with RhoGAP domain, ankyrin repeat and PH domain 3	chr5:141653400-141682221	NA	NA	NA	11.3032	7.45371	-0.600707	0.00085	0.013883	7.20874	7.41624	0.0409409	0.83275	0.9999
711	Downregulated	None	ENSG00000144559	ENST00000498127///ENST00000455809///ENST00000273037///ENST00000457498///ENST00000486090///ENST00000414736///ENST00000444133///ENST00000460246///ENST00000411947///ENST00000417723///ENST00000494388///ENST00000630288	132001	TAMM41	TAM41 mitochondrial translocator assembly and maintenance homolog	chr3:11790441-11846919	GO:0016024|CDP-diacylglycerol biosynthetic process|///GO:0032049|cardiolipin biosynthetic process|///GO:0004605|phosphatidate cytidylyltransferase activity|///GO:0031314|extrinsic component of mitochondrial inner membrane|///GO:0005739|mitochondrion|	NA	NA	21.0468	13.8805	-0.600543	0.00465	0.0499504	13.398	10.9887	-0.285996	0.22565	0.9999
778	Downregulated	None	ENSG00000151835	ENST00000402364///ENST00000382292///ENST00000455470///ENST00000423156///ENST00000476776///ENST00000382298	26278	SACS	sacsin molecular chaperone	chr13:23328822-23433728	NA	NA	NA	3.84775	2.5389	-0.599813	0.0034	0.0391892	2.44877	2.28676	-0.0987577	0.5967	0.9999
148	Downregulated	None	ENSG00000088356	ENST00000202017	81572	PDRG1	p53 and DNA-damage regulated 1	chr20:31847636-31952092	NA	NA	NA	19.5983	12.9464	-0.598179	0.0009	0.0144505	12.5179	12.3933	-0.0144259	0.94225	0.9999
332	Downregulated	None	ENSG00000112110	ENST00000476826///ENST00000479638///ENST00000367034///ENST00000480842	29074	MRPL18	mitochondrial ribosomal protein L18	chr6:159789811-159798436	NA	NA	NA	129.824	85.7798	-0.597852	0.0001	0.00239826	82.8846	79.073	-0.0679202	0.6865	0.9999
106	Downregulated	None	ENSG00000076248	ENST00000242576///ENST00000540158///ENST00000336865///ENST00000539287///ENST00000446767	7374	UNG	uracil DNA glycosylase	chr12:109097573-109110992	NA	NA	NA	55.8382	36.929	-0.596499	0.00025	0.00510681	35.6278	29.1078	-0.291599	0.0771	0.9999
303	Downregulated	None	ENSG00000110090	ENST00000540367///ENST00000265641///ENST00000539743///ENST00000537756///ENST00000538994///ENST00000565318///ENST00000569129///ENST00000561996///ENST00000376618	1374	CPT1A	carnitine palmitoyltransferase 1A (liver)	chr11:68754619-68844410	NA	NA	NA	25.6566	17.0095	-0.592988	0.0001	0.00239826	16.4456	18.9408	0.203797	0.2082	0.9999
1019	Downregulated	None	ENSG00000169813	ENST00000357065///ENST00000356053///ENST00000337970///ENST00000477108///ENST00000498176///ENST00000544000///ENST00000443950	3185	HNRNPF	heterogeneous nuclear ribonucleoprotein F	chr10:43385616-43409166	NA	NA	NA	217.381	144.194	-0.592217	5e-05	0.001318	139.44	133.659	-0.0610822	0.6961	0.9999
1075	Downregulated	None	ENSG00000174173	ENST00000309922///ENST00000495642	54931	TRMT10C	tRNA methyltransferase 10C, mitochondrial RNase P subunit	chr3:101561861-101566446	NA	NA	NA	49.5308	32.8852	-0.590888	0.0004	0.00758799	31.7418	31.3981	-0.0157034	0.93425	0.9999
1373	Downregulated	None	ENSG00000239887	ENST00000420220///ENST00000426197///ENST00000458626	400793	C1orf226	chromosome 1 open reading frame 226	chr1:162069773-162386818	NA	NA	NA	5.79879	3.85203	-0.590133	0.00405	0.0450373	3.7305	3.01943	-0.305093	0.16045	0.9999
134	Downregulated	None	ENSG00000085415	ENST00000592170///ENST00000262124///ENST00000585730///ENST00000399892///ENST00000589446///ENST00000587761///ENST00000588251///ENST00000592582///ENST00000590843///ENST00000590032	81929	SEH1L	SEH1-like nucleoporin	chr18:12947132-12991173	NA	NA	NA	39.0051	25.9126	-0.590013	0.00115	0.0172922	25.0267	25.4916	0.0265501	0.8847	0.9999
285	Downregulated	None	ENSG00000108344	ENST00000264639///ENST00000415039///ENST00000540504///ENST00000580980///ENST00000485835	5709	PSMD3	proteasome 26S subunit, non-ATPase 3	chr17:39980796-39997960	NA	NA	NA	87.3967	58.099	-0.589067	0.0033	0.0385347	56.1909	57.6086	0.0359479	0.8576	0.9999
481	Downregulated	None	ENSG00000125445	ENST00000579761///ENST00000245539///ENST00000579002///ENST00000583407///ENST00000577767///ENST00000581993///ENST00000584678	51081	MRPS7	mitochondrial ribosomal protein S7	chr17:75236598-75271227	NA	NA	NA	111.756	74.3046	-0.58883	0.0027	0.03311	71.8174	61.1762	-0.231363	0.28115	0.9999
202	Downregulated	None	ENSG00000101000	ENST00000216968///ENST00000635377///ENST00000634509	10544	PROCR	protein C receptor, endothelial	chr20:35172072-35177362	NA	NA	NA	16.4164	10.9152	-0.588792	0.0034	0.0391892	10.5359	10.4726	-0.0086982	0.9675	0.9999
1035	Downregulated	None	ENSG00000171130	ENST00000421974///ENST00000456496///ENST00000464683///ENST00000479613///ENST00000606024///ENST00000471877///ENST00000464662///ENST00000425642///ENST00000483478///ENST00000495408///ENST00000490092///ENST00000615196///ENST00000611515	155066	ATP6V0E2	ATPase, H+ transporting V0 subunit e2	chr7:149867696-149880698	NA	NA	NA	20.1356	13.3941	-0.588149	0.0024	0.0300386	12.9757	8.866	-0.549458	0.00855	0.466756
604	Downregulated	None	ENSG00000136003	ENST00000545932///ENST00000552072///ENST00000535729///ENST00000431221///ENST00000547005///ENST00000311893///ENST00000539580///ENST00000392807///ENST00000539593///ENST00000535405///ENST00000544493///ENST00000540154///ENST00000538193	23479	ISCU	iron-sulfur cluster assembly enzyme	chr12:108562581-108569384	NA	NA	NA	71.572	47.6249	-0.58768	0.0006	0.0104893	45.9936	38.9058	-0.24145	0.18345	0.9999
730	Downregulated	None	ENSG00000145912	ENST00000274606///ENST00000314397///ENST00000502263///ENST00000514354///ENST00000511078///ENST00000510363	55651	NHP2	NHP2 ribonucleoprotein	chr5:178130995-178153967	NA	NA	NA	197.126	131.202	-0.587329	0.0009	0.0144505	126.838	107.693	-0.236054	0.2143	0.9999
566	Downregulated	None	ENSG00000134186	ENST00000370025///ENST00000370022///ENST00000467302///ENST00000370021///ENST00000485810	55119	PRPF38B	pre-mRNA processing factor 38B	chr1:108692322-108701803	NA	NA	NA	37.6293	25.0887	-0.584818	0.00065	0.0111955	24.2169	25.6115	0.0807774	0.63895	0.9999
153	Downregulated	None	ENSG00000089195	ENST00000203001///ENST00000493972///ENST00000453074///ENST00000473131///ENST00000466974	51605	TRMT6	tRNA methyltransferase 6	chr20:5937234-5950558	NA	NA	NA	23.7151	15.8155	-0.584465	0.00065	0.0111955	15.2638	14.6084	-0.0633133	0.71815	0.9999
1148	Downregulated	None	ENSG00000181924	ENST00000355693///ENST00000545127///ENST00000541455///ENST00000537289///ENST00000544575///ENST00000537581	51287	COA4	cytochrome c oxidase assembly factor 4 homolog	chr11:73872666-73931124	NA	NA	NA	65.6004	43.7508	-0.584394	0.0024	0.0300386	42.2738	36.1999	-0.223777	0.2824	0.9999
180	Downregulated	None	ENSG00000100216	ENST00000216034///ENST00000492561	56993	TOMM22	translocase of outer mitochondrial membrane 22 homolog (yeast)	chr22:38681947-38685421	NA	NA	NA	118.224	78.8633	-0.584092	0.0006	0.0104893	76.1458	65.7658	-0.211427	0.25195	0.9999
216	Downregulated	None	ENSG00000101412	ENST00000343380	1869	E2F1	E2F transcription factor 1	chr20:33675682-33686404	NA	NA	NA	16.3683	10.9282	-0.58284	0.0009	0.0144505	10.5803	9.31907	-0.183121	0.33805	0.9999
314	Downregulated	None	ENSG00000110987	ENST00000538010///ENST00000261822///ENST00000432926	605	BCL7A	B-cell CLL/lymphoma 7A	chr12:122007433-122062044	NA	NA	NA	6.29892	4.21026	-0.581197	0.00465	0.0499504	4.07457	4.70424	0.207315	0.35195	0.9999
370	Downregulated	None	ENSG00000115368	ENST00000314761///ENST00000436347///ENST00000472286///ENST00000475596///ENST00000427960///ENST00000498365///ENST00000631047	84128	WDR75	WD repeat domain 75	chr2:189441432-189475565	GO:0006357|regulation of transcription from RNA polymerase II promoter|///GO:0016573|histone acetylation|///GO:0005730|nucleolus|///GO:0005654|nucleoplasm|///GO:0000124|SAGA complex|///GO:0044822|poly(A) RNA binding|///GO:0005515|protein binding|///GO:0003712|transcription cofactor activity|///GO:1903146|regulation of mitophagy|///GO:1903955|positive regulation of protein targeting to mitochondri…	NA	NA	27.0228	18.0662	-0.58088	0.0004	0.00758799	17.4283	17.1607	-0.0223261	0.89525	0.9999
1452	Downregulated	None	ENSG00000276043	ENST00000612630///ENST00000620565///ENST00000613817///ENST00000615884///ENST00000622802///ENST00000616255///ENST00000624301	29128	UHRF1	ubiquitin-like with PHD and ring finger domains 1	chr19:4903079-4962154	NA	NA	NA	20.3093	13.5926	-0.579319	0.0003	0.00593616	13.1415	10.9659	-0.261106	0.12465	0.9999
90	Downregulated	None	ENSG00000072506	ENST00000477706///ENST00000375304///ENST00000168216///ENST00000375298///ENST00000495986	3028	HSD17B10	hydroxysteroid (17-beta) dehydrogenase 10	chrX:53431257-53434373	NA	NA	NA	94.5197	63.3198	-0.577957	0.0012	0.017902	61.3282	53.2182	-0.204632	0.2716	0.9999
602	Downregulated	None	ENSG00000135966	ENST00000393359///ENST00000258449///ENST00000595531	9392	TGFBRAP1	transforming growth factor, beta receptor associated protein 1	chr2:105264390-105330529	GO:0006355|regulation of transcription, DNA-templated|///GO:0016020|membrane|///GO:0006886|intracellular protein transport|///GO:0007165|signal transduction|///GO:0016192|vesicle-mediated transport|///GO:0005160|transforming growth factor beta receptor binding|///GO:0046332|SMAD binding|///GO:0005769|early endosome|///GO:0005515|protein binding|///GO:0008333|endosome to lysosome transport|///GO:0…	NA	NA	7.37569	4.94392	-0.577122	0.00125	0.0185203	4.77915	4.24007	-0.172666	0.3571	0.9999
321	Downregulated	None	ENSG00000111602	ENST00000553532///ENST00000229201///ENST00000557589///ENST00000553314///ENST00000555808	8914	TIMELESS	timeless circadian clock	chr12:56416372-56449403	GO:0051301|cell division|///GO:0005634|nucleus|///GO:0006351|transcription, DNA-templated|///GO:0005730|nucleolus|///GO:0000724|double-strand break repair via homologous recombination|///GO:0002009|morphogenesis of an epithelium|///GO:0045892|negative regulation of transcription, DNA-templated|///GO:0006974|cellular response to DNA damage stimulus|///GO:0005654|nucleoplasm|///GO:0006281|DNA repai…	NA	NA	27.5318	18.4642	-0.57637	0.0003	0.00593616	17.8394	13.3895	-0.413965	0.01465	0.643717
425	Downregulated	None	ENSG00000119335	ENST00000454747///ENST00000372692///ENST00000409104///ENST00000322030///ENST00000372686///ENST00000466009///ENST00000477806///ENST00000480217///ENST00000480536///ENST00000485056///ENST00000372688	6418	SET	SET nuclear proto-oncogene	chr9:128683423-128696400	NA	NA	NA	506.527	339.711	-0.57633	0.00345	0.0396149	327.755	328.146	0.00171887	0.993	0.9999
405	Downregulated	None	ENSG00000117395	ENST00000236051///ENST00000463906///ENST00000491223///ENST00000472982///ENST00000483082///ENST00000461557///ENST00000466927///ENST00000474566///ENST00000431635	10969	EBNA1BP2	EBNA1 binding protein 2	chr1:43164174-43274002	NA	NA	NA	206.7	138.779	-0.574747	0.0003	0.00593616	133.935	126.013	-0.0879528	0.61085	0.9999
28	Downregulated	None	ENSG00000016391	ENST00000315251///ENST00000481668///ENST00000467802	55349	CHDH	choline dehydrogenase	chr3:53494655-53846390	NA	NA	NA	6.23828	4.18874	-0.574632	0.00315	0.0373588	4.04967	3.67289	-0.140887	0.4792	0.9999
633	Downregulated	None	ENSG00000137547	ENST00000260102///ENST00000519831///ENST00000522521	29088	MRPL15	mitochondrial ribosomal protein L15	chr8:54135209-54147901	NA	NA	NA	114.187	76.7854	-0.5725	0.00045	0.00830773	74.0782	70.0929	-0.0797813	0.63615	0.9999
42	Downregulated	None	ENSG00000035141	ENST00000037869///ENST00000460307///ENST00000450256///ENST00000430566///ENST00000438759///ENST00000498665	84908	FAM136A	family with sequence similarity 136, member A	chr2:70295974-70302090	NA	NA	NA	67.387	45.3722	-0.570661	0.0001	0.00239826	43.7871	38.5955	-0.182076	0.25205	0.9999
552	Downregulated	None	ENSG00000132953	ENST00000255305///ENST00000490513///ENST00000465018///ENST00000400602	64328	XPO4	exportin 4	chr13:20777328-20903048	NA	NA	NA	8.5841	5.79274	-0.567421	0.00165	0.0227977	5.59182	4.83256	-0.210532	0.2467	0.9999
66	Downregulated	None	ENSG00000060971	ENST00000451419///ENST00000333167///ENST00000301810///ENST00000411549///ENST00000469559///ENST00000480865///ENST00000450296///ENST00000452171///ENST00000469600///ENST00000421218///ENST00000440176///ENST00000423611///ENST00000447223///ENST00000418880///ENST00000465181///ENST00000484284///ENST00000460424///ENST00000489559///ENST00000627515///ENST00000625927	30	ACAA1	acetyl-CoA acyltransferase 1	chr3:38039204-38137242	GO:0008152|metabolic process|///GO:0016020|membrane|///GO:0043231|intracellular membrane-bounded organelle|///GO:0003824|catalytic activity|///GO:0005515|protein binding|///GO:0016747|transferase activity, transferring acyl groups other than amino-acyl groups|///GO:0005777|peroxisome|///GO:0006635|fatty acid beta-oxidation|///GO:0044255|cellular lipid metabolic process|///GO:0044281|small molecul…	NA	NA	44.6645	30.1417	-0.567367	0.0032	0.0377451	29.1942	30.9456	0.0840526	0.6732	0.9999
1139	Downregulated	None	ENSG00000181274	ENST00000371019	23401	FRAT2	frequently rearranged in advanced T-cell lymphomas 2	chr10:97332496-97343203	NA	NA	NA	10.4294	7.0492	-0.565124	0.0034	0.0391892	6.81597	7.74529	0.184399	0.35475	0.9999
352	Downregulated	None	ENSG00000113569	ENST00000231498///ENST00000508182///ENST00000502533///ENST00000381843///ENST00000513532///ENST00000515054///ENST00000507233///ENST00000507675	9631	NUP155	nucleoporin 155kDa	chr5:37288136-37371181	NA	NA	NA	14.9127	10.0842	-0.56444	0.0035	0.0400676	9.72471	7.76605	-0.324474	0.11245	0.9999
413	Downregulated	None	ENSG00000117597	ENST00000491415///ENST00000457820	27042	DIEXF	digestive organ expansion factor homolog (zebrafish)	chr1:209828006-209857565	NA	NA	NA	5.5034	3.72322	-0.563773	0.00105	0.0162231	3.5964	3.86516	0.103972	0.5562	0.9999
286	Downregulated	None	ENSG00000108384	ENST00000461271///ENST00000583539///ENST00000337432///ENST00000487921///ENST00000476741///ENST00000475762///ENST00000486827///ENST00000487525///ENST00000482007///ENST00000421782///ENST00000584617///ENST00000425173///ENST00000622327///ENST00000413590///ENST00000581221///ENST00000578151///ENST00000584804///ENST00000461706	5889	RAD51C	RAD51 paralog C	chr17:58692572-58735611	NA	NA	NA	100.915	68.3228	-0.562709	0.0023	0.0290751	65.9013	46.0533	-0.517003	0.01225	0.578214
406	Downregulated	None	ENSG00000117410	ENST00000472505///ENST00000472174///ENST00000532642///ENST00000236067///ENST00000471859///ENST00000472277///ENST00000461670///ENST00000468183///ENST00000473485///ENST00000496131///ENST00000498208///ENST00000532072///ENST00000498664	533	ATP6V0B	ATPase, H+ transporting, lysosomal 21kDa, V0 subunit b	chr1:43974486-43978295	NA	NA	NA	174.79	118.523	-0.560453	0.00275	0.0335332	114.826	117.922	0.0383838	0.84175	0.9999
1245	Downregulated	None	ENSG00000196363	ENST00000608937///ENST00000608739///ENST00000358625	11091	WDR5	WD repeat domain 5	chr9:134132241-134159968	NA	NA	NA	24.6045	16.7	-0.559073	0.0002	0.0042338	16.1369	15.3005	-0.0767828	0.6422	0.9999
183	Downregulated	None	ENSG00000100280	ENST00000482818///ENST00000405198///ENST00000317368///ENST00000402502///ENST00000472057///ENST00000421126///ENST00000415756///ENST00000473606///ENST00000432560///ENST00000357586///ENST00000415447	162	AP1B1	adaptor-related protein complex 1, beta 1 subunit	chr22:29327679-29423193	GO:0005215|transporter activity|///GO:0015031|protein transport|///GO:0006886|intracellular protein transport|///GO:0005829|cytosol|///GO:0000139|Golgi membrane|///GO:0008565|protein transporter activity|///GO:0016192|vesicle-mediated transport|///GO:0030117|membrane coat|///GO:0019901|protein kinase binding|///GO:0030131|clathrin adaptor complex|///GO:0030659|cytoplasmic vesicle membrane|///GO:0…	NA	NA	24.2908	16.4925	-0.558602	0.00165	0.0227977	15.9809	14.3123	-0.159086	0.40435	0.9999
17	Downregulated	None	ENSG00000008283	ENST00000392975///ENST00000360793///ENST00000584031///ENST00000582297///ENST00000581573///ENST00000448884///ENST00000585153///ENST00000582034///ENST00000542042///ENST00000580691///ENST00000581163///ENST00000582997///ENST00000582143///ENST00000584291///ENST00000577989///ENST00000577368///ENST00000578016///ENST00000578072///ENST00000583478///ENST00000580592///ENST00000392976	1534	CYB561	cytochrome b561	chr17:63432303-63446378	GO:0016021|integral component of membrane|///GO:0046872|metal ion binding|///GO:0055085|transmembrane transport|///GO:0055114|oxidation-reduction process|///GO:0016491|oxidoreductase activity|///GO:0005515|protein binding|///GO:0022900|electron transport chain|///GO:0000293|ferric-chelate reductase activity|///GO:0022865|transmembrane electron transfer carrier|	NA	NA	56.8257	38.6022	-0.557861	0.0002	0.0042338	37.316	37.15	-0.0064314	0.96575	0.9999
115	Downregulated	Upregulated	ENSG00000079459	ENST00000530337///ENST00000220584///ENST00000446331///ENST00000443614///ENST00000525283///ENST00000525607///ENST00000529464///ENST00000525900///ENST00000525571///ENST00000527045///ENST00000528812///ENST00000525551///ENST00000530664///ENST00000525954///ENST00000531733///ENST00000531249///ENST00000532266///ENST00000528643///ENST00000525777///ENST00000528729///ENST00000529521///ENST00000623368///ENS…	2222	FDFT1	farnesyl-diphosphate farnesyltransferase 1	chr8:11795572-11839309	NA	NA	NA	233.37	158.539	-0.55778	0.00145	0.0207728	153.232	463.984	1.59836	5e-05	0.0129076
243	Downregulated	None	ENSG00000104522	ENST00000524719///ENST00000528920///ENST00000529064///ENST00000531473///ENST00000425753///ENST00000527677///ENST00000529048///ENST00000532308///ENST00000533817///ENST00000530474///ENST00000525274///ENST00000527549///ENST00000526290///ENST00000527006///ENST00000529899///ENST00000531006	7264	TSTA3	tissue specific transplantation antigen P35B	chr8:143612617-143618048	NA	NA	NA	49.9176	33.917	-0.557543	0.00205	0.0264216	32.8708	34.4207	0.0664706	0.7276	0.9999
388	Downregulated	None	ENSG00000116521	ENST00000478737///ENST00000302631///ENST00000355379///ENST00000472397///ENST00000490999///ENST00000465312///ENST00000462151///ENST00000497470///ENST00000480219	10067	SCAMP3	secretory carrier membrane protein 3	chr1:155255978-155262430	NA	NA	NA	90.6542	61.6224	-0.556919	0.00125	0.0185203	59.637	59.5468	-0.0021837	0.99045	0.9999
967	Downregulated	None	ENSG00000166226	ENST00000299300///ENST00000546859///ENST00000549933///ENST00000550455///ENST00000550638///ENST00000551620///ENST00000551899///ENST00000544368///ENST00000550010///ENST00000543146///ENST00000548787///ENST00000546850///ENST00000553169///ENST00000550653	10576	CCT2	chaperonin containing TCP1, subunit 2 (beta)	chr12:69585333-69601570	NA	NA	NA	293.883	199.834	-0.556441	0.0002	0.0042338	192.868	174.729	-0.142497	0.35315	0.9999
663	Downregulated	None	ENSG00000139579	ENST00000447747///ENST00000399713///ENST00000267023///ENST00000479016///ENST00000380198///ENST00000341463	79035	NABP2	nucleic acid binding protein 2	chr12:56222014-56229854	NA	NA	NA	63.7176	43.4069	-0.553767	0.0018	0.0243595	41.9523	36.2601	-0.210367	0.272	0.9999
689	Downregulated	None	ENSG00000143314	ENST00000478899///ENST00000361531///ENST00000368211///ENST00000434558///ENST00000412846///ENST00000420938	79590	MRPL24	mitochondrial ribosomal protein L24	chr1:156737302-156741590	NA	NA	NA	199.396	135.964	-0.552407	0.00185	0.0247707	131.232	122.906	-0.0945717	0.60185	0.9999
863	Downregulated	None	ENSG00000160767	ENST00000350210///ENST00000368366///ENST00000368368///ENST00000361361///ENST00000487649///ENST00000491082///ENST00000497941///ENST00000472550///ENST00000481822///ENST00000621094	10712	FAM189B	family with sequence similarity 189, member B	chr1:155247204-155255483	NA	NA	NA	10.8184	7.38881	-0.550071	0.00465	0.0499504	7.15363	7.56751	0.0811443	0.6967	0.9999
1299	Downregulated	None	ENSG00000206538	ENST00000398399///ENST00000383698///ENST00000494229	389136	VGLL3	vestigial-like family member 3	chr3:86937968-86991119	NA	NA	NA	4.41286	3.01521	-0.549457	0.0018	0.0243595	2.91154	3.07821	0.0803054	0.662	0.9999
469	Downregulated	None	ENSG00000124762	ENST00000459970///ENST00000244741///ENST00000373711///ENST00000478800///ENST00000462537///ENST00000405375///ENST00000615513///ENST00000448526	1026	CDKN1A	cyclin-dependent kinase inhibitor 1A (p21, Cip1)	chr6:36676459-36687339	NA	NA	NA	24.9472	17.0556	-0.548632	0.00135	0.019675	16.5037	19.5582	0.244986	0.1699	0.9999
227	Downregulated	None	ENSG00000102178	ENST00000369660///ENST00000421431///ENST00000369653///ENST00000477777///ENST00000417913///ENST00000481237///ENST00000630530	8266	UBL4A	ubiquitin-like 4A	chrX:154483716-154486670	NA	NA	NA	15.3676	10.5347	-0.544745	0.0022	0.0280213	10.2035	11.1383	0.126469	0.49755	0.9999
511	Downregulated	None	ENSG00000128567	ENST00000446198///ENST00000484346///ENST00000378555///ENST00000322985///ENST00000490761///ENST00000487965///ENST00000482581///ENST00000465001	5420	PODXL	podocalyxin-like	chr7:131500261-131558217	NA	NA	NA	9.99885	6.85815	-0.543942	0.0015	0.0213279	6.63262	6.51049	-0.0268129	0.88285	0.9999
1286	Downregulated	None	ENSG00000204392	ENST00000491421///ENST00000493387///ENST00000470083///ENST00000470086///ENST00000477182///ENST00000375661///ENST00000475835	57819	LSM2	LSM2 homolog, U6 small nuclear RNA and mRNA degradation associated	chr6:31797395-31806984	NA	NA	NA	125.006	85.7856	-0.543193	0.0012	0.017902	82.8298	65.0295	-0.349056	0.0486	0.9999
704	Downregulated	None	ENSG00000144028	ENST00000323853///ENST00000497539///ENST00000429650///ENST00000480835///ENST00000484372///ENST00000493271///ENST00000480242///ENST00000480615	23020	SNRNP200	small nuclear ribonucleoprotein 200kDa (U5)	chr2:96274335-96305515	GO:0005524|ATP binding|///GO:0003676|nucleic acid binding|///GO:0005634|nucleus|///GO:0016020|membrane|///GO:0008026|ATP-dependent helicase activity|///GO:0008565|protein transporter activity|///GO:0004004|ATP-dependent RNA helicase activity|///GO:0005654|nucleoplasm|///GO:0000398|mRNA splicing, via spliceosome|///GO:0008380|RNA splicing|///GO:0044822|poly(A) RNA binding|///GO:0005515|protein bin…	NA	NA	64.9173	44.5716	-0.542476	0.0026	0.0320392	43.095	42.5101	-0.0197159	0.9061	0.9999
142	Downregulated	Upregulated	ENSG00000087086	ENST00000331825///ENST00000622577	2512	FTL	ferritin, light polypeptide	chr19:48965300-48966878	NA	NA	NA	352.948	242.365	-0.542273	0.0003	0.00593616	235.371	392.181	0.736583	5e-05	0.0129076
613	Downregulated	None	ENSG00000136478	ENST00000258991///ENST00000584498///ENST00000583097///ENST00000584379///ENST00000583501///ENST00000581812///ENST00000577489///ENST00000583922///ENST00000583738///ENST00000615733	55852	TEX2	testis expressed 2	chr17:64147226-64263301	NA	NA	NA	34.3509	23.6047	-0.541272	0.00085	0.013883	22.7915	20.2077	-0.17359	0.26565	0.9999
23	Downregulated	None	ENSG00000013275	ENST00000157812///ENST00000593455///ENST00000455878///ENST00000601697///ENST00000596386///ENST00000601194	5704	PSMC4	proteasome 26S subunit, ATPase 4	chr19:39971004-39981441	NA	NA	NA	70.0567	48.1459	-0.54111	0.0008	0.0132087	46.5575	45.1173	-0.0453339	0.78955	0.9999
463	Downregulated	None	ENSG00000124562	ENST00000244520///ENST00000374018///ENST00000374017///ENST00000474635	6631	SNRPC	small nuclear ribonucleoprotein polypeptide C	chr6:34757405-34773794	NA	NA	NA	170.535	117.265	-0.540293	0.00055	0.00976153	113.243	93.4634	-0.276955	0.0883	0.9999
735	Downregulated	None	ENSG00000146409	ENST00000275227///ENST00000367918///ENST00000460518	116843	SLC18B1	solute carrier family 18, subfamily B, member 1	chr6:132769369-132798553	NA	NA	NA	14.833	10.2191	-0.537545	0.00205	0.0264216	9.86113	7.89887	-0.320108	0.09015	0.9999
1022	Downregulated	None	ENSG00000169976	ENST00000367569	83443	SF3B5	splicing factor 3b, subunit 5, 10kDa	chr6:144094880-144095573	NA	NA	NA	73.9998	51.0174	-0.536534	0.00385	0.0432897	49.5081	44.7927	-0.1444	0.45855	0.9999
1400	Downregulated	None	ENSG00000255717	ENST00000539921///ENST00000540725///ENST00000537925///ENST00000537068///ENST00000538654///ENST00000537869///ENST00000539975///ENST00000535076///ENST00000545440///ENST00000542112///ENST00000541615///ENST00000541578///ENST00000538266///ENST00000545688///ENST00000544550///ENST00000545920///ENST00000540865///ENST00000535689///ENST00000537024///ENST00000539303///ENST00000541416///ENST00000537965///ENS…	NA	SNHG1		chr11:62851987-62855914	NA	NA	NA	176.514	121.745	-0.535919	0.00185	0.0247707	117.31	105.206	-0.15711	0.37735	0.9999
367	Downregulated	Downregulated	ENSG00000115112	ENST00000263707///ENST00000464621	29842	TFCP2L1	transcription factor CP2-like 1	chr2:121216586-121285207	GO:0006357|regulation of transcription from RNA polymerase II promoter|///GO:0005634|nucleus|///GO:0003700|transcription factor activity, sequence-specific DNA binding|///GO:0006351|transcription, DNA-templated|///GO:0043565|sequence-specific DNA binding|///GO:0003714|transcription corepressor activity|///GO:0006694|steroid biosynthetic process|///GO:0007565|female pregnancy|///GO:0005737|cytopla…	NA	NA	26.0241	17.9524	-0.535674	0.0005	0.00902202	17.3382	10.1858	-0.7674	5e-05	0.0129076
907	Downregulated	None	ENSG00000163584	ENST00000295830///ENST00000478578///ENST00000475836///ENST00000466674///ENST00000494771///ENST00000463836	200916	RPL22L1	ribosomal protein L22-like 1	chr3:170864874-170870483	NA	NA	NA	528.809	365.152	-0.53425	0.00035	0.00680122	352.164	297.595	-0.242899	0.11875	0.9999
157	Downregulated	None	ENSG00000092201	ENST00000216297///ENST00000557394///ENST00000552829///ENST00000556309///ENST00000556217///ENST00000557652///ENST00000555752///ENST00000555943	11198	SUPT16H	SPT16 homolog, facilitates chromatin remodeling subunit	chr14:21351471-21384266	NA	NA	NA	92.026	63.5511	-0.534124	0.0005	0.00902202	61.3412	53.3457	-0.201484	0.2088	0.9999
200	Downregulated	None	ENSG00000100804	ENST00000555895///ENST00000361611///ENST00000493471///ENST00000460922///ENST00000425762///ENST00000334454	5693	PSMB5	proteasome subunit beta 5	chr14:23016542-23035230	NA	NA	NA	254.09	175.507	-0.533813	0.00115	0.0172922	169.713	175.337	0.047033	0.77545	0.9999
614	Downregulated	None	ENSG00000136527	ENST00000453386///ENST00000492417///ENST00000463328///ENST00000259043///ENST00000414862///ENST00000466832///ENST00000487615///ENST00000456380///ENST00000382191///ENST00000465245///ENST00000485530///ENST00000493864///ENST00000477939///ENST00000471134///ENST00000480461///ENST00000342294	6434	TRA2B	transformer 2 beta homolog (Drosophila)	chr3:185915905-185938136	NA	NA	NA	308.199	213.292	-0.531028	0.003	0.0359171	205.99	172.398	-0.256829	0.16445	0.9999
376	Downregulated	None	ENSG00000115761	ENST00000345985///ENST00000381685///ENST00000431319///ENST00000473087///ENST00000538384	79954	NOL10	nucleolar protein 10	chr2:10570765-10689987	NA	NA	NA	30.156	20.9028	-0.528746	0.0019	0.0252174	20.1677	17.4572	-0.208225	0.2286	0.9999
137	Downregulated	None	ENSG00000086061	ENST00000330899///ENST00000495015///ENST00000465677	3301	DNAJA1	DnaJ (Hsp40) homolog, subfamily A, member 1	chr9:33025210-33039907	NA	NA	NA	302.359	210.075	-0.52536	0.0019	0.0252174	202.843	187.03	-0.117093	0.476	0.9999
3	Downregulated	None	ENSG00000002549	ENST00000226299///ENST00000508497///ENST00000512397///ENST00000606142///ENST00000509583///ENST00000507960///ENST00000508014///ENST00000513105///ENST00000504614///ENST00000503467///ENST00000618908	51056	LAP3	leucine aminopeptidase 3	chr4:17577191-17614571	GO:0006508|proteolysis|///GO:0005634|nucleus|///GO:0005737|cytoplasm|///GO:0005622|intracellular|///GO:0004177|aminopeptidase activity|///GO:0005654|nucleoplasm|///GO:0070062|extracellular exosome|///GO:0005925|focal adhesion|///GO:0030145|manganese ion binding|///GO:0008235|metalloexopeptidase activity|///GO:0005739|mitochondrion|///GO:0008233|peptidase activity|///GO:0005802|trans-Golgi network|	NA	NA	69.1925	48.0857	-0.525009	0.00335	0.0388195	46.4481	41.478	-0.163273	0.38875	0.9999
985	Downregulated	None	ENSG00000168002	ENST00000301788///ENST00000533442///ENST00000525455///ENST00000524819///ENST00000531944///ENST00000527435///ENST00000531996///ENST00000526368	5436	POLR2G	polymerase (RNA) II (DNA directed) polypeptide G	chr11:62761543-62766710	GO:0003676|nucleic acid binding|///GO:0005634|nucleus|///GO:0006368|transcription elongation from RNA polymerase II promoter|///GO:0006351|transcription, DNA-templated|///GO:0005730|nucleolus|///GO:0003697|single-stranded DNA binding|///GO:0006289|nucleotide-excision repair|///GO:0006366|transcription from RNA polymerase II promoter|///GO:0005654|nucleoplasm|///GO:0006281|DNA repair|///GO:0005665…	NA	NA	153.54	106.724	-0.52474	0.00215	0.0274537	103.145	98.6734	-0.0639371	0.73475	0.9999
665	Downregulated	None	ENSG00000139746	ENST00000449987///ENST00000267229///ENST00000438737///ENST00000461008///ENST00000472143///ENST00000438724///ENST00000622611	64062	RBM26	RNA binding motif protein 26	chr13:79311823-79424328	GO:0000166|nucleotide binding|///GO:0003676|nucleic acid binding|///GO:0006397|mRNA processing|///GO:0046872|metal ion binding|///GO:0044822|poly(A) RNA binding|///GO:0005515|protein binding|///GO:0010923|negative regulation of phosphatase activity|///GO:0003723|RNA binding|	NA	NA	26.818	18.6507	-0.523971	0.0015	0.0213279	17.9953	17.4052	-0.0480978	0.7729	0.9999
1177	Downregulated	None	ENSG00000183978	ENST00000586680///ENST00000328434	28958	COA3	cytochrome c oxidase assembly factor 3	chr17:42780677-42798704	NA	NA	NA	55.5728	38.6638	-0.523394	0.004	0.0446122	37.3927	33.3331	-0.165803	0.39715	0.9999
403	Downregulated	None	ENSG00000117360	ENST00000324862///ENST00000496202///ENST00000467329///ENST00000467514///ENST00000493553///ENST00000476970///ENST00000470824	9129	PRPF3	pre-mRNA processing factor 3	chr1:150321475-150353195	NA	NA	NA	54.6353	38.0217	-0.523012	0.0011	0.0167733	36.7141	35.718	-0.0396854	0.82545	0.9999
603	Downregulated	None	ENSG00000135972	ENST00000258455///ENST00000413583///ENST00000472220	64965	MRPS9	mitochondrial ribosomal protein S9	chr2:104936240-105102944	GO:0003735|structural constituent of ribosome|///GO:0006412|translation|///GO:0005840|ribosome|///GO:0005739|mitochondrion|///GO:0005743|mitochondrial inner membrane|///GO:0000462|maturation of SSU-rRNA from tricistronic rRNA transcript (SSU-rRNA, 5.8S rRNA, LSU-rRNA)|///GO:0005730|nucleolus|///GO:0044822|poly(A) RNA binding|///GO:0005515|protein binding|///GO:0006996|organelle organization|///GO…	NA	NA	41.7807	29.0868	-0.522471	0.002	0.025976	28.0845	26.0078	-0.110833	0.5375	0.9999
650	Downregulated	None	ENSG00000138668	ENST00000313899///ENST00000514325///ENST00000353341///ENST00000514671///ENST00000352301///ENST00000508119///ENST00000513584///ENST00000509263///ENST00000507010///ENST00000515432///ENST00000503822///ENST00000509107	3184	HNRNPD	heterogeneous nuclear ribonucleoprotein D (AU-rich element RNA binding protein 1, 37kDa)	chr4:82352497-82384027	NA	NA	NA	410.722	286.93	-0.517464	0.00195	0.0255897	276.595	237.061	-0.222516	0.18245	0.9999
160	Downregulated	Downregulated	ENSG00000094755	ENST00000521481///ENST00000521009///ENST00000519196///ENST00000522868///ENST00000518525///ENST00000518122///ENST00000519385///ENST00000519598///ENST00000519137///ENST00000265294	2568	GABRP	gamma-aminobutyric acid (GABA) A receptor, pi	chr5:170747046-170814047	NA	NA	NA	211.241	148.029	-0.51301	0.00205	0.0264216	142.8	84.0103	-0.765354	0.00015	0.0312966
341	Downregulated	None	ENSG00000112473	ENST00000444757///ENST00000374675///ENST00000374677///ENST00000463972///ENST00000617885	7922	SLC39A7	solute carrier family 39 (zinc transporter), member 7	chr6:33193587-33204439	GO:0016021|integral component of membrane|///GO:0055085|transmembrane transport|///GO:0016020|membrane|///GO:0030001|metal ion transport|///GO:0046873|metal ion transmembrane transporter activity|///GO:0005789|endoplasmic reticulum membrane|///GO:0005783|endoplasmic reticulum|///GO:0005654|nucleoplasm|///GO:0005794|Golgi apparatus|///GO:0005515|protein binding|///GO:0005385|zinc ion transmembrane…	NA	NA	120.76	84.8686	-0.508839	0.00395	0.0441195	82.0972	86.8428	0.0810731	0.663	0.9999
79	None	Upregulated	ENSG00000067064	ENST00000381344///ENST00000491735///ENST00000427898///ENST00000429642///ENST00000482091	3422	IDI1	isopentenyl-diphosphate delta isomerase 1	chr10:971145-1049170	NA	NA	NA	57.5275	40.455	-0.507933	0.0308	0.186585	39.0951	136.754	1.80652	5e-05	0.0129076
459	Downregulated	None	ENSG00000124193	ENST00000483871///ENST00000244020	6431	SRSF6	serine/arginine-rich splicing factor 6	chr20:43457927-43464247	NA	NA	NA	92.3923	65.0775	-0.505614	0.00335	0.0388195	62.7838	63.7083	0.0210903	0.90805	0.9999
1230	None	Upregulated	ENSG00000188211	ENST00000338965///ENST00000530403	374383	NCR3LG1	natural killer cell cytotoxicity receptor 3 ligand 1	chr11:17351725-17377341	NA	NA	NA	2.36647	1.66992	-0.502962	0.0202	0.139868	1.61173	2.85411	0.824428	5e-05	0.0129076
38	Downregulated	None	ENSG00000030066	ENST00000378460///ENST00000530326///ENST00000532773///ENST00000528071///ENST00000526569///ENST00000527750///ENST00000528501///ENST00000531016///ENST00000527126///ENST00000526870///ENST00000529863	23279	NUP160	nucleoporin 160kDa	chr11:47778086-47848555	NA	NA	NA	27.5207	19.4378	-0.501651	0.0019	0.0252174	18.7613	16.9761	-0.144253	0.39045	0.9999
1050	Downregulated	None	ENSG00000171960	ENST00000304979///ENST00000372550///ENST00000440068///ENST00000372549///ENST00000436387///ENST00000461351	10465	PPIH	peptidylprolyl isomerase H (cyclophilin H)	chr1:42658424-42676758	NA	NA	NA	116.262	82.4582	-0.495644	0.0016	0.0223102	79.6126	60.6835	-0.391693	0.02385	0.851873
550	Downregulated	None	ENSG00000132780	ENST00000437901///ENST00000437362///ENST00000464190///ENST00000528084///ENST00000527359///ENST00000530840///ENST00000531532///ENST00000529333///ENST00000527470///ENST00000525515///ENST00000453748///ENST00000528238///ENST00000534101///ENST00000350030///ENST00000470768///ENST00000372052///ENST00000351223///ENST00000530073///ENST00000481782///ENST00000531612///ENST00000527932///ENST00000534450///ENS…	4678	NASP	nuclear autoantigenic sperm protein (histone-binding)	chr1:45583845-45618904	NA	NA	NA	227.469	161.529	-0.493873	0.00335	0.0388195	156.003	129.514	-0.268461	0.11715	0.9999
987	Downregulated	None	ENSG00000168090	ENST00000303904///ENST00000465027///ENST00000419210///ENST00000418625///ENST00000472107///ENST00000468499///ENST00000496358///ENST00000474823///ENST00000426712///ENST00000483891	10980	COPS6	COP9 signalosome subunit 6	chr7:100088953-100092200	GO:0005737|cytoplasm|///GO:0006289|nucleotide-excision repair|///GO:0005654|nucleoplasm|///GO:0006281|DNA repair|///GO:0008180|COP9 signalosome|///GO:0005515|protein binding|///GO:0070062|extracellular exosome|///GO:0016032|viral process|///GO:0006283|transcription-coupled nucleotide-excision repair|///GO:0070911|global genome nucleotide-excision repair|///GO:0000715|nucleotide-excision repair, D…	NA	NA	152.989	108.786	-0.491935	0.0023	0.0290751	105.169	92.4892	-0.18535	0.27135	0.9999
368	Downregulated	None	ENSG00000115241	ENST00000344034///ENST00000472077///ENST00000484925	5496	PPM1G	protein phosphatase, Mg2+/Mn2+ dependent, 1G	chr2:27381193-27409687	NA	NA	NA	113.876	80.9891	-0.491668	0.00075	0.0125749	78.289	69.7888	-0.165815	0.2769	0.9999
345	Downregulated	Upregulated	ENSG00000112972	ENST00000325110///ENST00000433297///ENST00000508319///ENST00000514610///ENST00000507004///ENST00000507293///ENST00000511774	3157	HMGCS1	3-hydroxy-3-methylglutaryl-CoA synthase 1 (soluble)	chr5:43287600-43313512	GO:0006629|lipid metabolic process|///GO:0008152|metabolic process|///GO:0005634|nucleus|///GO:0005737|cytoplasm|///GO:0005886|plasma membrane|///GO:0005829|cytosol|///GO:0003824|catalytic activity|///GO:0008299|isoprenoid biosynthetic process|///GO:0005654|nucleoplasm|///GO:0044255|cellular lipid metabolic process|///GO:0044281|small molecule metabolic process|///GO:0006695|cholesterol biosynthe…	NA	NA	30.3119	21.5859	-0.4898	0.00185	0.0247707	20.8746	118.103	2.50023	5e-05	0.0129076
596	Downregulated	None	ENSG00000135624	ENST00000258091///ENST00000461290///ENST00000464397///ENST00000399032///ENST00000398422///ENST00000480489///ENST00000409924///ENST00000473786///ENST00000482064///ENST00000488856///ENST00000540468///ENST00000539919///ENST00000626868///ENST00000469844///ENST00000473197///ENST00000492253///ENST00000471927	10574	CCT7	chaperonin containing TCP1, subunit 7 (eta)	chr2:73233419-73253021	NA	NA	NA	853.488	608.909	-0.487145	0.00345	0.0396149	588.194	549.713	-0.0976128	0.5616	0.9999
1290	None	Upregulated	ENSG00000204520	ENST00000449934///ENST00000421350///ENST00000616296	100507436	MICA	MHC class I polypeptide-related sequence A	chr6:31399783-31477506	NA	NA	NA	19.5223	13.9764	-0.482126	0.01495	0.113639	13.5102	23.8844	0.822022	0.0001	0.0227328
748	Downregulated	None	ENSG00000147669	ENST00000353107///ENST00000522439///ENST00000519765	5440	POLR2K	polymerase (RNA) II (DNA directed) polypeptide K, 7.0kDa	chr8:100150583-100154002	GO:0003677|DNA binding|///GO:0008270|zinc ion binding|///GO:0005634|nucleus|///GO:0006368|transcription elongation from RNA polymerase II promoter|///GO:0006351|transcription, DNA-templated|///GO:0005829|cytosol|///GO:0001056|RNA polymerase III activity|///GO:0005666|DNA-directed RNA polymerase III complex|///GO:0005736|DNA-directed RNA polymerase I complex|///GO:0006360|transcription from RNA po…	NA	NA	79.1779	56.6893	-0.482022	0.00265	0.0325231	54.6938	47.533	-0.202449	0.22515	0.9999
478	Downregulated	None	ENSG00000125166	ENST00000245206///ENST00000434819///ENST00000494627///ENST00000564400///ENST00000496461///ENST00000568368///ENST00000492378	2806	GOT2	glutamic-oxaloacetic transaminase 2, mitochondrial	chr16:58707130-59108974	NA	NA	NA	119.094	85.5469	-0.477313	0.00115	0.0172922	82.6116	74.3419	-0.152169	0.31915	0.9999
364	None	Downregulated	ENSG00000114812	ENST00000433647///ENST00000473495///ENST00000490161///ENST00000487545///ENST00000450274///ENST00000436487///ENST00000443646///ENST00000439910///ENST00000439731///ENST00000325123///ENST00000446673///ENST00000473575///ENST00000495189///ENST00000465338///ENST00000498102///ENST00000438259///ENST00000543411	7433	VIPR1	vasoactive intestinal peptide receptor 1	chr3:42489298-42537573	GO:0016021|integral component of membrane|///GO:0007186|G-protein coupled receptor signaling pathway|///GO:0006955|immune response|///GO:0016020|membrane|///GO:0005886|plasma membrane|///GO:0004930|G-protein coupled receptor activity|///GO:0004888|transmembrane signaling receptor activity|///GO:0007268|synaptic transmission|///GO:0005887|integral component of plasma membrane|///GO:0008284|positiv…	NA	NA	47.2032	33.9644	-0.474861	0.0069	0.0663179	32.9726	20.097	-0.714283	5e-05	0.0129076
81	Downregulated	None	ENSG00000067248	ENST00000251636///ENST00000504778///ENST00000513447///ENST00000508346///ENST00000621106	54505	DHX29	DEAH (Asp-Glu-Ala-His) box polypeptide 29	chr5:55233933-55307722	GO:0005524|ATP binding|///GO:0003676|nucleic acid binding|///GO:0005739|mitochondrion|///GO:0005737|cytoplasm|///GO:0004386|helicase activity|///GO:0008026|ATP-dependent helicase activity|///GO:0003743|translation initiation factor activity|///GO:0016282|eukaryotic 43S preinitiation complex|///GO:0004004|ATP-dependent RNA helicase activity|///GO:0006413|translational initiation|///GO:0006396|RNA …	NA	NA	22.6318	16.3195	-0.471748	0.002	0.025976	15.7474	13.9388	-0.176003	0.28025	0.9999
864	Downregulated	None	ENSG00000160803	ENST00000368309///ENST00000459954///ENST00000472638	56893	UBQLN4	ubiquilin 4	chr1:156035300-156053794	GO:0005634|nucleus|///GO:0005737|cytoplasm|///GO:0006914|autophagy|///GO:0005829|cytosol|///GO:0005789|endoplasmic reticulum membrane|///GO:0048471|perinuclear region of cytoplasm|///GO:0031595|nuclear proteasome complex|///GO:0031597|cytosolic proteasome complex|///GO:0005515|protein binding|///GO:0005776|autophagosome|///GO:0042802|identical protein binding|///GO:0031410|cytoplasmic vesicle|///…	NA	NA	30.0225	21.7656	-0.463992	0.00285	0.0345856	21.0114	21.5206	0.0345426	0.8392	0.9999
1369	None	Upregulated	ENSG00000237515	ENST00000558583///ENST00000423335///ENST00000482916///ENST00000566106	729993	SHISA9	shisa family member 9	chr16:12901619-13240413	NA	NA	NA	7.96262	5.77295	-0.463935	0.01935	0.135593	5.58067	9.2449	0.728219	0.0003	0.0486096
5	Downregulated	None	ENSG00000004142	ENST00000540200///ENST00000618887	26073	POLDIP2	polymerase (DNA-directed), delta interacting protein 2	chr17:28347176-28357522	GO:0003677|DNA binding|///GO:0005634|nucleus|///GO:0005739|mitochondrion|///GO:0005515|protein binding|///GO:0042645|mitochondrial nucleoid|///GO:0070584|mitochondrion morphogenesis|	NA	NA	84.6384	62.1776	-0.444918	0.0042	0.0462305	60.1017	56.1938	-0.0969929	0.55075	0.9999
318	Downregulated	None	ENSG00000111424	ENST00000549336///ENST00000395324///ENST00000550325///ENST00000547065///ENST00000546653///ENST00000550314///ENST00000548664///ENST00000229022	7421	VDR	vitamin D (1,25- dihydroxyvitamin D3) receptor	chr12:47841536-47943048	NA	NA	NA	19.9983	14.6944	-0.444606	0.00405	0.0450373	14.2171	14.0447	-0.0175987	0.91355	0.9999
862	None	Upregulated	ENSG00000160752	ENST00000468479///ENST00000447866///ENST00000461507///ENST00000368356///ENST00000474345///ENST00000471117///ENST00000467076///ENST00000495308///ENST00000487002///ENST00000491013///ENST00000356657///ENST00000465559///ENST00000470171///ENST00000612683///ENST00000489003///ENST00000477057///ENST00000492887///ENST00000492244///ENST00000490140///ENST00000489324///ENST00000611010	2224	FDPS	farnesyl diphosphate synthase	chr1:155308747-155331114	NA	NA	NA	350.567	257.791	-0.443486	0.023	0.153709	249.344	566.09	1.1829	5e-05	0.0129076
764	Downregulated	None	ENSG00000149136	ENST00000278412///ENST00000293880///ENST00000635721///ENST00000526696///ENST00000529002	6749	SSRP1	structure specific recognition protein 1	chr11:57325602-57335877	GO:0003677|DNA binding|///GO:0005634|nucleus|///GO:0006355|regulation of transcription, DNA-templated|///GO:0006368|transcription elongation from RNA polymerase II promoter|///GO:0005737|cytoplasm|///GO:0003682|chromatin binding|///GO:0005730|nucleolus|///GO:0006338|chromatin remodeling|///GO:0006366|transcription from RNA polymerase II promoter|///GO:0005654|nucleoplasm|///GO:0006260|DNA replica…	NA	NA	162.431	119.865	-0.43842	0.0034	0.0391892	115.769	97.4707	-0.248203	0.10255	0.9999
201	None	Upregulated	ENSG00000100968	ENST00000440487///ENST00000413692///ENST00000554591///ENST00000556957///ENST00000555590///ENST00000554966///ENST00000424781///ENST00000539237///ENST00000556279///ENST00000553469///ENST00000554050///ENST00000554655///ENST00000554903///ENST00000554779///ENST00000557028///ENST00000250373///ENST00000553708///ENST00000557674///ENST00000553879///ENST00000554344///ENST00000554661///ENST00000556169///ENS…	4776	NFATC4	nuclear factor of activated T-cells, cytoplasmic, calcineurin-dependent 4	chr14:24365672-24379604	NA	NA	NA	0.357217	0.266298	-0.423762	1	1	0.25806	0.806387	1.64376	0.0002	0.0385595
1059	None	Upregulated	ENSG00000172893	ENST00000534795///ENST00000407721///ENST00000355527///ENST00000533800///ENST00000525137///ENST00000527316///ENST00000534701///ENST00000526780///ENST00000525346///ENST00000531364///ENST00000529990///ENST00000527452	1717	DHCR7	7-dehydrocholesterol reductase	chr11:71428192-71452868	NA	NA	NA	96.0742	72.1823	-0.412504	0.08285	0.350868	69.9319	166.647	1.25277	5e-05	0.0129076
741	None	Upregulated	ENSG00000147155	ENST00000495186///ENST00000276096///ENST00000498425///ENST00000446158///ENST00000414061///ENST00000466461	10682	EBP	emopamil binding protein (sterol isomerase)	chrX:48521157-48528716	GO:0016021|integral component of membrane|///GO:0007165|signal transduction|///GO:0005789|endoplasmic reticulum membrane|///GO:0004888|transmembrane signaling receptor activity|///GO:0005887|integral component of plasma membrane|///GO:0005783|endoplasmic reticulum|///GO:0001501|skeletal system development|///GO:0016125|sterol metabolic process|///GO:0047750|cholestenol delta-isomerase activity|//…	NA	NA	103.586	78.613	-0.397986	0.01745	0.126248	76.2582	179.08	1.23164	5e-05	0.0129076
287	None	Downregulated	ENSG00000108602	ENST00000468746///ENST00000395555///ENST00000479677///ENST00000494157///ENST00000225740///ENST00000457500///ENST00000439102///ENST00000487650///ENST00000485472///ENST00000426645///ENST00000485231///ENST00000575860///ENST00000574162///ENST00000573368///ENST00000570414///ENST00000575103///ENST00000444455	218	ALDH3A1	aldehyde dehydrogenase 3 family, member A1	chr17:19737681-19748943	NA	NA	NA	6.98164	5.42832	-0.363062	0.33995	0.743846	5.29145	1.67634	-1.65835	5e-05	0.0129076
744	None	Upregulated	ENSG00000147383	ENST00000370274///ENST00000432467///ENST00000440023	50814	NSDHL	NAD(P) dependent steroid dehydrogenase-like	chrX:152830966-152869729	NA	NA	NA	31.9477	25.1962	-0.342505	0.08595	0.35721	24.3631	56.9831	1.22583	5e-05	0.0129076
535	None	Upregulated	ENSG00000131473	ENST00000352035///ENST00000590151///ENST00000537919///ENST00000393896///ENST00000588779///ENST00000590770///ENST00000588547///ENST00000590735///ENST00000592970///ENST00000353196	47	ACLY	ATP citrate lyase	chr17:41866907-41930542	GO:0005524|ATP binding|///GO:0046872|metal ion binding|///GO:0008152|metabolic process|///GO:0005737|cytoplasm|///GO:0016020|membrane|///GO:0005886|plasma membrane|///GO:0005829|cytosol|///GO:0003824|catalytic activity|///GO:0005654|nucleoplasm|///GO:0019432|triglyceride biosynthetic process|///GO:0008610|lipid biosynthetic process|///GO:0005515|protein binding|///GO:0070062|extracellular exosome…	NA	NA	105.044	85.7813	-0.292253	0.2885	0.688629	82.8089	176.865	1.09479	5e-05	0.0129076
858	None	Upregulated	ENSG00000160326	ENST00000371897///ENST00000485978///ENST00000371899///ENST00000432868///ENST00000414172	11182	SLC2A6	solute carrier family 2 (facilitated glucose transporter), member 6	chr9:133471094-133479137	NA	NA	NA	0.785342	0.643475	-0.287437	0.4255	0.819009	0.625305	2.16218	1.78985	5e-05	0.0129076
475	None	Upregulated	ENSG00000124882	ENST00000244869///ENST00000507603///ENST00000503689	2069	EREG	epiregulin	chr4:74365142-74388751	NA	NA	NA	5.57483	4.70527	-0.244652	0.18725	0.552169	4.53993	8.04371	0.825191	5e-05	0.0129076
371	None	Downregulated	ENSG00000115380	ENST00000394555///ENST00000635671///ENST00000355426///ENST00000634374///ENST00000438672///ENST00000452161///ENST00000439193///ENST00000440439///ENST00000429909///ENST00000452337///ENST00000421664///ENST00000480016///ENST00000424207///ENST00000497698	2202	EFEMP1	EGF containing fibulin-like extracellular matrix protein 1	chr2:55865966-55924139	NA	NA	NA	116.003	98.3689	-0.237893	0.13145	0.458231	94.7348	50.1774	-0.916858	5e-05	0.0129076
561	None	Upregulated	ENSG00000133935	ENST00000256319	11161	C14orf1	chromosome 14 open reading frame 1	chr14:75574887-76084585	NA	NA	NA	20.0214	17.0357	-0.232983	0.3606	0.764307	16.4676	31.2734	0.925305	0.0003	0.0486096
348	None	Upregulated	ENSG00000113161	ENST00000511206///ENST00000287936///ENST00000343975///ENST00000509431///ENST00000507942///ENST00000442032///ENST00000504466///ENST00000515776///ENST00000508070///ENST00000509085///ENST00000511986///ENST00000514315///ENST00000512053	3156	HMGCR	3-hydroxy-3-methylglutaryl-CoA reductase	chr5:75320154-75362104	NA	NA	NA	67.3455	57.6621	-0.22396	0.44425	0.832314	55.7473	159.513	1.5167	5e-05	0.0129076
857	None	Upregulated	ENSG00000160285	ENST00000356396///ENST00000491729///ENST00000397728///ENST00000419093///ENST00000474319///ENST00000522411///ENST00000484808///ENST00000464357///ENST00000450351///ENST00000472272///ENST00000457828	4047	LSS	lanosterol synthase (2,3-oxidosqualene-lanosterol cyclase)	chr21:46185078-46228824	GO:0016020|membrane|///GO:0005789|endoplasmic reticulum membrane|///GO:0003824|catalytic activity|///GO:0005811|lipid particle|///GO:0016866|intramolecular transferase activity|///GO:0044281|small molecule metabolic process|///GO:0008202|steroid metabolic process|///GO:0006695|cholesterol biosynthetic process|///GO:0000250|lanosterol synthase activity|	NA	NA	10.7482	9.45745	-0.184572	0.36965	0.772249	9.19072	27.2947	1.57037	5e-05	0.0129076
539	None	Upregulated	ENSG00000132196	ENST00000485405///ENST00000463037///ENST00000367915///ENST00000466176///ENST00000254521///ENST00000367913///ENST00000484251///ENST00000494450///ENST00000470195///ENST00000488656	51478	HSD17B7	hydroxysteroid (17-beta) dehydrogenase 7	chr1:162790701-162812817	NA	NA	NA	10.9459	9.63265	-0.184387	0.44475	0.832848	9.30049	25.1304	1.43406	5e-05	0.0129076
647	None	Upregulated	ENSG00000138413	ENST00000345146///ENST00000446179///ENST00000415913///ENST00000484575///ENST00000415282///ENST00000462386///ENST00000417583///ENST00000451391///ENST00000481557	3417	IDH1	isocitrate dehydrogenase 1 (NADP+), soluble	chr2:208236226-208266074	NA	NA	NA	89.7674	79.0435	-0.183545	0.21725	0.595561	76.2995	118.15	0.630869	5e-05	0.0129076
217	None	Downregulated	ENSG00000101447	ENST00000619304///ENST00000619850///ENST00000217429	81610	FAM83D	family with sequence similarity 83, member D	chr20:38926311-38953106	NA	NA	NA	103.664	91.421	-0.181319	0.2148	0.590554	88.3087	55.3622	-0.673653	5e-05	0.0129076
244	None	Upregulated	ENSG00000104549	ENST00000523430///ENST00000265896///ENST00000521232///ENST00000518931///ENST00000520493///ENST00000518604	6713	SQLE	squalene epoxidase	chr8:124998496-125022283	NA	NA	NA	39.4261	35.7031	-0.143099	0.42825	0.820039	34.493	121.421	1.81564	5e-05	0.0129076
1217	None	Upregulated	ENSG00000186480	ENST00000340368///ENST00000425172///ENST00000342407///ENST00000476756///ENST00000468307///ENST00000344756	3638	INSIG1	insulin induced gene 1	chr7:155297775-155310235	NA	NA	NA	43.1856	40.2652	-0.101017	0.5383	0.891778	38.9141	129.359	1.73302	5e-05	0.0129076
1006	None	Upregulated	ENSG00000169241	ENST00000484157///ENST00000490770///ENST00000475824///ENST00000465546///ENST00000490276///ENST00000303343///ENST00000368404///ENST00000368401///ENST00000368405///ENST00000488609///ENST00000506037///ENST00000484027///ENST00000479579///ENST00000622581	55974	SLC50A1	solute carrier family 50 (sugar efflux transporter), member 1	chr1:155135343-155138857	NA	NA	NA	101.757	94.973	-0.0995349	0.6107	0.918674	91.7807	154.261	0.749109	0.0003	0.0486096
982	None	Downregulated	ENSG00000167767	ENST00000313234///ENST00000394815///ENST00000466011	144501	KRT80	keratin 80, type II	chr12:52168995-52192000	NA	NA	NA	23.5224	22.2471	-0.0804189	0.60705	0.917537	21.5248	13.3794	-0.685992	0.0001	0.0227328
76	None	Upregulated	ENSG00000065833	ENST00000369705	4199	ME1	malic enzyme 1, NADP(+)-dependent, cytosolic	chr6:83210388-83431071	NA	NA	NA	27.3339	26.0627	-0.0687053	0.65785	0.93792	25.1495	42.4875	0.756506	5e-05	0.0129076
15	None	Downregulated	ENSG00000007944	ENST00000356840///ENST00000349606	29116	MYLIP	myosin regulatory light chain interacting protein	chr6:16129124-16148248	NA	NA	NA	9.64628	9.20586	-0.0674198	0.7175	0.953626	8.88463	3.57844	-1.31198	5e-05	0.0129076
147	None	Downregulated	ENSG00000088325	ENST00000300403///ENST00000340513	22974	TPX2	TPX2, microtubule-associated	chr20:31739270-31801805	NA	NA	NA	166.905	159.847	-0.0623395	0.68345	0.945654	154.262	103.752	-0.572245	0.0003	0.0486096
54	None	Upregulated	ENSG00000052802	ENST00000261507///ENST00000507013///ENST00000393766///ENST00000504317///ENST00000505270	6307	MSMO1	methylsterol monooxygenase 1	chr4:165327622-165343160	NA	NA	NA	50.2145	49.6755	-0.0155687	0.9318	0.984989	48.0043	251.661	2.39025	5e-05	0.0129076
568	None	Upregulated	ENSG00000134324	ENST00000449576///ENST00000495907///ENST00000464517///ENST00000480315///ENST00000396098///ENST00000396099///ENST00000256720///ENST00000441684///ENST00000423495///ENST00000404113///ENST00000460096///ENST00000475286///ENST00000464953///ENST00000454151///ENST00000487346///ENST00000475922///ENST00000487576///ENST00000425416///ENST00000396097	23175	LPIN1	lipin 1	chr2:11677594-11827409	NA	NA	NA	33.2736	33.3569	0.00360703	0.99085	0.997865	32.2921	90.0926	1.48023	5e-05	0.0129076
116	None	Upregulated	ENSG00000079482	ENST00000355520///ENST00000484842///ENST00000467444///ENST00000486068///ENST00000491714	4983	OPHN1	oligophrenin 1	chrX:68042343-68433913	NA	NA	NA	1.92736	1.9555	0.0209114	0.94255	0.987163	1.88607	6.95167	1.88198	0.00025	0.0447971
1077	None	Upregulated	ENSG00000174327	ENST00000308027///ENST00000575844	201232	SLC16A13	solute carrier family 16, member 13	chr17:7036074-7040121	NA	NA	NA	4.42842	4.5926	0.0525186	0.82095	0.97156	4.44373	8.17386	0.879246	0.0001	0.0227328
261	None	Upregulated	ENSG00000105855	ENST00000537992///ENST00000478974///ENST00000222573///ENST00000460204///ENST00000477859	3696	ITGB8	integrin, beta 8	chr7:20328298-20415754	NA	NA	NA	13.6448	14.3906	0.076776	0.6163	0.921229	13.9165	21.0819	0.599208	0.00015	0.0312966
2	None	Upregulated	ENSG00000001630	ENST00000003100///ENST00000450723///ENST00000422867///ENST00000482924///ENST00000435873	1595	CYP51A1	cytochrome P450, family 51, subfamily A, polypeptide 1	chr7:92112150-92180725	NA	NA	NA	45.6254	50.1406	0.136144	0.50055	0.869851	48.4244	137.028	1.50067	5e-05	0.0129076
880	None	Downregulated	ENSG00000162496	ENST00000616661///ENST00000464917///ENST00000430996///ENST00000482265	9249	DHRS3	dehydrogenase/reductase (SDR family) member 3	chr1:12567909-12617731	GO:0016021|integral component of membrane|///GO:0000166|nucleotide binding|///GO:0008152|metabolic process|///GO:0055114|oxidation-reduction process|///GO:0009055|electron carrier activity|///GO:0016491|oxidoreductase activity|///GO:0042572|retinol metabolic process|///GO:0005789|endoplasmic reticulum membrane|///GO:0007601|visual perception|///GO:0001523|retinoid metabolic process|///GO:0007603|…	NA	NA	31.6521	34.8419	0.138523	0.4123	0.808857	33.6133	20.9028	-0.685336	0.0001	0.0227328
492	None	Upregulated	ENSG00000125848	ENST00000378053///ENST00000341420///ENST00000462077	23767	FLRT3	fibronectin leucine rich transmembrane protein 3	chr20:13849246-16053197	NA	NA	NA	15.1169	16.6823	0.142159	0.46065	0.844493	16.1058	28.5517	0.825998	5e-05	0.0129076
1310	None	Downregulated	ENSG00000214357	ENST00000520919///ENST00000522853///ENST00000369800	54492	NEURL1B	neuralized E3 ubiquitin protein ligase 1B	chr5:172641265-172697720	NA	NA	NA	2.46164	2.71659	0.14218	0.48	0.85764	2.6234	1.40356	-0.902345	0.00015	0.0312966
930	None	Upregulated	ENSG00000164211	ENST00000296632///ENST00000512160///ENST00000511137///ENST00000502931///ENST00000505803///ENST00000502322///ENST00000509887///ENST00000511569///ENST00000511436///ENST00000510346///ENST00000455172///ENST00000508215	134429	STARD4	StAR-related lipid transfer (START) domain containing 4	chr5:111496032-112017309	NA	NA	NA	13.1104	15.0345	0.197563	0.535	0.8908	14.5157	37.5544	1.37137	5e-05	0.0129076
229	None	Downregulated	ENSG00000102243	ENST00000370634///ENST00000440515///ENST00000456412///ENST00000470358	51442	VGLL1	vestigial-like family member 1	chrX:136532151-136556807	NA	NA	NA	2.2608	2.6544	0.231551	0.62835	0.926498	2.56224	0.504556	-2.34432	5e-05	0.0129076
707	None	Upregulated	ENSG00000144136	ENST00000272542///ENST00000423633///ENST00000498224///ENST00000433924///ENST00000456264///ENST00000413135///ENST00000480984///ENST00000492076///ENST00000490674	6574	SLC20A1	solute carrier family 20 (phosphate transporter), member 1	chr2:112645856-112663827	NA	NA	NA	82.3467	97.4259	0.242594	0.2005	0.571559	94.0888	163.781	0.799672	5e-05	0.0129076
301	None	Upregulated	ENSG00000109929	ENST00000264027///ENST00000534455///ENST00000531140///ENST00000524683///ENST00000527762///ENST00000534230///ENST00000392789///ENST00000528991///ENST00000527183	6309	SC5D	sterol-C5-desaturase	chr11:121292452-121308694	NA	NA	NA	35.3687	41.9943	0.247719	0.4623	0.844532	40.5313	99.012	1.28857	0.00025	0.0447971
455	None	Upregulated	ENSG00000124102	ENST00000243924	5266	PI3	peptidase inhibitor 3, skin-derived	chr20:45174875-45176544	NA	NA	NA	228.724	273.896	0.260017	0.11255	0.418118	265.996	479.435	0.849927	5e-05	0.0129076
631	None	Upregulated	ENSG00000137440	ENST00000382333	9982	FGFBP1	fibroblast growth factor binding protein 1	chr4:15935568-15938740	NA	NA	NA	74.488	90.6861	0.283874	0.07345	0.325331	87.8289	250.724	1.51334	5e-05	0.0129076
453	None	Upregulated	ENSG00000123496	ENST00000371936///ENST00000468224///ENST00000243213	3598	IL13RA2	interleukin 13 receptor, alpha 2	chrX:115003974-115019977	NA	NA	NA	8.25925	10.0754	0.28675	0.2577	0.650396	9.75023	26.4525	1.4399	5e-05	0.0129076
583	None	Upregulated	ENSG00000135047	ENST00000343150///ENST00000340342///ENST00000375894///ENST00000495822///ENST00000342020///ENST00000482054	1514	CTSL	cathepsin L	chr9:87725518-87731393	GO:0006508|proteolysis|///GO:0005615|extracellular space|///GO:0005764|lysosome|///GO:0005576|extracellular region|///GO:0005634|nucleus|///GO:0004197|cysteine-type endopeptidase activity|///GO:0042393|histone binding|///GO:0051603|proteolysis involved in cellular protein catabolic process|///GO:0045087|innate immune response|///GO:0002250|adaptive immune response|///GO:0008234|cysteine-type pept…	NA	NA	62.2575	77.2261	0.310841	0.05975	0.286955	74.5642	113.302	0.603615	0.00025	0.0447971
970	None	Downregulated	ENSG00000166396	ENST00000425392///ENST00000398019///ENST00000447428///ENST00000431370///ENST00000546027///ENST00000540675///ENST00000336429	8710	SERPINB7	serpin peptidase inhibitor, clade B (ovalbumin), member 7	chr18:63752934-63805376	NA	NA	NA	17.9566	22.9423	0.353496	0.10945	0.412055	22.1154	11.7673	-0.910264	0.0003	0.0486096
1401	None	Upregulated	ENSG00000255823	ENST00000536684	100463486	MTRNR2L8	MT-RNR2-like 8	chr11:10507886-10509189	NA	NA	NA	96.765	126.855	0.390618	0.0108	0.0917062	122.319	187.382	0.615334	0.0002	0.0385595
1061	Upregulated	None	ENSG00000172939	ENST00000492714///ENST00000446845///ENST00000311806///ENST00000426620///ENST00000483695///ENST00000467900	9943	OXSR1	oxidative stress responsive 1	chr3:38165088-38255488	NA	NA	NA	23.5415	31.7743	0.432655	0.00295	0.0354585	30.6681	32.3776	0.0782566	0.6158	0.9999
913	Upregulated	None	ENSG00000163739	ENST00000509101///ENST00000395761	2919	CXCL1	chemokine (C-X-C motif) ligand 1 (melanoma growth stimulating activity, alpha)	chr4:73869392-73871242	NA	NA	NA	245.88	332.81	0.436746	0.00365	0.0414405	321.13	326.852	0.0254798	0.86875	0.9999
739	Upregulated	None	ENSG00000147065	ENST00000609672///ENST00000439474///ENST00000609205///ENST00000429601///ENST00000447323///ENST00000360270	4478	MSN	moesin	chrX:65588376-65741931	NA	NA	NA	99.1959	134.833	0.442818	0.00295	0.0354585	130.306	157.296	0.271571	0.0847	0.9999
308	Upregulated	None	ENSG00000110395	ENST00000264033///ENST00000634586///ENST00000634840///ENST00000634301	867	CBL	Cbl proto-oncogene, E3 ubiquitin protein ligase	chr11:119206041-119308149	GO:0005509|calcium ion binding|///GO:0008270|zinc ion binding|///GO:0004871|signal transducer activity|///GO:0005634|nucleus|///GO:0006355|regulation of transcription, DNA-templated|///GO:0042787|protein ubiquitination involved in ubiquitin-dependent protein catabolic process|///GO:0004842|ubiquitin-protein transferase activity|///GO:0003700|transcription factor activity, sequence-specific DNA bi…	NA	NA	4.99507	6.79865	0.444744	0.0044	0.0479101	6.56704	7.39237	0.170795	0.2766	0.9999
464	Upregulated	None	ENSG00000124570	ENST00000380520///ENST00000380524///ENST00000380529///ENST00000380539///ENST00000380546///ENST00000335686///ENST00000616722///ENST00000612421	5269	SERPINB6	serpin peptidase inhibitor, clade B (ovalbumin), member 6	chr6:2948158-2972165	GO:0005615|extracellular space|///GO:0005737|cytoplasm|///GO:0005829|cytosol|///GO:0010951|negative regulation of endopeptidase activity|///GO:0004867|serine-type endopeptidase inhibitor activity|///GO:0007605|sensory perception of sound|///GO:0070062|extracellular exosome|///GO:0043234|protein complex|///GO:0002020|protease binding|///GO:0071470|cellular response to osmotic stress|	NA	NA	82.3816	113.41	0.461149	0.00255	0.0314999	109.53	113.212	0.0477041	0.75675	0.9999
479	Upregulated	None	ENSG00000125249	ENST00000245304///ENST00000476869	5911	RAP2A	RAP2A, member of RAS oncogene family	chr13:97434221-97469128	GO:0005525|GTP binding|///GO:0055037|recycling endosome|///GO:0016020|membrane|///GO:0005622|intracellular|///GO:0007264|small GTPase mediated signal transduction|///GO:0015031|protein transport|///GO:0003924|GTPase activity|///GO:0006886|intracellular protein transport|///GO:0007165|signal transduction|///GO:0005886|plasma membrane|///GO:0030496|midbody|///GO:0031532|actin cytoskeleton reorganiz…	NA	NA	18.5946	25.6458	0.463837	0.00215	0.0274537	24.7553	27.2925	0.140768	0.3617	0.9999
909	Upregulated	None	ENSG00000163624	ENST00000295887///ENST00000511298	1040	CDS1	CDP-diacylglycerol synthase (phosphatidate cytidylyltransferase) 1	chr4:84582978-84651338	NA	NA	NA	22.4977	31.0908	0.466707	0.0018	0.0243595	30.0164	28.499	-0.0748363	0.62685	0.9999
266	Upregulated	None	ENSG00000106299	ENST00000223023	8976	WASL	Wiskott-Aldrich syndrome-like	chr7:123681934-123749067	NA	NA	NA	14.2908	19.8106	0.471185	0.003	0.0359171	19.1202	21.3332	0.158003	0.3193	0.9999
130	Upregulated	None	ENSG00000083937	ENST00000471660///ENST00000263780///ENST00000494980///ENST00000472024///ENST00000466696	25978	CHMP2B	charged multivesicular body protein 2B	chr3:87227270-87255548	GO:0005764|lysosome|///GO:0005634|nucleus|///GO:0005739|mitochondrion|///GO:0005737|cytoplasm|///GO:0005622|intracellular|///GO:0015031|protein transport|///GO:0016197|endosomal transport|///GO:0005886|plasma membrane|///GO:0005829|cytosol|///GO:0005768|endosome|///GO:0005654|nucleoplasm|///GO:0007034|vacuolar transport|///GO:0050890|cognition|///GO:0019904|protein domain specific binding|///GO:0…	NA	NA	88.3903	122.829	0.474687	0.00445	0.0483503	118.52	115.956	-0.0315463	0.8597	0.9999
320	Upregulated	None	ENSG00000111540	ENST00000553116///ENST00000360299///ENST00000549505///ENST00000546810///ENST00000548068///ENST00000549915///ENST00000551459///ENST00000448789///ENST00000549034///ENST00000550283///ENST00000628569	5869	RAB5B	RAB5B, member RAS oncogene family	chr12:55973912-55996683	NA	NA	NA	33.256	46.2358	0.475393	0.00145	0.0207728	44.6419	55.2379	0.307262	0.04565	0.9999
337	Upregulated	None	ENSG00000112335	ENST00000230085///ENST00000426155///ENST00000368979///ENST00000349379	8724	SNX3	sorting nexin 3	chr6:108211221-108261260	GO:0005737|cytoplasm|///GO:0043231|intracellular membrane-bounded organelle|///GO:0005829|cytosol|///GO:0006897|endocytosis|///GO:0035091|phosphatidylinositol binding|///GO:0019898|extrinsic component of membrane|///GO:0030111|regulation of Wnt signaling pathway|///GO:0005769|early endosome|///GO:0005515|protein binding|///GO:0030904|retromer complex|///GO:0070062|extracellular exosome|///GO:0010…	NA	NA	164	228.131	0.476168	0.00195	0.0255897	219.995	201.888	-0.123912	0.4287	0.9999
1395	Upregulated	None	ENSG00000254999	ENST00000530758	55845	BRK1	BRICK1, SCAR/WAVE actin-nucleating complex subunit	chr3:10115591-10127190	GO:0007264|small GTPase mediated signal transduction|///GO:0005856|cytoskeleton|///GO:0005829|cytosol|///GO:0045087|innate immune response|///GO:0048365|Rac GTPase binding|///GO:0005515|protein binding|///GO:0038096|Fc-gamma receptor signaling pathway involved in phagocytosis|///GO:0030027|lamellipodium|///GO:0070062|extracellular exosome|///GO:0048010|vascular endothelial growth factor receptor …	NA	NA	140.619	195.994	0.479018	0.00135	0.019675	189.29	185.667	-0.0278834	0.8549	0.9999
567	Upregulated	None	ENSG00000134243	ENST00000256637///ENST00000485149///ENST00000466471///ENST00000493736///ENST00000482236///ENST00000633956///ENST00000483508///ENST00000495777///ENST00000471996///ENST00000538502	6272	SORT1	sortilin 1	chr1:109309567-109397951	GO:0016021|integral component of membrane|///GO:0007186|G-protein coupled receptor signaling pathway|///GO:0005886|plasma membrane|///GO:0046323|glucose import|///GO:0005789|endoplasmic reticulum membrane|///GO:0007218|neuropeptide signaling pathway|///GO:0006897|endocytosis|///GO:0016050|vesicle organization|///GO:0016023|cytoplasmic membrane-bounded vesicle|///GO:0005794|Golgi apparatus|///GO:0…	NA	NA	38.5992	53.8273	0.479767	0.00375	0.0423538	51.9701	43.9162	-0.242928	0.13985	0.9999
1291	Upregulated	None	ENSG00000204592	ENST00000376630///ENST00000484194///ENST00000493699	3133	HLA-E	major histocompatibility complex, class I, E	chr6:30489466-30494205	NA	NA	NA	26.6788	37.2337	0.480917	0.0025	0.0310086	36.0532	34.5262	-0.0624394	0.6899	0.9999
990	Upregulated	None	ENSG00000168246	ENST00000393792	92181	UBTD2	ubiquitin domain containing 2	chr5:172209639-172284071	NA	NA	NA	19.0018	26.5666	0.483476	0.0015	0.0213279	25.6246	23.7706	-0.10835	0.48825	0.9999
420	Upregulated	None	ENSG00000118689	ENST00000343882///ENST00000406360///ENST00000540898	2309	FOXO3	forkhead box O3	chr6:108559834-108684774	NA	NA	NA	7.4146	10.3868	0.48631	0.00255	0.0314999	10.0347	12.1908	0.280785	0.0741	0.9999
136	Upregulated	None	ENSG00000085449	ENST00000462702///ENST00000233055///ENST00000491453///ENST00000493001///ENST00000429915///ENST00000483061	57590	WDFY1	WD repeat and FYVE domain containing 1	chr2:223855715-223945387	GO:0008270|zinc ion binding|///GO:0046872|metal ion binding|///GO:0005634|nucleus|///GO:0005829|cytosol|///GO:0005769|early endosome|///GO:0005545|1-phosphatidylinositol binding|///GO:0005515|protein binding|///GO:0008150|biological_process|///GO:0034141|positive regulation of toll-like receptor 3 signaling pathway|///GO:0034145|positive regulation of toll-like receptor 4 signaling pathway|	NA	NA	12.8991	18.0715	0.486449	0.0041	0.0454267	17.4464	18.3314	0.0713877	0.66875	0.9999
1304	Upregulated	None	ENSG00000213719	ENST00000375784///ENST00000375779///ENST00000375780///ENST00000395892///ENST00000616760	1192	CLIC1	chloride intracellular channel 1	chr6:31727037-31739763	NA	NA	NA	460.225	645.957	0.489099	0.00105	0.0162231	624.364	671.781	0.105603	0.51285	0.9999
168	None	Upregulated	ENSG00000099194	ENST00000370355	6319	SCD	stearoyl-CoA desaturase (delta-9-desaturase)	chr10:100347123-100364834	GO:0006629|lipid metabolic process|///GO:0016021|integral component of membrane|///GO:0016020|membrane|///GO:0005506|iron ion binding|///GO:0055114|oxidation-reduction process|///GO:0016491|oxidoreductase activity|///GO:0005789|endoplasmic reticulum membrane|///GO:0005783|endoplasmic reticulum|///GO:0019432|triglyceride biosynthetic process|///GO:0035338|long-chain fatty-acyl-CoA biosynthetic pro…	NA	NA	377.833	532.409	0.494785	0.0104	0.0891084	514.173	1061.23	1.04541	0.00015	0.0312966
149	Upregulated	None	ENSG00000088812	ENST00000262919///ENST00000446916	8455	ATRN	attractin	chr20:3471039-3651122	GO:0005615|extracellular space|///GO:0016020|membrane|///GO:0006954|inflammatory response|///GO:0005886|plasma membrane|///GO:0005887|integral component of plasma membrane|///GO:0030246|carbohydrate binding|///GO:0005515|protein binding|///GO:0070062|extracellular exosome|///GO:0004872|receptor activity|///GO:0021549|cerebellum development|///GO:0043473|pigmentation|///GO:0042552|myelination|///G…	NA	NA	13.24	18.6876	0.49718	0.00345	0.0396149	18.0466	17.9892	-0.0046018	0.97825	0.9999
219	Upregulated	None	ENSG00000101608	ENST00000579226///ENST00000217652///ENST00000580353///ENST00000578611///ENST00000585090///ENST00000583449///ENST00000608786///ENST00000578562///ENST00000577510///ENST00000580887///ENST00000578038///ENST00000536605	10627	MYL12A	myosin, light chain 12A, regulatory, non-sarcomeric	chr18:3247480-3261850	NA	NA	NA	548.988	775.028	0.497476	0.00215	0.0274537	747.924	742.573	-0.0103591	0.95415	0.9999
660	Upregulated	None	ENSG00000139289	ENST00000602540///ENST00000266671///ENST00000619060	22822	PHLDA1	pleckstrin homology-like domain, family A, member 1	chr12:76025446-76033932	NA	NA	NA	70.693	99.8406	0.498058	0.0011	0.0167733	96.3972	102.78	0.0925024	0.56295	0.9999
260	Upregulated	None	ENSG00000105810	ENST00000265734///ENST00000467166///ENST00000424848///ENST00000473078///ENST00000491250	1021	CDK6	cyclin-dependent kinase 6	chr7:92604920-92917187	NA	NA	NA	14.6774	20.7547	0.499843	0.0008	0.0132087	20.0306	14.1599	-0.500397	0.0016	0.153268
52	Upregulated	None	ENSG00000052126	ENST00000540972///ENST00000429027///ENST00000299275///ENST00000538714///ENST00000535357///ENST00000538034///ENST00000538305///ENST00000536974///ENST00000534979///ENST00000510738///ENST00000538677///ENST00000538068///ENST00000537027///ENST00000538972///ENST00000424268///ENST00000539256	54477	PLEKHA5	pleckstrin homology domain containing, family A member 5	chr12:19129751-19376400	NA	NA	NA	8.86164	12.5746	0.504863	0.00445	0.0483503	12.14	12.5052	0.0427603	0.81465	0.9999
1262	Upregulated	None	ENSG00000197956	ENST00000496817///ENST00000368719///ENST00000368720///ENST00000462776///ENST00000462951	6277	S100A6	S100 calcium binding protein A6	chr1:153533602-153536244	GO:0005509|calcium ion binding|///GO:0005634|nucleus|///GO:0005737|cytoplasm|///GO:0042803|protein homodimerization activity|///GO:0007165|signal transduction|///GO:0005829|cytosol|///GO:0031234|extrinsic component of cytoplasmic side of plasma membrane|///GO:0048471|perinuclear region of cytoplasm|///GO:0007409|axonogenesis|///GO:0005515|protein binding|///GO:0070062|extracellular exosome|///GO:…	NA	NA	2189.24	3113.31	0.508014	0.0018	0.0243595	3012.08	3791.71	0.332088	0.07055	0.9999
1081	Upregulated	None	ENSG00000174749	ENST00000309733	132720	C4orf32	chromosome 4 open reading frame 32	chr4:112145396-112195256	NA	NA	NA	3.40255	4.84028	0.508473	0.0034	0.0391892	4.66689	4.59808	-0.0214297	0.8974	0.9999
1320	Upregulated	None	ENSG00000221963	ENST00000409652	80830	APOL6	apolipoprotein L, 6	chr22:35648394-35668409	NA	NA	NA	4.8306	6.87921	0.510042	0.00145	0.0207728	6.63714	6.4448	-0.0424276	0.78565	0.9999
1242	Upregulated	None	ENSG00000196116	ENST00000355295///ENST00000492428	23424	TDRD7	tudor domain containing 7	chr9:97411949-97496125	NA	NA	NA	9.31655	13.2745	0.510789	0.0025	0.0310086	12.8027	13.03	0.0253852	0.8807	0.9999
699	Upregulated	None	ENSG00000143771	ENST00000465271///ENST00000366858///ENST00000366857///ENST00000366860///ENST00000468318///ENST00000366856///ENST00000477413///ENST00000469200	29097	CNIH4	cornichon family AMPA receptor auxiliary protein 4	chr1:224356849-224379459	NA	NA	NA	78.424	111.891	0.512733	0.0016	0.0223102	107.973	108.205	0.00310496	0.98545	0.9999
58	Upregulated	None	ENSG00000055208	ENST00000606202///ENST00000461481///ENST00000606797///ENST00000367456///ENST00000470466///ENST00000484505///ENST00000538427	23118	TAB2	TGF-beta activated kinase 1/MAP3K7 binding protein 2	chr6:149217925-149411613	GO:0008270|zinc ion binding|///GO:0050852|T cell receptor signaling pathway|///GO:0005886|plasma membrane|///GO:0005829|cytosol|///GO:0045087|innate immune response|///GO:0007249|I-kappaB kinase/NF-kappaB signaling|///GO:0051092|positive regulation of NF-kappaB transcription factor activity|///GO:0007507|heart development|///GO:0000187|activation of MAPK activity|///GO:0070530|K63-linked polyubiq…	NA	NA	23.8066	33.9802	0.513332	0.0005	0.00902202	32.79	34.6079	0.0778461	0.6069	0.9999
766	Upregulated	None	ENSG00000149218	ENST00000278505	23052	ENDOD1	endonuclease domain containing 1	chr11:95089809-95132645	NA	NA	NA	19.1282	27.3255	0.514551	0.0007	0.0118679	26.37	30.8955	0.228497	0.13725	0.9999
121	Upregulated	None	ENSG00000080815	ENST00000557356///ENST00000556864///ENST00000556533///ENST00000556951///ENST00000557293///ENST00000553719///ENST00000553599///ENST00000556011///ENST00000394157///ENST00000357710///ENST00000324501///ENST00000560005///ENST00000555254///ENST00000553447///ENST00000554131///ENST00000559361///ENST00000557037///ENST00000394164///ENST00000556066///ENST00000553855///ENST00000555386///ENST00000557511///ENS…	5663	PSEN1	presenilin 1	chr14:73136417-73223691	GO:0006508|proteolysis|///GO:0016021|integral component of membrane|///GO:0005634|nucleus|///GO:0004190|aspartic-type endopeptidase activity|///GO:0035556|intracellular signal transduction|///GO:0005743|mitochondrial inner membrane|///GO:0060070|canonical Wnt signaling pathway|///GO:0048471|perinuclear region of cytoplasm|///GO:0005938|cell cortex|///GO:0043025|neuronal cell body|///GO:0043198|de…	NA	NA	25.4395	36.4387	0.518401	0.00075	0.0125749	35.1983	36.3042	0.0446323	0.78425	0.9999
311	Upregulated	None	ENSG00000110619	ENST00000380525///ENST00000531387///ENST00000397111///ENST00000484484///ENST00000278224///ENST00000466442///ENST00000470221///ENST00000526890///ENST00000529772///ENST00000465240///ENST00000439280///ENST00000465207///ENST00000524825///ENST00000527330///ENST00000465331	833	CARS	cysteinyl-tRNA synthetase	chr11:3000921-3057613	GO:0005524|ATP binding|///GO:0000166|nucleotide binding|///GO:0046872|metal ion binding|///GO:0005737|cytoplasm|///GO:0042803|protein homodimerization activity|///GO:0005829|cytosol|///GO:0004817|cysteine-tRNA ligase activity|///GO:0006423|cysteinyl-tRNA aminoacylation|///GO:0005515|protein binding|///GO:0000049|tRNA binding|///GO:0010467|gene expression|///GO:0004812|aminoacyl-tRNA ligase activi…	NA	NA	42.6073	61.0311	0.518443	0.0016	0.0223102	58.9531	51.9542	-0.182327	0.2761	0.9999
1076	Upregulated	None	ENSG00000174282	ENST00000380599///ENST00000311403	57659	ZBTB4	zinc finger and BTB domain containing 4	chr17:7459365-7484263	NA	NA	NA	5.54651	7.94814	0.519037	0.00245	0.0305384	7.68024	7.97259	0.0538974	0.74795	0.9999
209	Upregulated	Upregulated	ENSG00000101255	ENST00000615226///ENST00000217233///ENST00000449710///ENST00000422053	57761	TRIB3	tribbles pseudokinase 3	chr20:362834-397559	NA	NA	NA	30.7738	44.1222	0.519802	0.00135	0.019675	42.5866	66.8481	0.650487	5e-05	0.0129076
387	Upregulated	None	ENSG00000116514	ENST00000373456///ENST00000356990///ENST00000235150	127544	RNF19B	ring finger protein 19B	chr1:32936444-32964685	NA	NA	NA	12.303	17.6452	0.520266	0.0025	0.0310086	17.0703	21.1787	0.311129	0.07445	0.9999
1282	Upregulated	None	ENSG00000204217	ENST00000374580///ENST00000374574///ENST00000479069	659	BMPR2	bone morphogenetic protein receptor, type II (serine/threonine kinase)	chr2:202376935-202567751	GO:0004672|protein kinase activity|///GO:0005524|ATP binding|///GO:0006468|protein phosphorylation|///GO:0005615|extracellular space|///GO:0046872|metal ion binding|///GO:0016020|membrane|///GO:0045944|positive regulation of transcription from RNA polymerase II promoter|///GO:0005886|plasma membrane|///GO:0005887|integral component of plasma membrane|///GO:0006366|transcription from RNA polymeras…	NA	NA	5.84172	8.38277	0.521034	0.0014	0.020306	8.09101	8.48963	0.0693814	0.65545	0.9999
797	Upregulated	None	ENSG00000153815	ENST00000537098///ENST00000539778///ENST00000565029///ENST00000566513///ENST00000398040///ENST00000564666///ENST00000566462///ENST00000565680///ENST00000569146///ENST00000623842///ENST00000561605///ENST00000621537	80790	CMIP	c-Maf inducing protein	chr16:81445169-81711762	NA	NA	NA	9.21281	13.221	0.521116	0.0033	0.0385347	12.7771	11.3891	-0.165905	0.3323	0.9999
369	Upregulated	None	ENSG00000115310	ENST00000394609///ENST00000405240///ENST00000357376///ENST00000337526///ENST00000317610///ENST00000357732///ENST00000394611///ENST00000404909///ENST00000486085///ENST00000491592///ENST00000485749///ENST00000438462///ENST00000427710///ENST00000461004///ENST00000402434	57142	RTN4	reticulon 4	chr2:54972186-55112621	NA	NA	NA	310.549	447.55	0.527228	0.00335	0.0388195	431.936	469.714	0.120966	0.52965	0.9999
1129	Upregulated	None	ENSG00000179913	ENST00000599265///ENST00000318683///ENST00000600777///ENST00000595387	10331	B3GNT3	UDP-GlcNAc:betaGal beta-1,3-N-acetylglucosaminyltransferase 3	chr19:17794827-17813082	GO:0016021|integral component of membrane|///GO:0016020|membrane|///GO:0006486|protein glycosylation|///GO:0005794|Golgi apparatus|///GO:0008378|galactosyltransferase activity|///GO:0005975|carbohydrate metabolic process|///GO:0000139|Golgi membrane|///GO:0005887|integral component of plasma membrane|///GO:0016266|O-glycan processing|///GO:0044267|cellular protein metabolic process|///GO:0044281|…	NA	NA	25.4541	36.7076	0.528179	0.00095	0.0149679	35.5165	36.1335	0.024849	0.8752	0.9999
41	Upregulated	None	ENSG00000034510	ENST00000233143	9168	TMSB10	thymosin beta 10	chr2:84821649-84907008	NA	NA	NA	4443.98	6410.62	0.528611	0.002	0.025976	6201.16	7314.24	0.238169	0.22785	0.9999
298	Upregulated	None	ENSG00000109099	ENST00000395938///ENST00000312280///ENST00000494511///ENST00000395936///ENST00000580584///ENST00000426385///ENST00000580497///ENST00000471150///ENST00000612492	5376	PMP22	peripheral myelin protein 22	chr17:15229776-15265707	NA	NA	NA	33.6562	48.5856	0.529659	0.0008	0.0132087	46.9647	54.3863	0.211667	0.18615	0.9999
582	Upregulated	None	ENSG00000135046	ENST00000257497///ENST00000468639///ENST00000456643///ENST00000415424///ENST00000376911///ENST00000495713///ENST00000489109///ENST00000491192	301	ANXA1	annexin A1	chr9:73151756-73170393	GO:0005509|calcium ion binding|///GO:0005615|extracellular space|///GO:0005576|extracellular region|///GO:0005634|nucleus|///GO:0005737|cytoplasm|///GO:0031313|extrinsic component of endosome membrane|///GO:0005544|calcium-dependent phospholipid binding|///GO:0005198|structural molecule activity|///GO:0007165|signal transduction|///GO:0006954|inflammatory response|///GO:0005886|plasma membrane|//…	NA	NA	637.225	920.834	0.53114	0.00125	0.0185203	889.195	927.546	0.0609175	0.7247	0.9999
817	Upregulated	None	ENSG00000155876	ENST00000380527	10670	RRAGA	Ras-related GTP binding A	chr9:19049394-19050983	NA	NA	NA	156.387	226.075	0.531685	0.0005	0.00902202	218.329	218.113	-0.0014266	0.9921	0.9999
836	Upregulated	None	ENSG00000158125	ENST00000379416///ENST00000491727///ENST00000476043	7498	XDH	xanthine dehydrogenase	chr2:31334320-31414715	GO:0005615|extracellular space|///GO:0046872|metal ion binding|///GO:0006919|activation of cysteine-type endopeptidase activity involved in apoptotic process|///GO:0042803|protein homodimerization activity|///GO:0005506|iron ion binding|///GO:0055114|oxidation-reduction process|///GO:0009055|electron carrier activity|///GO:0050660|flavin adenine dinucleotide binding|///GO:0016491|oxidoreductase a…	NA	NA	18.3132	26.4928	0.53272	0.0004	0.00758798	25.5952	30.952	0.274158	0.07865	0.9999
885	Upregulated	None	ENSG00000162909	ENST00000434648///ENST00000295006///ENST00000483579///ENST00000480581///ENST00000474026///ENST00000487223///ENST00000492565///ENST00000472601///ENST00000498027///ENST00000492664///ENST00000463997///ENST00000433674	824	CAPN2	calpain 2, (m/II) large subunit	chr1:223701592-223776018	NA	NA	NA	143.299	207.613	0.534866	0.0011	0.0167733	200.472	253.005	0.335764	0.0401	0.9999
461	Upregulated	None	ENSG00000124225	ENST00000341744///ENST00000395816///ENST00000347215///ENST00000395814///ENST00000414037///ENST00000395819///ENST00000472841///ENST00000265626	56937	PMEPA1	prostate transmembrane protein, androgen induced 1	chr20:57648391-57712780	NA	NA	NA	34.8373	50.5332	0.536599	0.0001	0.00239826	48.859	49.0601	0.00592652	0.969	0.9999
223	Upregulated	None	ENSG00000102007	ENST00000376322///ENST00000376327	5355	PLP2	proteolipid protein 2 (colonic epithelium-enriched)	chrX:49171925-49175239	NA	NA	NA	279.988	408.012	0.543247	0.00045	0.00830773	394.13	410.264	0.0578794	0.70115	0.9999
151	Upregulated	None	ENSG00000088986	ENST00000392509///ENST00000549649///ENST00000548342///ENST00000242577///ENST00000548214///ENST00000392508///ENST00000550178///ENST00000550845///ENST00000549989///ENST00000552870///ENST00000552316	8655	DYNLL1	dynein, light chain, LC8-type 1	chr12:120469849-120498493	NA	NA	NA	668.863	976.147	0.545387	0.0007	0.0118679	942.913	1066.47	0.177651	0.28285	0.9999
228	Upregulated	None	ENSG00000102218	ENST00000218340	6102	RP2	retinitis pigmentosa 2 (X-linked recessive)	chrX:46836939-46882358	NA	NA	NA	6.1411	8.98404	0.548867	0.00195	0.0255897	8.67199	8.25915	-0.0703695	0.6935	0.9999
883	Upregulated	None	ENSG00000162704	ENST00000359856///ENST00000367534///ENST00000462965///ENST00000294742///ENST00000602490	10092	ARPC5	actin related protein 2/3 complex, subunit 5, 16kDa	chr1:183620845-183635757	NA	NA	NA	130.931	191.967	0.552053	0.0005	0.00902202	185.407	185.908	0.00389701	0.98045	0.9999
282	Upregulated	None	ENSG00000107960	ENST00000224950///ENST00000369764///ENST00000466828///ENST00000472951	79991	OBFC1	oligonucleotide/oligosaccharide-binding fold containing 1	chr10:103882541-103918205	NA	NA	NA	16.2367	23.8536	0.554948	0.0032	0.0377451	23.0493	27.7096	0.265663	0.15865	0.9999
662	Upregulated	None	ENSG00000139433	ENST00000318348///ENST00000544393///ENST00000540772///ENST00000536390///ENST00000537066///ENST00000617457	51228	GLTP	glycolipid transfer protein	chr12:109850942-109880488	NA	NA	NA	20.7661	30.5792	0.558321	0.00045	0.00830773	29.5468	27.1634	-0.12134	0.4506	0.9999
191	Upregulated	None	ENSG00000100485	ENST00000216373///ENST00000543680///ENST00000555794///ENST00000556469///ENST00000555666///ENST00000556452	6655	SOS2	son of sevenless homolog 2 (Drosophila)	chr14:50117119-50231558	NA	NA	NA	8.17776	12.0495	0.559195	0.00145	0.0207728	11.6324	13.3517	0.198865	0.2485	0.9999
1048	Upregulated	None	ENSG00000171867	ENST00000379440///ENST00000430350///ENST00000424424///ENST00000457586	5621	PRNP	prion protein	chr20:4686235-4701590	NA	NA	NA	66.973	98.7699	0.560492	0.0001	0.00239826	95.3182	93.1688	-0.0329042	0.8335	0.9999
942	Upregulated	None	ENSG00000165006	ENST00000625521///ENST00000297661///ENST00000379186///ENST00000626262///ENST00000359544	51271	UBAP1	ubiquitin associated protein 1	chr9:34179004-34329200	NA	NA	NA	40.9803	60.5045	0.562113	0.0014	0.020306	58.4642	70.2164	0.264256	0.1185	0.9999
315	Upregulated	None	ENSG00000111145	ENST00000228741///ENST00000547249///ENST00000552142///ENST00000547860///ENST00000549985///ENST00000549529	2004	ELK3	ELK3, ETS-domain protein (SRF accessory protein 2)	chr12:96194381-96269835	NA	NA	NA	14.3929	21.2699	0.563458	0.00225	0.0285622	20.5285	23.2238	0.177973	0.2797	0.9999
600	Upregulated	None	ENSG00000135919	ENST00000409304///ENST00000258405///ENST00000473202///ENST00000409840///ENST00000447280///ENST00000478966///ENST00000432738///ENST00000489065///ENST00000454956///ENST00000423446	5270	SERPINE2	serpin peptidase inhibitor, clade E (nexin, plasminogen activator inhibitor type 1), member 2	chr2:223975111-224039319	NA	NA	NA	201.29	297.951	0.565799	0.00345	0.0396149	288.515	428.25	0.569809	0.00645	0.391394
118	Upregulated	None	ENSG00000079739	ENST00000371084///ENST00000473117///ENST00000371083///ENST00000483707///ENST00000540265	5236	PGM1	phosphoglucomutase 1	chr1:63440769-63660245	NA	NA	NA	61.7786	91.5052	0.566746	0.001	0.0156581	88.4078	79.2998	-0.156857	0.3492	0.9999
899	Upregulated	None	ENSG00000163347	ENST00000295522///ENST00000490800	9076	CLDN1	claudin 1	chr3:190305700-190322475	NA	NA	NA	21.4936	31.9236	0.570714	0.00015	0.00338326	30.8025	26.5108	-0.216465	0.17185	0.9999
791	Upregulated	None	ENSG00000153179	ENST00000283172///ENST00000542104///ENST00000540088///ENST00000336061	283349	RASSF3	Ras association (RalGDS/AF-6) domain family member 3	chr12:64610512-64697567	NA	NA	NA	22.6256	33.6286	0.571732	0.00055	0.00976153	32.4746	31.0766	-0.063484	0.7005	0.9999
1087	Upregulated	None	ENSG00000175582	ENST00000310653///ENST00000336083///ENST00000541973///ENST00000541588///ENST00000545625///ENST00000540771///ENST00000537446///ENST00000400470///ENST00000541795///ENST00000536566	5870	RAB6A	RAB6A, member RAS oncogene family	chr11:73675637-73761137	GO:0005525|GTP binding|///GO:0016020|membrane|///GO:0005622|intracellular|///GO:0007264|small GTPase mediated signal transduction|///GO:0015031|protein transport|///GO:0003924|GTPase activity|///GO:0006886|intracellular protein transport|///GO:0007165|signal transduction|///GO:0005829|cytosol|///GO:0000139|Golgi membrane|///GO:0032482|Rab protein signal transduction|///GO:0005794|Golgi apparatus|…	NA	NA	80.9514	120.33	0.571864	0.0016	0.0223102	116.067	126.221	0.120995	0.50215	0.9999
278	Upregulated	None	ENSG00000107731	ENST00000335350///ENST00000373192	219699	UNC5B	unc-5 netrin receptor B	chr10:71212569-71302864	GO:0016021|integral component of membrane|///GO:0007411|axon guidance|///GO:0007165|signal transduction|///GO:0006915|apoptotic process|///GO:0097192|extrinsic apoptotic signaling pathway in absence of ligand|///GO:0005515|protein binding|///GO:0043524|negative regulation of neuron apoptotic process|///GO:0012501|programmed cell death|///GO:0014068|positive regulation of phosphatidylinositol 3-ki…	NA	NA	2.45135	3.64503	0.572352	0.0044	0.0479101	3.5256	3.53486	0.00378324	0.98555	0.9999
525	Upregulated	None	ENSG00000130449	ENST00000252744	57688	ZSWIM6	zinc finger, SWIM-type containing 6	chr5:61332272-61546170	NA	NA	NA	2.82938	4.20896	0.572976	0.0031	0.0368812	4.0647	4.38439	0.109227	0.56405	0.9999
300	Upregulated	None	ENSG00000109787	ENST00000261438///ENST00000514033///ENST00000482150	51274	KLF3	Kruppel-like factor 3 (basic)	chr4:38612700-38701042	NA	NA	NA	12.274	18.2692	0.573811	0.0002	0.0042338	17.6302	19.059	0.112424	0.48085	0.9999
1004	Upregulated	None	ENSG00000169032	ENST00000307102///ENST00000425818///ENST00000566326	5604	MAP2K1	mitogen-activated protein kinase kinase 1	chr15:66386816-66497813	NA	NA	NA	32.0215	47.6639	0.573854	0.0031	0.0368812	46.0354	42.5005	-0.115266	0.53775	0.9999
276	Upregulated	None	ENSG00000107341	ENST00000263228	54926	UBE2R2	ubiquitin-conjugating enzyme E2R 2	chr9:33750465-33920404	NA	NA	NA	31.27	46.6732	0.577814	5e-05	0.001318	45.0636	51.4842	0.192169	0.2124	0.9999
256	Upregulated	None	ENSG00000105355	ENST00000221957///ENST00000592528///ENST00000589163///ENST00000585479///ENST00000589034///ENST00000589494///ENST00000587462	10226	PLIN3	perilipin 3	chr19:4838331-4867768	NA	NA	NA	54.2516	81.0753	0.579598	0.0002	0.0042338	78.3691	86.0138	0.134283	0.3971	0.9999
585	Upregulated	None	ENSG00000135069	ENST00000347159///ENST00000376588	29968	PSAT1	phosphoserine aminotransferase 1	chr9:78297142-78330093	GO:0005737|cytoplasm|///GO:0005829|cytosol|///GO:0070062|extracellular exosome|///GO:0044281|small molecule metabolic process|///GO:0034641|cellular nitrogen compound metabolic process|///GO:0006564|L-serine biosynthetic process|///GO:0008615|pyridoxine biosynthetic process|///GO:0008652|cellular amino acid biosynthetic process|///GO:0004648|O-phospho-L-serine:2-oxoglutarate aminotransferase acti…	NA	NA	223.313	334.351	0.582296	0.0002	0.0042338	322.442	253.492	-0.347098	0.03705	0.9999
690	Upregulated	None	ENSG00000143320	ENST00000368222///ENST00000368221///ENST00000368220///ENST00000621784	1382	CRABP2	cellular retinoic acid binding protein 2	chr1:156699605-156705816	NA	NA	NA	133.162	199.43	0.582705	0.0018	0.0243595	192.994	174.599	-0.144517	0.42575	0.9999
427	Upregulated	None	ENSG00000119655	ENST00000434013///ENST00000541064///ENST00000555619///ENST00000554482///ENST00000238633///ENST00000553490///ENST00000556009///ENST00000557510///ENST00000555592	10577	NPC2	Niemann-Pick disease, type C2	chr14:74476191-74497106	NA	NA	NA	197.707	296.287	0.58363	0.00035	0.00680122	286.162	327.584	0.195036	0.241	0.9999
1173	Upregulated	None	ENSG00000183696	ENST00000495446///ENST00000416681///ENST00000331803///ENST00000432131///ENST00000457596///ENST00000421046///ENST00000395564///ENST00000436673///ENST00000395560///ENST00000444999///ENST00000482015///ENST00000417464	7378	UPP1	uridine phosphorylase 1	chr7:48088627-48108733	NA	NA	NA	86.1089	129.057	0.58377	0.0007	0.0118679	124.714	153.97	0.30402	0.08715	0.9999
777	Upregulated	None	ENSG00000151694	ENST00000310823///ENST00000497134///ENST00000478059///ENST00000618923	6868	ADAM17	ADAM metallopeptidase domain 17	chr2:9473657-9555792	NA	NA	NA	18.1599	27.2528	0.585651	0.0016	0.0223102	26.2999	27.7461	0.0772281	0.6745	0.9999
902	Upregulated	None	ENSG00000163466	ENST00000315717///ENST00000420104///ENST00000489598///ENST00000491780///ENST00000420201///ENST00000478612///ENST00000480062///ENST00000414983///ENST00000295685///ENST00000465395///ENST00000471355///ENST00000472753///ENST00000484961///ENST00000470146///ENST00000477992///ENST00000462034///ENST00000456575///ENST00000487321	10109	ARPC2	actin related protein 2/3 complex, subunit 2, 34kDa	chr2:218217093-218254356	NA	NA	NA	314.712	472.49	0.586249	0.00295	0.0354585	455.75	424.78	-0.101527	0.62055	0.9999
170	Upregulated	None	ENSG00000099812	ENST00000215582///ENST00000614180	126353	MISP	mitotic spindle positioning	chr19:751125-764318	NA	NA	NA	6.36803	9.56067	0.586264	0.00305	0.0364294	9.26523	10.5732	0.190514	0.30195	0.9999
129	Upregulated	None	ENSG00000083799	ENST00000569681///ENST00000569418///ENST00000569891///ENST00000311559///ENST00000564326///ENST00000566206///ENST00000566679///ENST00000564634///ENST00000398568///ENST00000427738///ENST00000568704///ENST00000563629///ENST00000563976///ENST00000562884///ENST00000566024///ENST00000568744	1540	CYLD	cylindromatosis (turban tumor syndrome)	chr16:50740909-50803338	NA	NA	NA	9.08831	13.6564	0.587497	0.0043	0.0470578	13.1768	16.4436	0.319525	0.1176	0.9999
686	Upregulated	None	ENSG00000143164	ENST00000450548///ENST00000470919///ENST00000367843///ENST00000470721///ENST00000312263///ENST00000367840///ENST00000455334///ENST00000491067///ENST00000460432///ENST00000489398///ENST00000478668///ENST00000432587	55827	DCAF6	DDB1 and CUL4 associated factor 6	chr1:167916728-168075843	NA	NA	NA	39.0321	58.6844	0.588316	0.00205	0.0264216	56.599	59.1252	0.062995	0.73205	0.9999
231	Upregulated	None	ENSG00000102554	ENST00000477333///ENST00000377687///ENST00000476859///ENST00000464404///ENST00000539231	688	KLF5	Kruppel-like factor 5 (intestinal)	chr13:73054975-73077542	NA	NA	NA	45.6904	68.7045	0.588514	0.00295	0.0354585	66.4232	77.4172	0.220968	0.29695	0.9999
131	Upregulated	None	ENSG00000084676	ENST00000496333///ENST00000406961///ENST00000469850///ENST00000405141///ENST00000407230///ENST00000483904///ENST00000395856///ENST00000486198///ENST00000493773///ENST00000288599///ENST00000348332	8648	NCOA1	nuclear receptor coactivator 1	chr2:24491913-24770702	NA	NA	NA	4.3701	6.57205	0.588676	0.00265	0.0325231	6.34438	5.96196	-0.0896922	0.61485	0.9999
1160	Upregulated	None	ENSG00000182831	ENST00000327827///ENST00000574285	29035	C16orf72	chromosome 16 open reading frame 72	chr16:9091647-9121640	NA	NA	NA	12.9768	19.5415	0.5906	0.0001	0.00239826	18.859	22.0208	0.223615	0.1675	0.9999
893	Upregulated	None	ENSG00000163191	ENST00000271638///ENST00000478109	6282	S100A11	S100 calcium binding protein A11	chr1:151994530-152047907	NA	NA	NA	2384.57	3592.01	0.591064	0.0002	0.0042338	3474.91	3893.03	0.163916	0.3604	0.9999
947	Upregulated	None	ENSG00000165240	ENST00000341514///ENST00000343533///ENST00000350425	538	ATP7A	ATPase, Cu++ transporting, alpha polypeptide	chrX:77910655-78050395	NA	NA	NA	2.16983	3.27826	0.595349	0.0031	0.0368812	3.16344	3.43027	0.116831	0.54085	0.9999
39	Upregulated	None	ENSG00000031003	ENST00000033079///ENST00000425075///ENST00000420893///ENST00000513640///ENST00000505281///ENST00000514310///ENST00000502471///ENST00000509596///ENST00000508403///ENST00000505961///ENST00000510804	51306	FAM13B	family with sequence similarity 13, member B	chr5:137814332-138051961	NA	NA	NA	8.70952	13.1742	0.597052	0.00135	0.019675	12.7082	12.6609	-0.0053882	0.97265	0.9999
580	Upregulated	None	ENSG00000134954	ENST00000392668///ENST00000526145///ENST00000531611///ENST00000319397///ENST00000530924///ENST00000608978///ENST00000525404///ENST00000527676///ENST00000535549	2113	ETS1	v-ets avian erythroblastosis virus E26 oncogene homolog 1	chr11:128458760-128587558	GO:0003677|DNA binding|///GO:0005634|nucleus|///GO:0006355|regulation of transcription, DNA-templated|///GO:0006955|immune response|///GO:0003700|transcription factor activity, sequence-specific DNA binding|///GO:0006351|transcription, DNA-templated|///GO:0005737|cytoplasm|///GO:0045944|positive regulation of transcription from RNA polymerase II promoter|///GO:0043565|sequence-specific DNA bindin…	NA	NA	31.245	47.3262	0.599013	0.00015	0.00338326	45.6689	44.0471	-0.052166	0.73785	0.9999
24	Upregulated	None	ENSG00000013441	ENST00000321356///ENST00000461981///ENST00000464454///ENST00000432425///ENST00000473565///ENST00000472679///ENST00000409769///ENST00000409403///ENST00000434813///ENST00000461326///ENST00000496205///ENST00000492793///ENST00000481641///ENST00000482590///ENST00000621181	1195	CLK1	CDC-like kinase 1	chr2:200853008-200864744	NA	NA	NA	35.3493	53.5923	0.600346	0.00425	0.0466454	51.6709	58.5335	0.179913	0.372	0.9999
1134	Upregulated	None	ENSG00000180530	ENST00000400199///ENST00000400202///ENST00000411932///ENST00000318948	8204	NRIP1	nuclear receptor interacting protein 1	chr21:14818842-15065000	NA	NA	NA	5.29488	8.02957	0.600724	0.00095	0.0149679	7.74673	10.5988	0.452243	0.0081	0.448622
653	Upregulated	None	ENSG00000138760	ENST00000264896///ENST00000452464///ENST00000511129///ENST00000502908///ENST00000509994	950	SCARB2	scavenger receptor class B, member 2	chr4:76158736-76213893	NA	NA	NA	60.7064	92.1265	0.601767	0.00045	0.00830773	88.9317	91.9077	0.0474892	0.79535	0.9999
179	Upregulated	None	ENSG00000100201	ENST00000396821///ENST00000431312///ENST00000216019///ENST00000403230///ENST00000475004///ENST00000432525///ENST00000497196///ENST00000477112///ENST00000467279///ENST00000479734	10521	DDX17	DEAD (Asp-Glu-Ala-Asp) box helicase 17	chr22:38468061-38507660	NA	NA	NA	77.3579	117.527	0.603366	0.0003	0.00593616	113.413	114.722	0.0165457	0.92115	0.9999
1067	Upregulated	None	ENSG00000173511	ENST00000309422///ENST00000426086///ENST00000543462///ENST00000541681	7423	VEGFB	vascular endothelial growth factor B	chr11:64234537-64238793	NA	NA	NA	26.552	40.3587	0.604058	0.00325	0.0381567	39.0486	38.4742	-0.0213794	0.9195	0.9999
1100	Upregulated	None	ENSG00000176903	ENST00000316836	9240	PNMA1	paraneoplastic Ma antigen 1	chr14:73711782-73714372	GO:0005737|cytoplasm|///GO:0005730|nucleolus|///GO:0043065|positive regulation of apoptotic process|///GO:0005515|protein binding|///GO:0005925|focal adhesion|///GO:0002437|inflammatory response to antigenic stimulus|	NA	NA	13.11	19.9277	0.60411	0.00025	0.00510681	19.2522	22.8534	0.247388	0.13705	0.9999
643	Upregulated	None	ENSG00000138166	ENST00000369583///ENST00000468749	1847	DUSP5	dual specificity phosphatase 5	chr10:110497837-110511544	NA	NA	NA	12.2151	18.573	0.604549	0.00045	0.00830773	17.9624	25.1331	0.48461	0.00415	0.308335
268	Upregulated	None	ENSG00000106524	ENST00000306999///ENST00000447802///ENST00000453623///ENST00000421746///ENST00000628652///ENST00000627859	57037	ANKMY2	ankyrin repeat and MYND domain containing 2	chr7:16599775-16645817	NA	NA	NA	6.21379	9.44854	0.604618	0.002	0.025976	9.10819	9.13689	0.00453789	0.98255	0.9999
1238	Upregulated	None	ENSG00000189060	ENST00000340857	3005	H1F0	H1 histone family, member 0	chr22:37805092-37807436	NA	NA	NA	340.596	517.939	0.604723	0.00015	0.00338326	500.059	450.706	-0.149914	0.38195	0.9999
812	Upregulated	None	ENSG00000155304	ENST00000285667///ENST00000478035	6782	HSPA13	heat shock protein 70kDa family, member 13	chr21:14371114-14383484	NA	NA	NA	15.1187	23.0016	0.605403	0.00015	0.00338326	22.1767	20.6336	-0.104045	0.50885	0.9999
1150	Upregulated	None	ENSG00000182022	ENST00000346248///ENST00000628426///ENST00000476765///ENST00000462406///ENST00000435907	51363	CHST15	carbohydrate (N-acetylgalactosamine 4-sulfate 6-O) sulfotransferase 15	chr10:124007665-124093607	NA	NA	NA	5.55614	8.47323	0.60883	0.00325	0.0381567	8.19893	12.1144	0.563217	0.0064	0.391394
816	Upregulated	None	ENSG00000155850	ENST00000286298///ENST00000433184///ENST00000503336	1836	SLC26A2	solute carrier family 26 (anion exchanger), member 2	chr5:149960736-150053142	NA	NA	NA	11.6369	17.7508	0.60918	0.0026	0.0320392	17.1825	19.3419	0.170789	0.44145	0.9999
962	Upregulated	None	ENSG00000166106	ENST00000299164	170689	ADAMTS15	ADAM metallopeptidase with thrombospondin type 1 motif, 15	chr11:130448973-130476641	GO:0006508|proteolysis|///GO:0008270|zinc ion binding|///GO:0005578|proteinaceous extracellular matrix|///GO:0004222|metalloendopeptidase activity|///GO:0031012|extracellular matrix|	NA	NA	2.44067	3.72401	0.609579	0.00215	0.0274537	3.60854	4.07561	0.175602	0.3507	0.9999
936	Upregulated	None	ENSG00000164733	ENST00000526481///ENST00000353047///ENST00000420692///ENST00000530640///ENST00000531089///ENST00000453527///ENST00000531551///ENST00000345125///ENST00000533455///ENST00000534510///ENST00000530624///ENST00000532409///ENST00000530290///ENST00000533110///ENST00000534636///ENST00000533572///ENST00000530296///ENST00000525076///ENST00000526195///ENST00000527243///ENST00000534149///ENST00000526645///ENS…	1508	CTSB	cathepsin B	chr8:11842523-11869448	NA	NA	NA	176.568	269.43	0.609687	0.00075	0.0125749	260.525	247.053	-0.0766038	0.67835	0.9999
722	Upregulated	None	ENSG00000145685	ENST00000515007///ENST00000502722///ENST00000503686///ENST00000512759///ENST00000510949///ENST00000515349///ENST00000514587///ENST00000380345	10184	LHFPL2	lipoma HMGIC fusion partner-like 2	chr5:78485214-78770021	NA	NA	NA	13.6163	20.7952	0.610908	0.0008	0.0132087	20.0675	27.9825	0.479665	0.00775	0.440449
528	Upregulated	None	ENSG00000130522	ENST00000252818///ENST00000600972	3727	JUND	jun D proto-oncogene	chr19:18279759-18281622	NA	NA	NA	7.96952	12.1751	0.611373	0.0019	0.0252174	11.7498	11.7312	-0.0022848	0.991	0.9999
533	Upregulated	None	ENSG00000130958	ENST00000490599///ENST00000253270///ENST00000375257///ENST00000482643///ENST00000375259	11046	SLC35D2	solute carrier family 35 (UDP-GlcNAc/UDP-glucose transporter), member D2	chr9:96320705-96383710	NA	NA	NA	14.4972	22.1659	0.612562	0.0037	0.0418827	21.3947	25.8122	0.270799	0.1818	0.9999
1281	Upregulated	None	ENSG00000204186	ENST00000374423///ENST00000611847	57683	ZDBF2	zinc finger, DBF-type containing 2	chr2:206274662-206314428	NA	NA	NA	2.19437	3.3594	0.614398	0.0006	0.0104893	3.23901	3.6297	0.164298	0.33755	0.9999
1344	Upregulated	None	ENSG00000231826	ENST00000422351///ENST00000449766///ENST00000425212	102723854		uncharacterized LOC102723854	chr2:43027852-43039547	NA	NA	NA	42.4897	65.0486	0.614405	0.00115	0.0172922	62.8677	60.7606	-0.0491826	0.79385	0.9999
610	Upregulated	None	ENSG00000136436	ENST00000258947///ENST00000503463///ENST00000509507///ENST00000448105///ENST00000510356///ENST00000575560///ENST00000570513///ENST00000509415///ENST00000513119///ENST00000416445///ENST00000508679///ENST00000372317///ENST00000576582///ENST00000511697///ENST00000505071///ENST00000507076///ENST00000502761///ENST00000509014///ENST00000514962///ENST00000514267///ENST00000514006///ENST00000511816///ENS…	10241	CALCOCO2	calcium binding and coiled-coil domain 2	chr17:48830987-48866522	NA	NA	NA	50.2366	76.909	0.614413	0.0013	0.0191861	74.1593	68.2036	-0.120779	0.50585	0.9999
383	Upregulated	None	ENSG00000116209	ENST00000234831///ENST00000371348///ENST00000371344///ENST00000371341///ENST00000470395///ENST00000420738///ENST00000440019///ENST00000452421///ENST00000371337	9528	TMEM59	transmembrane protein 59	chr1:54026680-54053504	GO:0016021|integral component of membrane|///GO:0005764|lysosome|///GO:0006914|autophagy|///GO:0005886|plasma membrane|///GO:0000139|Golgi membrane|///GO:0005515|protein binding|///GO:0070062|extracellular exosome|///GO:0031902|late endosome membrane|///GO:0005770|late endosome|///GO:0005765|lysosomal membrane|///GO:0010508|positive regulation of autophagy|///GO:0000138|Golgi trans cisterna|///GO…	NA	NA	306.817	470.383	0.616457	0.0004	0.00758799	453.906	455.214	0.00415338	0.9809	0.9999
685	Upregulated	None	ENSG00000143061	ENST00000369486///ENST00000318837///ENST00000481589///ENST00000369483	3321	IGSF3	immunoglobulin superfamily, member 3	chr1:116574398-116667755	NA	NA	NA	11.017	16.8951	0.616877	0.0001	0.00239826	16.3298	15.5234	-0.0730667	0.6485	0.9999
655	Upregulated	None	ENSG00000138772	ENST00000264908///ENST00000512884///ENST00000512542///ENST00000503570///ENST00000510502///ENST00000512373///ENST00000514171///ENST00000508214///ENST00000505805///ENST00000503776	306	ANXA3	annexin A3	chr4:78551518-78610451	NA	NA	NA	261.194	400.77	0.617654	0.00035	0.00680122	386.845	385.827	-0.0038015	0.9822	0.9999
112	None	Downregulated	ENSG00000078401	ENST00000379375	1906	EDN1	endothelin 1	chr6:12290362-12297194	NA	NA	NA	2.85483	4.38039	0.617655	0.01155	0.0960304	4.2246	2.15852	-0.968776	0.00015	0.0312966
393	Upregulated	None	ENSG00000116815	ENST00000369489///ENST00000464088///ENST00000457047///ENST00000526981///ENST00000369487	965	CD58	CD58 molecule	chr1:116514534-116571039	NA	NA	NA	26.148	40.1288	0.617939	0.00085	0.013883	38.7392	47.2032	0.28509	0.11495	0.9999
954	Upregulated	None	ENSG00000165475	ENST00000298248///ENST00000382812///ENST00000480748	51084	CRYL1	crystallin, lambda 1	chr13:20403666-20525857	NA	NA	NA	8.19044	12.5752	0.618574	0.00325	0.0381567	12.1495	9.47673	-0.358434	0.07905	0.9999
801	Upregulated	None	ENSG00000154229	ENST00000578063///ENST00000583361///ENST00000413366///ENST00000284384///ENST00000583775	5578	PRKCA	protein kinase C, alpha	chr17:66302635-66810743	GO:0046872|metal ion binding|///GO:0005737|cytoplasm|///GO:0035556|intracellular signal transduction|///GO:0005886|plasma membrane|///GO:0005515|protein binding|///GO:0004672|protein kinase activity|///GO:0005524|ATP binding|///GO:0006468|protein phosphorylation|///GO:0008270|zinc ion binding|///GO:0001525|angiogenesis|///GO:0005739|mitochondrion|///GO:0007165|signal transduction|///GO:0005829|cy…	NA	NA	7.08034	10.8784	0.619576	0.0001	0.00239826	10.5037	10.9538	0.0605313	0.70605	0.9999
963	Upregulated	None	ENSG00000166130	ENST00000393042///ENST00000342502///ENST00000299157	121457	IKBIP	IKBKB interacting protein	chr12:98613404-98645113	NA	NA	NA	16.0222	24.6361	0.620705	0.0011	0.0167733	23.759	20.5167	-0.211675	0.2506	0.9999
1181	Upregulated	None	ENSG00000184292	ENST00000371225	4070	TACSTD2	tumor-associated calcium signal transducer 2	chr1:58575422-58577773	NA	NA	NA	65.4368	100.626	0.620835	5e-05	0.001318	97.2678	122.002	0.326873	0.04045	0.9999
740	Upregulated	None	ENSG00000147100	ENST00000587091///ENST00000590447	6567	SLC16A2	solute carrier family 16, member 2 (thyroid hormone transporter)	chrX:74421460-74533917	GO:0016021|integral component of membrane|///GO:0005215|transporter activity|///GO:0055085|transmembrane transport|///GO:0016020|membrane|///GO:0006810|transport|///GO:0070327|thyroid hormone transport|///GO:0034220|ion transmembrane transport|///GO:0005887|integral component of plasma membrane|///GO:0015349|thyroid hormone transmembrane transporter activity|///GO:0015293|symporter activity|///GO…	NA	NA	4.98224	7.68073	0.62445	0.00195	0.0255897	7.41604	10.0984	0.445404	0.0179	0.719353
998	Upregulated	None	ENSG00000168615	ENST00000466936///ENST00000481513///ENST00000487273///ENST00000481873///ENST00000468065///ENST00000379917///ENST00000481058///ENST00000484143///ENST00000463437	8754	ADAM9	ADAM metallopeptidase domain 9	chr8:38996868-39105144	NA	NA	NA	145.989	225.182	0.62523	5e-05	0.001318	217.227	220.484	0.0214707	0.89165	0.9999
96	Upregulated	None	ENSG00000073921	ENST00000532317///ENST00000526033///ENST00000530692///ENST00000526548///ENST00000393346///ENST00000529760///ENST00000528398///ENST00000532603///ENST00000356360///ENST00000529016///ENST00000526961///ENST00000526907///ENST00000530542///ENST00000534375///ENST00000534412///ENST00000533350///ENST00000531771///ENST00000531558///ENST00000531930///ENST00000532041///ENST00000525162///ENST00000528256///ENS…	8301	PICALM	phosphatidylinositol binding clathrin assembly protein	chr11:85957683-86069882	NA	NA	NA	99.2359	153.094	0.625484	0.0045	0.0487538	147.715	137.709	-0.101197	0.661	0.9999
634	Upregulated	None	ENSG00000137575	ENST00000522243///ENST00000260130///ENST00000447182///ENST00000413219///ENST00000424270///ENST00000523483///ENST00000520168///ENST00000519115///ENST00000522843///ENST00000447267///ENST00000520228///ENST00000523441///ENST00000630925	6386	SDCBP	syndecan binding protein (syntenin)	chr8:58552923-58582860	NA	NA	NA	111.351	171.942	0.626814	0.0001	0.00239826	165.95	180.746	0.123219	0.4464	0.9999
340	Upregulated	None	ENSG00000112406	ENST00000367658	51696	HECA	hdc homolog, cell cycle regulator	chr6:139135111-139292139	NA	NA	NA	4.7899	7.40502	0.628507	0.0003	0.00593616	7.1546	7.76585	0.118273	0.48435	0.9999
44	Upregulated	None	ENSG00000042493	ENST00000263867///ENST00000453973///ENST00000409921///ENST00000409670///ENST00000409724///ENST00000471064///ENST00000483659///ENST00000439385///ENST00000449030///ENST00000447219///ENST00000459793///ENST00000409275///ENST00000415012///ENST00000491267///ENST00000479651	822	CAPG	capping protein (actin filament), gelsolin-like	chr2:85394747-85418432	NA	NA	NA	153.697	237.971	0.630699	0.00095	0.0149679	230.671	255.845	0.149432	0.4267	0.9999
233	Upregulated	None	ENSG00000102699	ENST00000381989///ENST00000484989///ENST00000480576	143	PARP4	poly (ADP-ribose) polymerase family, member 4	chr13:24408156-24597676	NA	NA	NA	20.0414	31.0552	0.631849	5e-05	0.001318	29.9765	30.9276	0.0450618	0.7681	0.9999
45	Upregulated	None	ENSG00000043039	ENST00000281437///ENST00000605151	8538	BARX2	BARX homeobox 2	chr11:129375939-129452279	NA	NA	NA	11.1712	17.3222	0.632837	0.0004	0.00758799	16.7332	16.4377	-0.0257037	0.8844	0.9999
263	Upregulated	None	ENSG00000105976	ENST00000456159///ENST00000397752///ENST00000318493///ENST00000495962///ENST00000422097///ENST00000454623///ENST00000436117	4233	MET	MET proto-oncogene, receptor tyrosine kinase	chr7:116672389-116798386	NA	NA	NA	28.0119	43.5214	0.635684	0.00155	0.021834	41.999	44.7976	0.0930677	0.58665	0.9999
11	Upregulated	None	ENSG00000005893	ENST00000434600///ENST00000200639///ENST00000486593///ENST00000371335	3920	LAMP2	lysosomal-associated membrane protein 2	chrX:120427826-120469365	GO:0005615|extracellular space|///GO:0016021|integral component of membrane|///GO:0005764|lysosome|///GO:0016020|membrane|///GO:0005886|plasma membrane|///GO:0030168|platelet activation|///GO:0005515|protein binding|///GO:0070062|extracellular exosome|///GO:0031902|late endosome membrane|///GO:0005770|late endosome|///GO:0007596|blood coagulation|///GO:0019899|enzyme binding|///GO:0050821|protein…	NA	NA	50.2097	78.0408	0.636263	0.00045	0.00830773	75.2793	86.4104	0.198952	0.28705	0.9999
805	Upregulated	None	ENSG00000154429	ENST00000366687///ENST00000366686///ENST00000483092///ENST00000284617	126731	CCSAP	centriole, cilia and spindle-associated protein	chr1:229319402-229343294	NA	NA	NA	9.43934	14.6753	0.636635	0.0001	0.00239826	14.1584	12.0161	-0.23669	0.15085	0.9999
727	Upregulated	None	ENSG00000145780	ENST00000274457	56929	FEM1C	fem-1 homolog c (C. elegans)	chr5:115520907-115544894	NA	NA	NA	6.04427	9.3995	0.637017	5e-05	0.001318	9.0728	10.4373	0.202128	0.21785	0.9999
271	Upregulated	None	ENSG00000106789	ENST00000343933///ENST00000375077	7464	CORO2A	coronin, actin binding protein, 2A	chr9:98120974-98192640	NA	NA	NA	3.16767	4.93704	0.640223	0.0011	0.0167733	4.77034	5.02819	0.0759472	0.67865	0.9999
1164	Upregulated	None	ENSG00000183354	ENST00000436015///ENST00000443149///ENST00000399933///ENST00000381461///ENST00000540714///ENST00000513355	158358	KIAA2026	KIAA2026	chr9:5881595-6007904	NA	NA	NA	9.39088	14.6482	0.64139	0.00045	0.00830773	14.1383	18.6924	0.402841	0.0605	0.9999
421	Upregulated	None	ENSG00000118898	ENST00000345988///ENST00000590782///ENST00000592772///ENST00000589090///ENST00000590093///ENST00000588556	5493	PPL	periplakin	chr16:4882506-5097808	GO:0005634|nucleus|///GO:0005739|mitochondrion|///GO:0005200|structural constituent of cytoskeleton|///GO:0005856|cytoskeleton|///GO:0005886|plasma membrane|///GO:0030057|desmosome|///GO:0005515|protein binding|///GO:0031424|keratinization|///GO:0070062|extracellular exosome|	NA	NA	21.78	33.9808	0.641718	0.00025	0.00510681	32.8881	36.6313	0.155511	0.34645	0.9999
155	Upregulated	None	ENSG00000091409	ENST00000412899///ENST00000409532///ENST00000264107///ENST00000442250///ENST00000458358///ENST00000409080///ENST00000497107///ENST00000416789///ENST00000469534///ENST00000470259///ENST00000475302	3655	ITGA6	integrin, alpha 6	chr2:172427353-172608669	NA	NA	NA	218.502	341.078	0.642455	0.00275	0.0335332	329.36	389.34	0.241367	0.3046	0.9999
961	Upregulated	None	ENSG00000165943	ENST00000298894///ENST00000556883	64112	MOAP1	modulator of apoptosis 1	chr14:93182195-93184928	GO:0005739|mitochondrion|///GO:0005737|cytoplasm|///GO:0005829|cytosol|///GO:0008630|intrinsic apoptotic signaling pathway in response to DNA damage|///GO:0031625|ubiquitin protein ligase binding|///GO:0043065|positive regulation of apoptotic process|///GO:0097190|apoptotic signaling pathway|///GO:0097192|extrinsic apoptotic signaling pathway in absence of ligand|///GO:0005741|mitochondrial outer…	NA	NA	9.2147	14.4064	0.644695	0.0002	0.0042338	13.9151	14.269	0.0362354	0.8403	0.9999
855	Upregulated	Upregulated	ENSG00000160213	ENST00000291568///ENST00000480147	1476	CSTB	cystatin B (stefin B)	chr21:43772511-43776445	GO:0005615|extracellular space|///GO:0005737|cytoplasm|///GO:0005730|nucleolus|///GO:0004869|cysteine-type endopeptidase inhibitor activity|///GO:0010951|negative regulation of endopeptidase activity|///GO:0010466|negative regulation of peptidase activity|///GO:0044822|poly(A) RNA binding|///GO:0004866|endopeptidase inhibitor activity|///GO:0070062|extracellular exosome|///GO:0002020|protease bin…	NA	NA	155.312	243.144	0.646638	5e-05	0.001318	235.408	360.288	0.613985	0.0001	0.0227328
1270	Upregulated	None	ENSG00000198455	ENST00000374888	158586	ZXDB	zinc finger, X-linked, duplicated B	chrX:57591651-57597545	NA	NA	NA	2.16988	3.40056	0.648156	0.00155	0.021834	3.28153	3.30779	0.0114981	0.955	0.9999
706	Upregulated	None	ENSG00000144118	ENST00000447591///ENST00000272519///ENST00000420510///ENST00000431732///ENST00000470417///ENST00000412383///ENST00000449649///ENST00000631312	5899	RALB	v-ral simian leukemia viral oncogene homolog B	chr2:120240063-120294713	NA	NA	NA	99.5161	156.302	0.651336	0.00195	0.0255897	151.043	156.381	0.0501049	0.80925	0.9999
1218	Upregulated	None	ENSG00000186522	ENST00000356688///ENST00000397712///ENST00000397714///ENST00000437928///ENST00000415095///ENST00000468616///ENST00000483047///ENST00000486678///ENST00000425498///ENST00000493445///ENST00000423520///ENST00000461295///ENST00000411469///ENST00000442746	151011	2022-09-10	septin 10	chr2:109542981-109614206	GO:0005525|GTP binding|///GO:0005515|protein binding|///GO:0051301|cell division|///GO:0005737|cytoplasm|///GO:0005856|cytoskeleton|///GO:0007049|cell cycle|	NA	NA	49.6564	78.0626	0.652652	0.00075	0.0125749	75.3296	79.0652	0.0698256	0.70755	0.9999
1301	Upregulated	None	ENSG00000213281	ENST00000369535	4893	NRAS	neuroblastoma RAS viral (v-ras) oncogene homolog	chr1:114704468-114716894	NA	NA	NA	25.7845	40.564	0.653696	5e-05	0.001318	39.1413	43.0243	0.136462	0.37675	0.9999
48	Upregulated	None	ENSG00000048471	ENST00000569801///ENST00000566228///ENST00000564111///ENST00000568949///ENST00000568359///ENST00000563308///ENST00000564791///ENST00000562510	92017	SNX29	sorting nexin 29	chr16:11976736-12611044	NA	NA	NA	2.94263	4.6304	0.654032	0.002	0.025976	4.47798	4.67768	0.0629457	0.71385	0.9999
441	Upregulated	None	ENSG00000120860	ENST00000538761///ENST00000240079///ENST00000544341///ENST00000545679///ENST00000540536///ENST00000535501///ENST00000536197///ENST00000542923///ENST00000539515///ENST00000541569///ENST00000500685///ENST00000326351///ENST00000536930	51019	CCDC53	coiled-coil domain containing 53	chr12:102012926-102062149	NA	NA	NA	45.3994	71.4667	0.654599	0.00105	0.0162231	68.9367	66.9021	-0.0432204	0.82065	0.9999
657	Upregulated	None	ENSG00000139083	ENST00000396373///ENST00000541426///ENST00000544715///ENST00000545027///ENST00000266427	2120	ETV6	ets variant 6	chr12:11649853-11895402	NA	NA	NA	6.83265	10.7567	0.65472	0.00025	0.00510681	10.374	10.0844	-0.0408495	0.825	0.9999
277	Upregulated	None	ENSG00000107438	ENST00000329399///ENST00000492511///ENST00000477757///ENST00000490391///ENST00000493949	9124	PDLIM1	PDZ and LIM domain 1	chr10:95237571-95291024	GO:0008270|zinc ion binding|///GO:0005737|cytoplasm|///GO:0005856|cytoskeleton|///GO:0006979|response to oxidative stress|///GO:0005515|protein binding|///GO:0005925|focal adhesion|///GO:0006355|regulation of transcription, DNA-templated|///GO:0003713|transcription coactivator activity|///GO:0005667|transcription factor complex|///GO:0001666|response to hypoxia|	NA	NA	74.2848	117.022	0.655646	0.0008	0.0132087	113.093	110.888	-0.0284052	0.88545	0.9999
299	Upregulated	Upregulated	ENSG00000109321	ENST00000395748///ENST00000502307///ENST00000511560	374	AREG	amphiregulin	chr4:74445133-74455009	GO:0005615|extracellular space|///GO:0016021|integral component of membrane|///GO:0007186|G-protein coupled receptor signaling pathway|///GO:0000139|Golgi membrane|///GO:0005789|endoplasmic reticulum membrane|///GO:0008284|positive regulation of cell proliferation|///GO:0007267|cell-cell signaling|///GO:0005125|cytokine activity|///GO:0006888|ER to Golgi vesicle-mediated transport|///GO:0005515|p…	NA	NA	9.11516	14.3616	0.655875	0.0019	0.0252174	13.8749	27.5476	0.989446	5e-05	0.0129076
197	Upregulated	None	ENSG00000100612	ENST00000216500///ENST00000557751///ENST00000536410///ENST00000554101///ENST00000553986///ENST00000557137///ENST00000556502///ENST00000555171///ENST00000557326///ENST00000553328///ENST00000557185///ENST00000611054	51635	DHRS7	dehydrogenase/reductase (SDR family) member 7	chr14:60091910-60169856	NA	NA	NA	95.6413	150.873	0.657628	0.003	0.0359171	145.558	153.84	0.0798346	0.7085	0.9999
700	Upregulated	None	ENSG00000143776	ENST00000366767///ENST00000334218///ENST00000366769///ENST00000448940///ENST00000442054///ENST00000429440///ENST00000441725///ENST00000488131///ENST00000466538///ENST00000478573///ENST00000462553///ENST00000366766///ENST00000366764	8476	CDC42BPA	CDC42 binding protein kinase alpha (DMPK-like)	chr1:226989864-227318474	NA	NA	NA	9.31921	14.7128	0.658789	0.0002	0.0042338	14.1912	13.2943	-0.0941964	0.6194	0.9999
601	Upregulated	None	ENSG00000135924	ENST00000336576///ENST00000425450///ENST00000392086///ENST00000421532///ENST00000480537///ENST00000477917///ENST00000482988///ENST00000392087///ENST00000442681///ENST00000439026///ENST00000481815///ENST00000485220///ENST00000463463///ENST00000487855///ENST00000473750///ENST00000472019///ENST00000476254///ENST00000470530	3300	DNAJB2	DnaJ (Hsp40) homolog, subfamily B, member 2	chr2:219279266-219286900	NA	NA	NA	25.395	40.2451	0.664271	0.0018	0.0243595	38.9679	43.0326	0.143145	0.4954	0.9999
357	Upregulated	None	ENSG00000114315	ENST00000232424///ENST00000476918	3280	HES1	hes family bHLH transcription factor 1	chr3:194136144-194138732	GO:0003677|DNA binding|///GO:0007399|nervous system development|///GO:0005634|nucleus|///GO:0006355|regulation of transcription, DNA-templated|///GO:0003700|transcription factor activity, sequence-specific DNA binding|///GO:0006351|transcription, DNA-templated|///GO:0042803|protein homodimerization activity|///GO:0045944|positive regulation of transcription from RNA polymerase II promoter|///GO:0…	NA	NA	16.1915	25.6714	0.664923	0.0001	0.00239826	24.7852	27.9525	0.173498	0.32695	0.9999
175	Upregulated	None	ENSG00000100097	ENST00000215909///ENST00000464120///ENST00000425542///ENST00000480207///ENST00000454173///ENST00000489315///ENST00000472321	3956	LGALS1	lectin, galactoside-binding, soluble, 1	chr22:37675607-37679806	NA	NA	NA	707.14	1121.43	0.665274	0.0001	0.00239826	1087.43	1149.91	0.0805926	0.6272	0.9999
656	Upregulated	None	ENSG00000138944	ENST00000381176	85352	KIAA1644	KIAA1644	chr22:44243666-44312851	GO:0016021|integral component of membrane|	NA	NA	3.54497	5.62536	0.666171	0.00015	0.00338326	5.4351	4.93236	-0.140029	0.429	0.9999
565	Upregulated	None	ENSG00000134109	ENST00000434243///ENST00000256497///ENST00000465369///ENST00000443790///ENST00000465187///ENST00000445686///ENST00000492751	9695	EDEM1	ER degradation enhancer, mannosidase alpha-like 1	chr3:5122219-5219957	NA	NA	NA	18.4148	29.249	0.667523	0.00295	0.0354585	28.2199	28.9333	0.0360187	0.8687	0.9999
1032	Upregulated	None	ENSG00000170955	ENST00000532354///ENST00000303927///ENST00000524852///ENST00000530979	112464	PRKCDBP	protein kinase C, delta binding protein	chr11:6318945-6320647	NA	NA	NA	15.5359	24.7189	0.670007	0.001	0.0156581	23.9452	27.3113	0.189762	0.3263	0.9999
1146	Upregulated	None	ENSG00000181788	ENST00000312960///ENST00000482706///ENST00000472885	6478	SIAH2	siah E3 ubiquitin protein ligase 2	chr3:150741126-150763477	NA	NA	NA	12.7383	20.2705	0.670208	0.00015	0.00338326	19.5687	18.5465	-0.0774066	0.6487	0.9999
135	Upregulated	None	ENSG00000085433	ENST00000400794///ENST00000369962///ENST00000361054///ENST00000369965///ENST00000530772///ENST00000529074///ENST00000531337///ENST00000528747///ENST00000357672	22911	WDR47	WD repeat domain 47	chr1:108970213-109042113	NA	NA	NA	4.99184	7.95114	0.671591	0.0002	0.0042338	7.67234	8.18368	0.0930829	0.60005	0.9999
309	Upregulated	None	ENSG00000110422	ENST00000525975///ENST00000303296///ENST00000379016///ENST00000531504///ENST00000534262///ENST00000456517	10114	HIPK3	homeodomain interacting protein kinase 3	chr11:33256671-33357023	NA	NA	NA	13.2001	21.0379	0.672438	5e-05	0.001318	20.3142	21.231	0.0636784	0.6877	0.9999
460	Upregulated	None	ENSG00000124209	ENST00000244040///ENST00000488949	57403	RAB22A	RAB22A, member RAS oncogene family	chr20:58309695-58367507	NA	NA	NA	8.074	12.8736	0.673063	5e-05	0.001318	12.4282	13.1611	0.0826566	0.59005	0.9999
713	Upregulated	None	ENSG00000144730	ENST00000296318///ENST00000320057///ENST00000463523///ENST00000469841///ENST00000467210///ENST00000479825///ENST00000498471	54756	IL17RD	interleukin 17 receptor D	chr3:57089981-57170306	NA	NA	NA	3.11287	4.9664	0.673955	0.0002	0.0042338	4.79634	5.6593	0.238691	0.15035	0.9999
1212	Upregulated	None	ENSG00000186063	ENST00000340020///ENST00000474863///ENST00000495670///ENST00000355727///ENST00000470437///ENST00000497112	64853	AIDA	axin interactor, dorsalization associated	chr1:222668012-222735196	NA	NA	NA	51.0306	81.4522	0.674592	0.0043	0.0470578	78.5472	76.248	-0.0428603	0.8345	0.9999
575	Upregulated	None	ENSG00000134755	ENST00000280904///ENST00000251081	1824	DSC2	desmocollin 2	chr18:31058839-31162856	NA	NA	NA	64.418	102.88	0.675427	5e-05	0.001318	99.3817	117.391	0.240274	0.15175	0.9999
1071	Upregulated	None	ENSG00000173812	ENST00000462917///ENST00000591776///ENST00000469257///ENST00000482111///ENST00000310837///ENST00000469308///ENST00000586699	10209	EIF1	eukaryotic translation initiation factor 1	chr17:41688884-41692668	NA	NA	NA	544.778	870.456	0.676102	5e-05	0.001318	840.259	822.405	-0.0309843	0.85665	0.9999
270	Upregulated	None	ENSG00000106733	ENST00000376811///ENST00000482537///ENST00000361092///ENST00000376808///ENST00000494066///ENST00000466137///ENST00000490321	54981	NMRK1	nicotinamide riboside kinase 1	chr9:75060572-75088217	GO:0005524|ATP binding|///GO:0046872|metal ion binding|///GO:0016310|phosphorylation|///GO:0009435|NAD biosynthetic process|///GO:0005515|protein binding|///GO:0050262|ribosylnicotinamide kinase activity|///GO:0016301|kinase activity|	NA	NA	7.41356	11.8511	0.676785	0.0043	0.0470578	11.4404	11.8947	0.0561851	0.80805	0.9999
574	Upregulated	None	ENSG00000134590	ENST00000257013///ENST00000495563///ENST00000464369	8933	FAM127A	family with sequence similarity 127, member A	chrX:135032365-135033546	NA	NA	NA	33.7738	54.0213	0.677626	0.0009	0.0144505	52.2326	54.4519	0.060032	0.76025	0.9999
1200	Upregulated	None	ENSG00000185262	ENST00000327490///ENST00000587913///ENST00000589240	283991	UBALD2	UBA-like domain containing 2	chr17:76265201-76271299	NA	NA	NA	9.44343	15.1164	0.678736	0.0009	0.0144505	14.6652	13.9092	-0.0763584	0.68655	0.9999
506	Upregulated	None	ENSG00000128016	ENST00000597629///ENST00000594045///ENST00000594442///ENST00000600033	7538	ZFP36	ZFP36 ring finger protein	chr19:39406812-39409412	NA	NA	NA	6.87709	11.0108	0.67905	0.00105	0.0162231	10.6388	11.9871	0.172144	0.38545	0.9999
1065	Upregulated	None	ENSG00000173275	ENST00000370761///ENST00000339249	203523	ZNF449	zinc finger protein 449	chrX:135344795-135363152	NA	NA	NA	1.91608	3.07468	0.682284	0.0044	0.0479101	2.96554	3.34235	0.172567	0.44195	0.9999
769	Upregulated	None	ENSG00000150093	ENST00000302278///ENST00000488427///ENST00000494395///ENST00000484088///ENST00000480226///ENST00000474568///ENST00000488494///ENST00000534049///ENST00000437302///ENST00000475184///ENST00000528877///ENST00000417122///ENST00000464001///ENST00000493758///ENST00000472147///ENST00000414670///ENST00000439974///ENST00000396033///ENST00000423113	3688	ITGB1	integrin, beta 1 (fibronectin receptor, beta polypeptide, antigen CD29 includes MDF2, MSK12)	chr10:32900318-33082102	NA	NA	NA	326.517	524.122	0.682744	0.0001	0.00239826	505.449	517.733	0.0346427	0.8535	0.9999
908	Upregulated	None	ENSG00000163602	ENST00000477973	23429	RYBP	RING1 and YY1 binding protein	chr3:72371824-72446918	NA	NA	NA	17.8527	28.6716	0.683481	5e-05	0.001318	27.6773	33.0316	0.255142	0.1055	0.9999
293	Upregulated	None	ENSG00000108861	ENST00000226004///ENST00000590753///ENST00000590935///ENST00000590342///ENST00000591618	1845	DUSP3	dual specificity phosphatase 3	chr17:43766120-43778988	GO:0005634|nucleus|///GO:0005737|cytoplasm|///GO:0004725|protein tyrosine phosphatase activity|///GO:0035335|peptidyl-tyrosine dephosphorylation|///GO:0008138|protein tyrosine/serine/threonine phosphatase activity|///GO:0005829|cytosol|///GO:0045087|innate immune response|///GO:0005654|nucleoplasm|///GO:0016311|dephosphorylation|///GO:0006470|protein dephosphorylation|///GO:0016791|phosphatase ac…	NA	NA	17.276	27.7506	0.683747	0.00145	0.0207728	26.8299	28.9505	0.109747	0.62145	0.9999
615	Upregulated	None	ENSG00000136603	ENST00000477216///ENST00000465590///ENST00000476188///ENST00000259119///ENST00000426052///ENST00000490989///ENST00000413427///ENST00000458537///ENST00000470571///ENST00000490894	6498	SKIL	SKI-like proto-oncogene	chr3:170357677-170396835	GO:0000122|negative regulation of transcription from RNA polymerase II promoter|///GO:0042981|regulation of apoptotic process|///GO:0030512|negative regulation of transforming growth factor beta receptor signaling pathway|///GO:0046332|SMAD binding|///GO:0005634|nucleus|///GO:0006351|transcription, DNA-templated|///GO:0005737|cytoplasm|///GO:0000978|RNA polymerase II core promoter proximal region…	NA	NA	6.78072	10.8937	0.683978	0.0024	0.0300386	10.5173	11.5287	0.132468	0.5229	0.9999
675	Upregulated	None	ENSG00000141580	ENST00000392325///ENST00000572583///ENST00000576517///ENST00000573656///ENST00000571835///ENST00000573616///ENST00000577774///ENST00000571767///ENST00000571817///ENST00000574828	56270	WDR45B	WD repeat domain 45B	chr17:82519712-82648553	NA	NA	NA	48.2151	77.4712	0.684176	0.0041	0.0454267	74.7917	66.6681	-0.165881	0.4915	0.9999
941	Upregulated	None	ENSG00000164951	ENST00000523021///ENST00000297598///ENST00000520614///ENST00000520728///ENST00000518107///ENST00000518573///ENST00000517764///ENST00000518827///ENST00000521144///ENST00000396200	54704	PDP1	pyruvate dehyrogenase phosphatase catalytic subunit 1	chr8:93857806-93926066	NA	NA	NA	14.2323	22.8974	0.686021	0.0036	0.0409956	22.1243	27.4719	0.312322	0.15225	0.9999
860	Upregulated	None	ENSG00000160588	ENST00000278949///ENST00000525386///ENST00000527472///ENST00000446386	196264	MPZL3	myelin protein zero-like 3	chr11:118226689-118252350	NA	NA	NA	8.94897	14.4074	0.687012	0.0002	0.0042338	13.9146	13.7047	-0.0219323	0.89805	0.9999
1143	Upregulated	None	ENSG00000181588	ENST00000402693///ENST00000605173	399664	MEX3D	mex-3 RNA binding family member D	chr19:1554668-1568058	NA	NA	NA	5.32249	8.57364	0.687807	0.0008	0.0132087	8.28467	8.03804	-0.0436019	0.8232	0.9999
514	Upregulated	None	ENSG00000129451	ENST00000309958///ENST00000358789///ENST00000601467///ENST00000599987///ENST00000599077///ENST00000391805	5655	KLK10	kallikrein-related peptidase 10	chr19:51012738-51020175	NA	NA	NA	14.6759	23.6714	0.689697	0.0005	0.00902202	22.952	23.929	0.0601418	0.7658	0.9999
513	Upregulated	None	ENSG00000129235	ENST00000250101///ENST00000576020///ENST00000570330///ENST00000574429///ENST00000571957///ENST00000574734///ENST00000574838///ENST00000577146///ENST00000573792///ENST00000571029	84817	TXNDC17	thioredoxin domain containing 17	chr17:6578147-6651634	NA	NA	NA	281.682	454.72	0.690911	0.00145	0.0207728	439.175	365.026	-0.266796	0.23175	0.9999
688	Upregulated	None	ENSG00000143217	ENST00000368012///ENST00000486694	81607	PVRL4	poliovirus receptor-related 4	chr1:161070994-161089599	NA	NA	NA	14.2888	23.0915	0.692478	0.00435	0.0474679	22.3562	29.1191	0.381291	0.1139	0.9999
273	Upregulated	None	ENSG00000107077	ENST00000438023///ENST00000401787///ENST00000381306///ENST00000381309///ENST00000489243///ENST00000543771///ENST00000480996///ENST00000496464///ENST00000428870///ENST00000494570///ENST00000420847///ENST00000495890///ENST00000490806///ENST00000466673	23081	KDM4C	lysine (K)-specific demethylase 4C	chr9:6716494-7175648	GO:0006357|regulation of transcription from RNA polymerase II promoter|///GO:0008270|zinc ion binding|///GO:0006351|transcription, DNA-templated|///GO:0007264|small GTPase mediated signal transduction|///GO:0055114|oxidation-reduction process|///GO:0008284|positive regulation of cell proliferation|///GO:0005654|nucleoplasm|///GO:0000790|nuclear chromatin|///GO:0005515|protein binding|///GO:000632…	NA	NA	20.353	32.9443	0.694789	0.00215	0.0274537	31.8098	33.1452	0.0593292	0.75765	0.9999
22	Upregulated	None	ENSG00000011638	ENST00000573487///ENST00000233047///ENST00000572258///ENST00000574092///ENST00000261388///ENST00000451578///ENST00000572599///ENST00000577162///ENST00000573688	57146	TMEM159	transmembrane protein 159	chr16:20933110-21180616	NA	NA	NA	21.9039	35.5051	0.696839	0.00095	0.0149679	34.2772	35.8027	0.0628222	0.764	0.9999
1202	Upregulated	None	ENSG00000185479	ENST00000252252	3854	KRT6B	keratin 6B, type II	chr12:52446650-52452126	NA	NA	NA	193.277	313.664	0.698554	5e-05	0.001318	304.669	423.669	0.475692	0.01165	0.557991
834	Upregulated	None	ENSG00000157827	ENST00000288670///ENST00000492942///ENST00000475377///ENST00000497192	114793	FMNL2	formin-like 2	chr2:152335236-152649834	NA	NA	NA	27.8292	45.1731	0.698863	5e-05	0.001318	43.5987	43.1736	-0.0141364	0.92745	0.9999
799	Upregulated	None	ENSG00000154127	ENST00000284273///ENST00000525711///ENST00000526386///ENST00000530917///ENST00000533451///ENST00000529998///ENST00000526493///ENST00000530578	84959	UBASH3B	ubiquitin associated and SH3 domain containing B	chr11:122655674-122814473	GO:0005634|nucleus|///GO:0005737|cytoplasm|///GO:0004725|protein tyrosine phosphatase activity|///GO:0005515|protein binding|///GO:0035335|peptidyl-tyrosine dephosphorylation|///GO:0045671|negative regulation of osteoclast differentiation|///GO:0006469|negative regulation of protein kinase activity|///GO:0045670|regulation of osteoclast differentiation|///GO:0051279|regulation of release of seque…	NA	NA	37.566	60.9916	0.699182	0.00145	0.0207728	58.9426	53.9951	-0.126482	0.5455	0.9999
1097	Upregulated	None	ENSG00000176407	ENST00000456682///ENST00000409785///ENST00000428691///ENST00000453448	56888	KCMF1	potassium channel modulatory factor 1	chr2:84971092-85059472	GO:0008270|zinc ion binding|///GO:0046872|metal ion binding|///GO:0008152|metabolic process|///GO:0016874|ligase activity|	NA	NA	64.0335	104.03	0.700106	0.00465	0.0499504	100.406	109.439	0.124289	0.6142	0.9999
630	Upregulated	None	ENSG00000137331	ENST00000376377///ENST00000259874	8870	IER3	immediate early response 3	chr6:30742928-30744554	NA	NA	NA	233.192	379.041	0.700833	5e-05	0.001318	366.752	355.333	-0.0456347	0.7638	0.9999
999	Upregulated	None	ENSG00000168778	ENST00000541523///ENST00000426174///ENST00000303372///ENST00000543998	79867	TCTN2	tectonic family member 2	chr12:123671112-123708403	NA	NA	NA	4.98173	8.10469	0.702109	0.0006	0.0104893	7.83072	6.72143	-0.220376	0.27755	0.9999
822	Upregulated	None	ENSG00000156384	ENST00000463224///ENST00000369729///ENST00000369727	119392	SFR1	SWI5-dependent homologous recombination repair protein 1	chr10:104122057-104126385	NA	NA	NA	9.81355	16.0101	0.706133	0.0005	0.00902202	15.4438	20.1703	0.385201	0.04615	0.9999
470	Upregulated	None	ENSG00000124766	ENST00000244745	6659	SOX4	SRY (sex determining region Y)-box 4	chr6:21592768-21598619	GO:0005634|nucleus|///GO:0006355|regulation of transcription, DNA-templated|///GO:0005739|mitochondrion|///GO:0003700|transcription factor activity, sequence-specific DNA binding|///GO:0005737|cytoplasm|///GO:0045944|positive regulation of transcription from RNA polymerase II promoter|///GO:0008284|positive regulation of cell proliferation|///GO:0060070|canonical Wnt signaling pathway|///GO:00430…	NA	NA	10.5146	17.1563	0.706338	5e-05	0.001318	16.5731	18.1597	0.131904	0.4002	0.9999
1258	Upregulated	None	ENSG00000197696	ENST00000360476///ENST00000394588	4828	NMB	neuromedin B	chr15:84655128-84658563	GO:0005576|extracellular region|///GO:0007165|signal transduction|///GO:0005179|hormone activity|///GO:0007218|neuropeptide signaling pathway|///GO:0007267|cell-cell signaling|///GO:0005515|protein binding|///GO:0005829|cytosol|///GO:0008284|positive regulation of cell proliferation|///GO:0043005|neuron projection|///GO:0042593|glucose homeostasis|///GO:0007204|positive regulation of cytosolic ca…	NA	NA	9.77884	15.989	0.709341	0.0012	0.017902	15.4329	12.4542	-0.309376	0.15215	0.9999
1390	Upregulated	None	ENSG00000253276	ENST00000315965///ENST00000523505	168455	CCDC71L	coiled-coil domain containing 71-like	chr7:106372250-106770207	NA	NA	NA	6.7137	10.9787	0.709523	0.00135	0.019675	10.6015	12.8429	0.276701	0.20725	0.9999
[truncated: 610 more rows]

[truncated: 1 more sheets: FigS1b]
