# Supplementary material for: Effects of β-caryophyllene and oxygen availability on cholesterol and fatty acids in breast cancer cells
Source: PLoS One. 2023 Mar 9;18(3):e0281396. doi: 10.1371/journal.pone.0281396 (PMC9997903; doi:10.1371/journal.pone.0281396)
Supplement: S2 Table — File contains supplemental tablular outputs for the GO category analysis. (XLSX) [file pone.0281396.s006.xlsx]

## Sheet: GO Categories
GO:BP ID	Description	P-value
GO:0042254	ribosome biogenesis	5.38909e-30
GO:0022613	ribonucleoprotein complex biogenesis	3.50957e-29
GO:0034470	ncRNA processing	1.67202e-25
GO:0006364	rRNA processing	9.31186e-22
GO:0016072	rRNA metabolic process	1.90024e-21
GO:0042274	ribosomal small subunit biogenesis	1.21887e-12
GO:0032543	mitochondrial translation	2.22155e-11
GO:0009451	RNA modification	1.67482e-10
GO:0036293	response to decreased oxygen levels	3.56239e-10
GO:0070482	response to oxygen levels	5.09945e-10
GO:0030490	maturation of SSU-rRNA	6.19936e-10
GO:0006399	tRNA metabolic process	9.28132e-10
GO:0006415	translational termination	1.01682e-09
GO:0042273	ribosomal large subunit biogenesis	2.19629e-09
GO:0070125	mitochondrial translational elongation	3.09029e-09
GO:0001666	response to hypoxia	3.23376e-09
GO:0008033	tRNA processing	5.33564e-09
GO:0006403	RNA localization	2.45321e-08
GO:0008380	RNA splicing	2.50995e-08
GO:0070126	mitochondrial translational termination	2.54598e-08

## Sheet: GO Genes
=====================================================
GO:0042254	ribosome biogenesis
=====================================================
117246	FTSJ3	FtsJ homolog 3
50628	GEMIN4	gem nuclear organelle associated protein 4
23560	GTPBP4	GTP binding protein 4
55695	NSUN5	NOP2/Sun RNA methyltransferase family member 5
51491	NOP16	NOP16 nucleolar protein
64979	MRPL36	mitochondrial ribosomal protein L36
57050	UTP3	UTP3, small subunit processome component homolog (S. cerevisiae)
708	C1QBP	complement component 1, q subcomponent binding protein
51504	TRMT112	tRNA methyltransferase 11-2 homolog (S. cerevisiae)
79050	NOC4L	nucleolar complex associated 4 homolog
25879	DCAF13	DDB1 and CUL4 associated factor 13
3692	EIF6	eukaryotic translation initiation factor 6
9188	DDX21	DEAD-box helicase 21
51081	MRPS7	mitochondrial ribosomal protein S7
26164	MTG2	mitochondrial ribosome associated GTPase 2
64216	TFB2M	transcription factor B2, mitochondrial
23016	EXOSC7	exosome component 7
23404	EXOSC2	exosome component 2
10885	WDR3	WD repeat domain 3
3669	ISG20	interferon stimulated exonuclease gene 20kDa
9790	BMS1	BMS1, ribosome biogenesis factor
6839	SUV39H1	suppressor of variegation 3-9 homolog 1
130916	MTERF4	mitochondrial transcription termination factor 4
55299	BRIX1	BRX1, biogenesis of ribosomes
84154	RPF2	ribosome production factor 2 homolog
84864	MINA	MYC induced nuclear antigen
317781	DDX51	DEAD-box helicase 51
25983	NGDN	neuroguidin
115939	TSR3	TSR3, 20S rRNA accumulation, homolog (S. cerevisiae)
54059	YBEY	ybeY metallopeptidase (putative)
23246	BOP1	block of proliferation 1
26574	AATF	apoptosis antagonizing transcription factor
55759	WDR12	WD repeat domain 12
54606	DDX56	DEAD-box helicase 56
51096	UTP18	UTP18, small subunit processome component
10969	EBNA1BP2	EBNA1 binding protein 2
92345	NAF1	nuclear assembly factor 1 ribonucleoprotein
65083	NOL6	nucleolar protein 6
90441	ZNF622	zinc finger protein 622
84135	UTP15	UTP15, small subunit processome component
11224	RPL35	ribosomal protein L35
92856	IMP4	IMP4 homolog, U3 small nucleolar ribonucleoprotein
115752	DIS3L	DIS3 like exosome 3'-5' exoribonuclease
27042	DIEXF	digestive organ expansion factor homolog (zebrafish)
4809	SNU13	SNU13 homolog, small nuclear ribonucleoprotein (U4/U6.U5)
23076	RRP1B	ribosomal RNA processing 1B
55052	MRPL20	mitochondrial ribosomal protein L20
54433	GAR1	GAR1 ribonucleoprotein
10607	TBL3	transducin beta like 3
54512	EXOSC4	exosome component 4
90121	TSR2	TSR2, 20S rRNA accumulation, homolog (S. cerevisiae)
705	BYSL	bystin like
4839	NOP2	NOP2 nucleolar protein
54680	ZNHIT6	zinc finger HIT-type containing 6
51118	UTP11	UTP11, small subunit processome component homolog (S. cerevisiae)
79863	RBFA	ribosome binding factor A (putative)
6209	RPS15	ribosomal protein S15
55127	HEATR1	HEAT repeat containing 1
65003	MRPL11	mitochondrial ribosomal protein L11
285855	RPL7L1	ribosomal protein L7 like 1
154743	C7orf60	chromosome 7 open reading frame 60
64434	NOM1	nucleolar protein with MIF4G domain 1
81875	ISG20L2	interferon stimulated exonuclease gene 20kDa like 2
11157	LSM6	LSM6 homolog, U6 small nuclear RNA and mRNA degradation associated
88745	RRP36	ribosomal RNA processing 36
27340	UTP20	UTP20, small subunit processome component
54475	NLE1	notchless homolog 1 (Drosophila)
55341	LSG1	large 60S subunit nuclear export GTPase 1
26284	ERAL1	Era like 12S mitochondrial rRNA chaperone 1
8602	NOP14	NOP14 nucleolar protein
5036	PA2G4	proliferation-associated 2G4
25926	NOL11	nucleolar protein 11
51154	MRTO4	MRT4 homolog, ribosome maturation factor
10528	NOP56	NOP56 ribonucleoprotein
81887	LAS1L	LAS1-like, ribosome biogenesis factor
54552	GNL3L	G protein nucleolar 3 like
23378	RRP8	ribosomal RNA processing 8, methyltransferase, homolog (yeast)
10199	MPHOSPH10	M-phase phosphoprotein 10
1736	DKC1	dyskerin pseudouridine synthase 1
79922	MRM1	mitochondrial rRNA methyltransferase 1
2091	FBL	fibrillarin
79033	ERI3	ERI1 exoribonuclease family member 3
55651	NHP2	NHP2 ribonucleoprotein
26354	GNL3	G protein nucleolar 3
27341	RRP7A	ribosomal RNA processing 7 homolog A
9136	RRP9	ribosomal RNA processing 9, small subunit (SSU) processome component, homolog (yeast)
10360	NPM3	nucleophosmin/nucleoplasmin 3
23481	PES1	pescadillo ribosomal biogenesis factor 1
55505	NOP10	NOP10 ribonucleoprotein
51202	DDX47	DEAD-box helicase 47
6838	SURF6	surfeit 6
134430	WDR36	WD repeat domain 36
22868	FASTKD2	FAST kinase domains 2
9277	WDR46	WD repeat domain 46
64794	DDX31	DEAD-box helicase 31
55035	NOL8	nucleolar protein 8
23212	RRS1	ribosome biogenesis regulator homolog
29960	MRM2	mitochondrial rRNA methyltransferase 2
9221	NOLC1	nucleolar and coiled-body phosphoprotein 1
64965	MRPS9	mitochondrial ribosomal protein S9
10813	UTP14A	UTP14A small subunit processome component
5728	PTEN	phosphatase and tensin homolog
51602	NOP58	NOP58 ribonucleoprotein
131870	NUDT16	nudix hydrolase 16
80135	RPF1	ribosome production factor 1 homolog
8568	RRP1	ribosomal RNA processing 1
4691	NCL	nucleolin
10171	RCL1	RNA terminal phosphate cyclase like 1
84769	MPV17L2	MPV17 mitochondrial inner membrane protein like 2
=====================================================
GO:0022613	ribonucleoprotein complex biogenesis
=====================================================
117246	FTSJ3	FtsJ homolog 3
50628	GEMIN4	gem nuclear organelle associated protein 4
23560	GTPBP4	GTP binding protein 4
55695	NSUN5	NOP2/Sun RNA methyltransferase family member 5
6631	SNRPC	small nuclear ribonucleoprotein polypeptide C
1653	DDX1	DEAD/H-box helicase 1
6431	SRSF6	serine/arginine-rich splicing factor 6
51491	NOP16	NOP16 nucleolar protein
64979	MRPL36	mitochondrial ribosomal protein L36
57050	UTP3	UTP3, small subunit processome component homolog (S. cerevisiae)
708	C1QBP	complement component 1, q subcomponent binding protein
51504	TRMT112	tRNA methyltransferase 11-2 homolog (S. cerevisiae)
27339	PRPF19	pre-mRNA processing factor 19
79050	NOC4L	nucleolar complex associated 4 homolog
25879	DCAF13	DDB1 and CUL4 associated factor 13
3692	EIF6	eukaryotic translation initiation factor 6
9188	DDX21	DEAD-box helicase 21
9416	DDX23	DEAD-box helicase 23
51081	MRPS7	mitochondrial ribosomal protein S7
10713	USP39	ubiquitin specific peptidase 39
26164	MTG2	mitochondrial ribosome associated GTPase 2
64216	TFB2M	transcription factor B2, mitochondrial
23016	EXOSC7	exosome component 7
8668	EIF3I	eukaryotic translation initiation factor 3 subunit I
23404	EXOSC2	exosome component 2
10885	WDR3	WD repeat domain 3
3669	ISG20	interferon stimulated exonuclease gene 20kDa
27335	EIF3K	eukaryotic translation initiation factor 3 subunit K
9790	BMS1	BMS1, ribosome biogenesis factor
6839	SUV39H1	suppressor of variegation 3-9 homolog 1
130916	MTERF4	mitochondrial transcription termination factor 4
6636	SNRPF	small nuclear ribonucleoprotein polypeptide F
55299	BRIX1	BRX1, biogenesis of ribosomes
84154	RPF2	ribosome production factor 2 homolog
84864	MINA	MYC induced nuclear antigen
317781	DDX51	DEAD-box helicase 51
25983	NGDN	neuroguidin
26747	NUFIP1	nuclear fragile X mental retardation protein interacting protein 1
115939	TSR3	TSR3, 20S rRNA accumulation, homolog (S. cerevisiae)
54059	YBEY	ybeY metallopeptidase (putative)
6632	SNRPD1	small nuclear ribonucleoprotein D1 polypeptide
23246	BOP1	block of proliferation 1
26574	AATF	apoptosis antagonizing transcription factor
55759	WDR12	WD repeat domain 12
54606	DDX56	DEAD-box helicase 56
10419	PRMT5	protein arginine methyltransferase 5
51096	UTP18	UTP18, small subunit processome component
10969	EBNA1BP2	EBNA1 binding protein 2
92345	NAF1	nuclear assembly factor 1 ribonucleoprotein
65083	NOL6	nucleolar protein 6
90441	ZNF622	zinc finger protein 622
84135	UTP15	UTP15, small subunit processome component
54496	PRMT7	protein arginine methyltransferase 7
11224	RPL35	ribosomal protein L35
92856	IMP4	IMP4 homolog, U3 small nucleolar ribonucleoprotein
115752	DIS3L	DIS3 like exosome 3'-5' exoribonuclease
27042	DIEXF	digestive organ expansion factor homolog (zebrafish)
4809	SNU13	SNU13 homolog, small nuclear ribonucleoprotein (U4/U6.U5)
9733	SART3	squamous cell carcinoma antigen recognized by T-cells 3
23076	RRP1B	ribosomal RNA processing 1B
55052	MRPL20	mitochondrial ribosomal protein L20
54433	GAR1	GAR1 ribonucleoprotein
10607	TBL3	transducin beta like 3
54512	EXOSC4	exosome component 4
90121	TSR2	TSR2, 20S rRNA accumulation, homolog (S. cerevisiae)
705	BYSL	bystin like
4839	NOP2	NOP2 nucleolar protein
54680	ZNHIT6	zinc finger HIT-type containing 6
51118	UTP11	UTP11, small subunit processome component homolog (S. cerevisiae)
79863	RBFA	ribosome binding factor A (putative)
6209	RPS15	ribosomal protein S15
8666	EIF3G	eukaryotic translation initiation factor 3 subunit G
55127	HEATR1	HEAT repeat containing 1
65003	MRPL11	mitochondrial ribosomal protein L11
22916	NCBP2	nuclear cap binding protein subunit 2
285855	RPL7L1	ribosomal protein L7 like 1
154743	C7orf60	chromosome 7 open reading frame 60
64434	NOM1	nucleolar protein with MIF4G domain 1
8487	GEMIN2	gem nuclear organelle associated protein 2
81875	ISG20L2	interferon stimulated exonuclease gene 20kDa like 2
8669	EIF3J	eukaryotic translation initiation factor 3 subunit J
11157	LSM6	LSM6 homolog, U6 small nuclear RNA and mRNA degradation associated
88745	RRP36	ribosomal RNA processing 36
27340	UTP20	UTP20, small subunit processome component
54475	NLE1	notchless homolog 1 (Drosophila)
55692	LUC7L	LUC7 like
55341	LSG1	large 60S subunit nuclear export GTPase 1
26284	ERAL1	Era like 12S mitochondrial rRNA chaperone 1
25980	AAR2	AAR2 splicing factor homolog
8602	NOP14	NOP14 nucleolar protein
5036	PA2G4	proliferation-associated 2G4
25926	NOL11	nucleolar protein 11
51154	MRTO4	MRT4 homolog, ribosome maturation factor
10978	CLP1	cleavage and polyadenylation factor I subunit 1
10528	NOP56	NOP56 ribonucleoprotein
8872	CDC123	cell division cycle 123
23020	SNRNP200	small nuclear ribonucleoprotein U5 subunit 200
81887	LAS1L	LAS1-like, ribosome biogenesis factor
54552	GNL3L	G protein nucleolar 3 like
23378	RRP8	ribosomal RNA processing 8, methyltransferase, homolog (yeast)
10199	MPHOSPH10	M-phase phosphoprotein 10
1736	DKC1	dyskerin pseudouridine synthase 1
79922	MRM1	mitochondrial rRNA methyltransferase 1
2091	FBL	fibrillarin
79033	ERI3	ERI1 exoribonuclease family member 3
6633	SNRPD2	small nuclear ribonucleoprotein D2 polypeptide
55651	NHP2	NHP2 ribonucleoprotein
26354	GNL3	G protein nucleolar 3
27341	RRP7A	ribosomal RNA processing 7 homolog A
9136	RRP9	ribosomal RNA processing 9, small subunit (SSU) processome component, homolog (yeast)
10360	NPM3	nucleophosmin/nucleoplasmin 3
23481	PES1	pescadillo ribosomal biogenesis factor 1
79833	GEMIN6	gem nuclear organelle associated protein 6
55505	NOP10	NOP10 ribonucleoprotein
51202	DDX47	DEAD-box helicase 47
6838	SURF6	surfeit 6
6606	SMN1	survival of motor neuron 1, telomeric
56949	XAB2	XPA binding protein 2
134430	WDR36	WD repeat domain 36
22868	FASTKD2	FAST kinase domains 2
9129	PRPF3	pre-mRNA processing factor 3
9277	WDR46	WD repeat domain 46
64794	DDX31	DEAD-box helicase 31
55035	NOL8	nucleolar protein 8
23212	RRS1	ribosome biogenesis regulator homolog
29960	MRM2	mitochondrial rRNA methyltransferase 2
9221	NOLC1	nucleolar and coiled-body phosphoprotein 1
64965	MRPS9	mitochondrial ribosomal protein S9
10813	UTP14A	UTP14A small subunit processome component
5728	PTEN	phosphatase and tensin homolog
51602	NOP58	NOP58 ribonucleoprotein
6634	SNRPD3	small nuclear ribonucleoprotein D3 polypeptide
25929	GEMIN5	gem nuclear organelle associated protein 5
24148	PRPF6	pre-mRNA processing factor 6
131870	NUDT16	nudix hydrolase 16
80135	RPF1	ribosome production factor 1 homolog
6635	SNRPE	small nuclear ribonucleoprotein polypeptide E
8568	RRP1	ribosomal RNA processing 1
4691	NCL	nucleolin
10171	RCL1	RNA terminal phosphate cyclase like 1
84769	MPV17L2	MPV17 mitochondrial inner membrane protein like 2
=====================================================
GO:0034470	ncRNA processing
=====================================================
57505	AARS2	alanyl-tRNA synthetase 2, mitochondrial
117246	FTSJ3	FtsJ homolog 3
50628	GEMIN4	gem nuclear organelle associated protein 4
55695	NSUN5	NOP2/Sun RNA methyltransferase family member 5
1653	DDX1	DEAD/H-box helicase 1
57050	UTP3	UTP3, small subunit processome component homolog (S. cerevisiae)
348180	CTU2	cytosolic thiouridylase subunit 2
51504	TRMT112	tRNA methyltransferase 11-2 homolog (S. cerevisiae)
79050	NOC4L	nucleolar complex associated 4 homolog
25879	DCAF13	DDB1 and CUL4 associated factor 13
9188	DDX21	DEAD-box helicase 21
54888	NSUN2	NOP2/Sun RNA methyltransferase family member 2
64216	TFB2M	transcription factor B2, mitochondrial
23016	EXOSC7	exosome component 7
23404	EXOSC2	exosome component 2
83448	PUS7L	pseudouridylate synthase 7 like
10885	WDR3	WD repeat domain 3
3669	ISG20	interferon stimulated exonuclease gene 20kDa
6839	SUV39H1	suppressor of variegation 3-9 homolog 1
130916	MTERF4	mitochondrial transcription termination factor 4
27079	RPUSD2	RNA pseudouridylate synthase domain containing 2
84154	RPF2	ribosome production factor 2 homolog
6741	SSB	Sjogren syndrome antigen B
79650	USB1	U6 snRNA biogenesis phosphodiesterase 1
317781	DDX51	DEAD-box helicase 51
25983	NGDN	neuroguidin
115939	TSR3	TSR3, 20S rRNA accumulation, homolog (S. cerevisiae)
54059	YBEY	ybeY metallopeptidase (putative)
23246	BOP1	block of proliferation 1
60528	ELAC2	elaC ribonuclease Z 2
55759	WDR12	WD repeat domain 12
54606	DDX56	DEAD-box helicase 56
51096	UTP18	UTP18, small subunit processome component
10799	RPP40	ribonuclease P/MRP subunit p40
79691	QTRT2	queuine tRNA-ribosyltransferase accessory subunit 2
92345	NAF1	nuclear assembly factor 1 ribonucleoprotein
4234	METTL1	methyltransferase like 1
65083	NOL6	nucleolar protein 6
6301	SARS	seryl-tRNA synthetase
84135	UTP15	UTP15, small subunit processome component
11224	RPL35	ribosomal protein L35
283989	TSEN54	tRNA splicing endonuclease subunit 54
92856	IMP4	IMP4 homolog, U3 small nucleolar ribonucleoprotein
134637	ADAT2	adenosine deaminase, tRNA specific 2
115752	DIS3L	DIS3 like exosome 3'-5' exoribonuclease
27042	DIEXF	digestive organ expansion factor homolog (zebrafish)
23076	RRP1B	ribosomal RNA processing 1B
10785	WDR4	WD repeat domain 4
54433	GAR1	GAR1 ribonucleoprotein
10607	TBL3	transducin beta like 3
54512	EXOSC4	exosome component 4
90121	TSR2	TSR2, 20S rRNA accumulation, homolog (S. cerevisiae)
115708	TRMT61A	tRNA methyltransferase 61A
705	BYSL	bystin like
4839	NOP2	NOP2 nucleolar protein
51118	UTP11	UTP11, small subunit processome component homolog (S. cerevisiae)
79863	RBFA	ribosome binding factor A (putative)
6209	RPS15	ribosomal protein S15
51593	SRRT	serrate, RNA effector molecule
54973	CPSF3L	cleavage and polyadenylation specific factor 3-like
55127	HEATR1	HEAT repeat containing 1
285855	RPL7L1	ribosomal protein L7 like 1
55644	OSGEP	O-sialoglycoprotein endopeptidase
26995	TRUB2	TruB pseudouridine synthase family member 2
154743	C7orf60	chromosome 7 open reading frame 60
3735	KARS	lysyl-tRNA synthetase
11157	LSM6	LSM6 homolog, U6 small nuclear RNA and mRNA degradation associated
51605	TRMT6	tRNA methyltransferase 6
88745	RRP36	ribosomal RNA processing 36
27340	UTP20	UTP20, small subunit processome component
10248	POP7	POP7 homolog, ribonuclease P/MRP subunit
8602	NOP14	NOP14 nucleolar protein
90353	CTU1	cytosolic thiouridylase subunit 1
5036	PA2G4	proliferation-associated 2G4
25926	NOL11	nucleolar protein 11
113000	RPUSD1	RNA pseudouridylate synthase domain containing 1
10978	CLP1	cleavage and polyadenylation factor I subunit 1
51367	POP5	POP5 homolog, ribonuclease P/MRP subunit
10528	NOP56	NOP56 ribonucleoprotein
10667	FARS2	phenylalanyl-tRNA synthetase 2, mitochondrial
81887	LAS1L	LAS1-like, ribosome biogenesis factor
55621	TRMT1	tRNA methyltransferase 1
23378	RRP8	ribosomal RNA processing 8, methyltransferase, homolog (yeast)
10940	POP1	POP1 homolog, ribonuclease P/MRP subunit
10199	MPHOSPH10	M-phase phosphoprotein 10
339175	METTL2A	methyltransferase like 2A
1736	DKC1	dyskerin pseudouridine synthase 1
79922	MRM1	mitochondrial rRNA methyltransferase 1
2091	FBL	fibrillarin
79033	ERI3	ERI1 exoribonuclease family member 3
55651	NHP2	NHP2 ribonucleoprotein
51493	RTCB	RNA 2',3'-cyclic phosphate and 5'-OH ligase
27341	RRP7A	ribosomal RNA processing 7 homolog A
9136	RRP9	ribosomal RNA processing 9, small subunit (SSU) processome component, homolog (yeast)
10360	NPM3	nucleophosmin/nucleoplasmin 3
23481	PES1	pescadillo ribosomal biogenesis factor 1
81890	QTRT1	queuine tRNA-ribosyltransferase catalytic subunit 1
64118	DUS1L	dihydrouridine synthase 1 like
55505	NOP10	NOP10 ribonucleoprotein
51202	DDX47	DEAD-box helicase 47
64172	OSGEPL1	O-sialoglycoprotein endopeptidase-like 1
3028	HSD17B10	hydroxysteroid (17-beta) dehydrogenase 10
54931	TRMT10C	tRNA methyltransferase 10C, mitochondrial RNase P subunit
134430	WDR36	WD repeat domain 36
9277	WDR46	WD repeat domain 46
80324	PUS1	pseudouridylate synthase 1
55035	NOL8	nucleolar protein 8
23212	RRS1	ribosome biogenesis regulator homolog
29960	MRM2	mitochondrial rRNA methyltransferase 2
9221	NOLC1	nucleolar and coiled-body phosphoprotein 1
64965	MRPS9	mitochondrial ribosomal protein S9
10813	UTP14A	UTP14A small subunit processome component
51602	NOP58	NOP58 ribonucleoprotein
131870	NUDT16	nudix hydrolase 16
80135	RPF1	ribosome production factor 1 homolog
8568	RRP1	ribosomal RNA processing 1
4691	NCL	nucleolin
10171	RCL1	RNA terminal phosphate cyclase like 1
=====================================================
GO:0006364	rRNA processing
=====================================================
117246	FTSJ3	FtsJ homolog 3
50628	GEMIN4	gem nuclear organelle associated protein 4
55695	NSUN5	NOP2/Sun RNA methyltransferase family member 5
57050	UTP3	UTP3, small subunit processome component homolog (S. cerevisiae)
51504	TRMT112	tRNA methyltransferase 11-2 homolog (S. cerevisiae)
79050	NOC4L	nucleolar complex associated 4 homolog
25879	DCAF13	DDB1 and CUL4 associated factor 13
9188	DDX21	DEAD-box helicase 21
64216	TFB2M	transcription factor B2, mitochondrial
23016	EXOSC7	exosome component 7
23404	EXOSC2	exosome component 2
10885	WDR3	WD repeat domain 3
3669	ISG20	interferon stimulated exonuclease gene 20kDa
6839	SUV39H1	suppressor of variegation 3-9 homolog 1
130916	MTERF4	mitochondrial transcription termination factor 4
84154	RPF2	ribosome production factor 2 homolog
317781	DDX51	DEAD-box helicase 51
25983	NGDN	neuroguidin
115939	TSR3	TSR3, 20S rRNA accumulation, homolog (S. cerevisiae)
54059	YBEY	ybeY metallopeptidase (putative)
23246	BOP1	block of proliferation 1
55759	WDR12	WD repeat domain 12
54606	DDX56	DEAD-box helicase 56
51096	UTP18	UTP18, small subunit processome component
92345	NAF1	nuclear assembly factor 1 ribonucleoprotein
65083	NOL6	nucleolar protein 6
84135	UTP15	UTP15, small subunit processome component
11224	RPL35	ribosomal protein L35
92856	IMP4	IMP4 homolog, U3 small nucleolar ribonucleoprotein
115752	DIS3L	DIS3 like exosome 3'-5' exoribonuclease
27042	DIEXF	digestive organ expansion factor homolog (zebrafish)
23076	RRP1B	ribosomal RNA processing 1B
54433	GAR1	GAR1 ribonucleoprotein
10607	TBL3	transducin beta like 3
54512	EXOSC4	exosome component 4
90121	TSR2	TSR2, 20S rRNA accumulation, homolog (S. cerevisiae)
705	BYSL	bystin like
4839	NOP2	NOP2 nucleolar protein
51118	UTP11	UTP11, small subunit processome component homolog (S. cerevisiae)
79863	RBFA	ribosome binding factor A (putative)
6209	RPS15	ribosomal protein S15
55127	HEATR1	HEAT repeat containing 1
285855	RPL7L1	ribosomal protein L7 like 1
154743	C7orf60	chromosome 7 open reading frame 60
11157	LSM6	LSM6 homolog, U6 small nuclear RNA and mRNA degradation associated
88745	RRP36	ribosomal RNA processing 36
27340	UTP20	UTP20, small subunit processome component
8602	NOP14	NOP14 nucleolar protein
5036	PA2G4	proliferation-associated 2G4
25926	NOL11	nucleolar protein 11
10528	NOP56	NOP56 ribonucleoprotein
81887	LAS1L	LAS1-like, ribosome biogenesis factor
23378	RRP8	ribosomal RNA processing 8, methyltransferase, homolog (yeast)
10199	MPHOSPH10	M-phase phosphoprotein 10
1736	DKC1	dyskerin pseudouridine synthase 1
79922	MRM1	mitochondrial rRNA methyltransferase 1
2091	FBL	fibrillarin
79033	ERI3	ERI1 exoribonuclease family member 3
55651	NHP2	NHP2 ribonucleoprotein
27341	RRP7A	ribosomal RNA processing 7 homolog A
9136	RRP9	ribosomal RNA processing 9, small subunit (SSU) processome component, homolog (yeast)
10360	NPM3	nucleophosmin/nucleoplasmin 3
23481	PES1	pescadillo ribosomal biogenesis factor 1
55505	NOP10	NOP10 ribonucleoprotein
51202	DDX47	DEAD-box helicase 47
134430	WDR36	WD repeat domain 36
9277	WDR46	WD repeat domain 46
55035	NOL8	nucleolar protein 8
23212	RRS1	ribosome biogenesis regulator homolog
29960	MRM2	mitochondrial rRNA methyltransferase 2
9221	NOLC1	nucleolar and coiled-body phosphoprotein 1
64965	MRPS9	mitochondrial ribosomal protein S9
10813	UTP14A	UTP14A small subunit processome component
51602	NOP58	NOP58 ribonucleoprotein
131870	NUDT16	nudix hydrolase 16
80135	RPF1	ribosome production factor 1 homolog
8568	RRP1	ribosomal RNA processing 1
4691	NCL	nucleolin
10171	RCL1	RNA terminal phosphate cyclase like 1
=====================================================
GO:0016072	rRNA metabolic process
=====================================================
117246	FTSJ3	FtsJ homolog 3
50628	GEMIN4	gem nuclear organelle associated protein 4
55695	NSUN5	NOP2/Sun RNA methyltransferase family member 5
57050	UTP3	UTP3, small subunit processome component homolog (S. cerevisiae)
51504	TRMT112	tRNA methyltransferase 11-2 homolog (S. cerevisiae)
79050	NOC4L	nucleolar complex associated 4 homolog
25879	DCAF13	DDB1 and CUL4 associated factor 13
84365	NIFK	nucleolar protein interacting with the FHA domain of MKI67
9188	DDX21	DEAD-box helicase 21
64216	TFB2M	transcription factor B2, mitochondrial
23016	EXOSC7	exosome component 7
23404	EXOSC2	exosome component 2
10885	WDR3	WD repeat domain 3
3669	ISG20	interferon stimulated exonuclease gene 20kDa
6839	SUV39H1	suppressor of variegation 3-9 homolog 1
130916	MTERF4	mitochondrial transcription termination factor 4
84154	RPF2	ribosome production factor 2 homolog
317781	DDX51	DEAD-box helicase 51
25983	NGDN	neuroguidin
115939	TSR3	TSR3, 20S rRNA accumulation, homolog (S. cerevisiae)
54059	YBEY	ybeY metallopeptidase (putative)
23246	BOP1	block of proliferation 1
55759	WDR12	WD repeat domain 12
54606	DDX56	DEAD-box helicase 56
51096	UTP18	UTP18, small subunit processome component
92345	NAF1	nuclear assembly factor 1 ribonucleoprotein
65083	NOL6	nucleolar protein 6
84135	UTP15	UTP15, small subunit processome component
11224	RPL35	ribosomal protein L35
92856	IMP4	IMP4 homolog, U3 small nucleolar ribonucleoprotein
115752	DIS3L	DIS3 like exosome 3'-5' exoribonuclease
27042	DIEXF	digestive organ expansion factor homolog (zebrafish)
23076	RRP1B	ribosomal RNA processing 1B
54433	GAR1	GAR1 ribonucleoprotein
10607	TBL3	transducin beta like 3
54512	EXOSC4	exosome component 4
90121	TSR2	TSR2, 20S rRNA accumulation, homolog (S. cerevisiae)
705	BYSL	bystin like
4839	NOP2	NOP2 nucleolar protein
51118	UTP11	UTP11, small subunit processome component homolog (S. cerevisiae)
79863	RBFA	ribosome binding factor A (putative)
6209	RPS15	ribosomal protein S15
55127	HEATR1	HEAT repeat containing 1
285855	RPL7L1	ribosomal protein L7 like 1
154743	C7orf60	chromosome 7 open reading frame 60
11157	LSM6	LSM6 homolog, U6 small nuclear RNA and mRNA degradation associated
88745	RRP36	ribosomal RNA processing 36
27340	UTP20	UTP20, small subunit processome component
8602	NOP14	NOP14 nucleolar protein
5036	PA2G4	proliferation-associated 2G4
25926	NOL11	nucleolar protein 11
10528	NOP56	NOP56 ribonucleoprotein
81887	LAS1L	LAS1-like, ribosome biogenesis factor
23378	RRP8	ribosomal RNA processing 8, methyltransferase, homolog (yeast)
10199	MPHOSPH10	M-phase phosphoprotein 10
1736	DKC1	dyskerin pseudouridine synthase 1
79922	MRM1	mitochondrial rRNA methyltransferase 1
2091	FBL	fibrillarin
79033	ERI3	ERI1 exoribonuclease family member 3
55651	NHP2	NHP2 ribonucleoprotein
27341	RRP7A	ribosomal RNA processing 7 homolog A
9136	RRP9	ribosomal RNA processing 9, small subunit (SSU) processome component, homolog (yeast)
10360	NPM3	nucleophosmin/nucleoplasmin 3
23481	PES1	pescadillo ribosomal biogenesis factor 1
55505	NOP10	NOP10 ribonucleoprotein
51202	DDX47	DEAD-box helicase 47
134430	WDR36	WD repeat domain 36
9277	WDR46	WD repeat domain 46
55035	NOL8	nucleolar protein 8
23212	RRS1	ribosome biogenesis regulator homolog
29960	MRM2	mitochondrial rRNA methyltransferase 2
9221	NOLC1	nucleolar and coiled-body phosphoprotein 1
64965	MRPS9	mitochondrial ribosomal protein S9
10813	UTP14A	UTP14A small subunit processome component
51602	NOP58	NOP58 ribonucleoprotein
131870	NUDT16	nudix hydrolase 16
80135	RPF1	ribosome production factor 1 homolog
8568	RRP1	ribosomal RNA processing 1
4691	NCL	nucleolin
10171	RCL1	RNA terminal phosphate cyclase like 1
=====================================================
GO:0042274	ribosomal small subunit biogenesis
=====================================================
57050	UTP3	UTP3, small subunit processome component homolog (S. cerevisiae)
25879	DCAF13	DDB1 and CUL4 associated factor 13
51081	MRPS7	mitochondrial ribosomal protein S7
10885	WDR3	WD repeat domain 3
25983	NGDN	neuroguidin
115939	TSR3	TSR3, 20S rRNA accumulation, homolog (S. cerevisiae)
84135	UTP15	UTP15, small subunit processome component
27042	DIEXF	digestive organ expansion factor homolog (zebrafish)
10607	TBL3	transducin beta like 3
90121	TSR2	TSR2, 20S rRNA accumulation, homolog (S. cerevisiae)
705	BYSL	bystin like
6209	RPS15	ribosomal protein S15
55127	HEATR1	HEAT repeat containing 1
64434	NOM1	nucleolar protein with MIF4G domain 1
11157	LSM6	LSM6 homolog, U6 small nuclear RNA and mRNA degradation associated
88745	RRP36	ribosomal RNA processing 36
27340	UTP20	UTP20, small subunit processome component
26284	ERAL1	Era like 12S mitochondrial rRNA chaperone 1
8602	NOP14	NOP14 nucleolar protein
25926	NOL11	nucleolar protein 11
27341	RRP7A	ribosomal RNA processing 7 homolog A
9277	WDR46	WD repeat domain 46
23212	RRS1	ribosome biogenesis regulator homolog
64965	MRPS9	mitochondrial ribosomal protein S9
=====================================================
GO:0032543	mitochondrial translation
=====================================================
57505	AARS2	alanyl-tRNA synthetase 2, mitochondrial
54948	MRPL16	mitochondrial ribosomal protein L16
64979	MRPL36	mitochondrial ribosomal protein L36
64968	MRPS6	mitochondrial ribosomal protein S6
708	C1QBP	complement component 1, q subcomponent binding protein
54534	MRPL50	mitochondrial ribosomal protein L50
51081	MRPS7	mitochondrial ribosomal protein S7
26164	MTG2	mitochondrial ribosome associated GTPase 2
28958	COA3	cytochrome c oxidase assembly factor 3
79590	MRPL24	mitochondrial ribosomal protein L24
26589	MRPL46	mitochondrial ribosomal protein L46
51069	MRPL2	mitochondrial ribosomal protein L2
3396	ICT1	immature colon carcinoma transcript 1
55052	MRPL20	mitochondrial ribosomal protein L20
10573	MRPL28	mitochondrial ribosomal protein L28
10884	MRPS30	mitochondrial ribosomal protein S30
28977	MRPL42	mitochondrial ribosomal protein L42
64949	MRPS26	mitochondrial ribosomal protein S26
65003	MRPL11	mitochondrial ribosomal protein L11
78988	MRPL57	mitochondrial ribosomal protein L57
219927	MRPL21	mitochondrial ribosomal protein L21
11222	MRPL3	mitochondrial ribosomal protein L3
54998	AURKAIP1	aurora kinase A interacting protein 1
55245	UQCC1	ubiquinol-cytochrome c reductase complex assembly factor 1
80222	TARS2	threonyl-tRNA synthetase 2, mitochondrial (putative)
51073	MRPL4	mitochondrial ribosomal protein L4
51264	MRPL27	mitochondrial ribosomal protein L27
116541	MRPL54	mitochondrial ribosomal protein L54
29074	MRPL18	mitochondrial ribosomal protein L18
65993	MRPS34	mitochondrial ribosomal protein S34
64960	MRPS15	mitochondrial ribosomal protein S15
51116	MRPS2	mitochondrial ribosomal protein S2
64928	MRPL14	mitochondrial ribosomal protein L14
10102	TSFM	Ts translation elongation factor, mitochondrial
6182	MRPL12	mitochondrial ribosomal protein L12
64978	MRPL38	mitochondrial ribosomal protein L38
54148	MRPL39	mitochondrial ribosomal protein L39
6150	MRPL23	mitochondrial ribosomal protein L23
124454	EARS2	glutamyl-tRNA synthetase 2, mitochondrial
740	MRPL49	mitochondrial ribosomal protein L49
64975	MRPL41	mitochondrial ribosomal protein L41
64965	MRPS9	mitochondrial ribosomal protein S9
6183	MRPS12	mitochondrial ribosomal protein S12
29088	MRPL15	mitochondrial ribosomal protein L15
84769	MPV17L2	MPV17 mitochondrial inner membrane protein like 2
=====================================================
GO:0009451	RNA modification
=====================================================
57505	AARS2	alanyl-tRNA synthetase 2, mitochondrial
117246	FTSJ3	FtsJ homolog 3
348180	CTU2	cytosolic thiouridylase subunit 2
51504	TRMT112	tRNA methyltransferase 11-2 homolog (S. cerevisiae)
54888	NSUN2	NOP2/Sun RNA methyltransferase family member 2
64216	TFB2M	transcription factor B2, mitochondrial
83448	PUS7L	pseudouridylate synthase 7 like
27079	RPUSD2	RNA pseudouridylate synthase domain containing 2
6741	SSB	Sjogren syndrome antigen B
79691	QTRT2	queuine tRNA-ribosyltransferase accessory subunit 2
92345	NAF1	nuclear assembly factor 1 ribonucleoprotein
4234	METTL1	methyltransferase like 1
134637	ADAT2	adenosine deaminase, tRNA specific 2
10785	WDR4	WD repeat domain 4
54433	GAR1	GAR1 ribonucleoprotein
115708	TRMT61A	tRNA methyltransferase 61A
54890	ALKBH5	alkB homolog 5, RNA demethylase
8731	RNMT	RNA guanine-7 methyltransferase
26995	TRUB2	TruB pseudouridine synthase family member 2
154743	C7orf60	chromosome 7 open reading frame 60
79068	FTO	fat mass and obesity associated
51605	TRMT6	tRNA methyltransferase 6
23070	CMTR1	cap methyltransferase 1
90353	CTU1	cytosolic thiouridylase subunit 1
113000	RPUSD1	RNA pseudouridylate synthase domain containing 1
10528	NOP56	NOP56 ribonucleoprotein
55621	TRMT1	tRNA methyltransferase 1
339175	METTL2A	methyltransferase like 2A
1736	DKC1	dyskerin pseudouridine synthase 1
79922	MRM1	mitochondrial rRNA methyltransferase 1
2091	FBL	fibrillarin
55651	NHP2	NHP2 ribonucleoprotein
81890	QTRT1	queuine tRNA-ribosyltransferase catalytic subunit 1
64118	DUS1L	dihydrouridine synthase 1 like
55505	NOP10	NOP10 ribonucleoprotein
64172	OSGEPL1	O-sialoglycoprotein endopeptidase-like 1
80324	PUS1	pseudouridylate synthase 1
29960	MRM2	mitochondrial rRNA methyltransferase 2
51602	NOP58	NOP58 ribonucleoprotein
131870	NUDT16	nudix hydrolase 16
=====================================================
GO:0036293	response to decreased oxygen levels
=====================================================
7314	UBB	ubiquitin B
3939	LDHA	lactate dehydrogenase A
7422	VEGFA	vascular endothelial growth factor A
9520	NPEPPS	aminopeptidase puromycin sensitive
191	AHCY	adenosylhomocysteinase
5165	PDK3	pyruvate dehydrogenase kinase 3
207	AKT1	v-akt murine thymoma viral oncogene homolog 1
6347	CCL2	C-C motif chemokine ligand 2
5327	PLAT	plasminogen activator, tissue type
9463	PICK1	protein interacting with PRKCA 1
51129	ANGPTL4	angiopoietin like 4
10370	CITED2	Cbp/p300 interacting transactivator with Glu/Asp rich carboxy-terminal domain 2
158	ADSL	adenylosuccinate lyase
6839	SUV39H1	suppressor of variegation 3-9 homolog 1
4151	MB	myoglobin
9021	SOCS3	suppressor of cytokine signaling 3
8614	STC2	stanniocalcin 2
7010	TEK	TEK receptor tyrosine kinase
3708	ITPR1	inositol 1,4,5-trisphosphate receptor type 1
54583	EGLN1	egl-9 family hypoxia inducible factor 1
7042	TGFB2	transforming growth factor beta 2
2113	ETS1	ETS proto-oncogene 1, transcription factor
824	CAPN2	calpain 2
329	BIRC2	baculoviral IAP repeat containing 2
650	BMP2	bone morphogenetic protein 2
2022	ENG	endoglin
112399	EGLN3	egl-9 family hypoxia-inducible factor 3
1490	CTGF	connective tissue growth factor
26355	FAM162A	family with sequence similarity 162 member A
5328	PLAU	plasminogen activator, urokinase
2068	ERCC2	excision repair cross-complementation group 2
1906	EDN1	endothelin 1
132864	CPEB2	cytoplasmic polyadenylation element binding protein 2
54890	ALKBH5	alkB homolog 5, RNA demethylase
5351	PLOD1	procollagen-lysine,2-oxoglutarate 5-dioxygenase 1
3291	HSD11B2	hydroxysteroid (11-beta) dehydrogenase 2
54541	DDIT4	DNA damage inducible transcript 4
596	BCL2	B-cell CLL/lymphoma 2
7391	USF1	upstream transcription factor 1
9124	PDLIM1	PDZ and LIM domain 1
5352	PLOD2	procollagen-lysine,2-oxoglutarate 5-dioxygenase 2
6548	SLC9A1	solute carrier family 9 member A1
1869	E2F1	E2F transcription factor 1
3516	RBPJ	recombination signal binding protein for immunoglobulin kappa J region
1543	CYP1A1	cytochrome P450 family 1 subfamily A member 1
7436	VLDLR	very low density lipoprotein receptor
3091	HIF1A	hypoxia inducible factor 1 alpha subunit
10397	NDRG1	N-myc downstream regulated 1
768	CA9	carbonic anhydrase 9
100133941	CD24	CD24 molecule
2475	MTOR	mechanistic target of rapamycin
283	ANG	angiogenin, ribonuclease, RNase A family, 5
3329	HSPD1	heat shock protein family D (Hsp60) member 1
6781	STC1	stanniocalcin 1
4017	LOXL2	lysyl oxidase like 2
5228	PGF	placental growth factor
10525	HYOU1	hypoxia up-regulated 1
5371	PML	promyelocytic leukemia
10869	USP19	ubiquitin specific peptidase 19
664	BNIP3	BCL2/adenovirus E1B 19kDa interacting protein 3
3145	HMBS	hydroxymethylbilane synthase
5467	PPARD	peroxisome proliferator activated receptor delta
25828	TXN2	thioredoxin 2
1958	EGR1	early growth response 1
5315	PKM	pyruvate kinase, muscle
4929	NR4A2	nuclear receptor subfamily 4 group A member 2
6095	RORA	RAR related orphan receptor A
5163	PDK1	pyruvate dehydrogenase kinase 1
5728	PTEN	phosphatase and tensin homolog
4851	NOTCH1	notch 1
3778	KCNMA1	potassium calcium-activated channel subfamily M alpha 1
2030	SLC29A1	solute carrier family 29 member 1 (Augustine blood group)
9915	ARNT2	aryl hydrocarbon receptor nuclear translocator 2
857	CAV1	caveolin 1
7291	TWIST1	twist family bHLH transcription factor 1
133	ADM	adrenomedullin
134	ADORA1	adenosine A1 receptor
6868	ADAM17	ADAM metallopeptidase domain 17
=====================================================
GO:0070482	response to oxygen levels
=====================================================
7314	UBB	ubiquitin B
3939	LDHA	lactate dehydrogenase A
1019	CDK4	cyclin-dependent kinase 4
7422	VEGFA	vascular endothelial growth factor A
9520	NPEPPS	aminopeptidase puromycin sensitive
191	AHCY	adenosylhomocysteinase
5165	PDK3	pyruvate dehydrogenase kinase 3
207	AKT1	v-akt murine thymoma viral oncogene homolog 1
6347	CCL2	C-C motif chemokine ligand 2
5327	PLAT	plasminogen activator, tissue type
9463	PICK1	protein interacting with PRKCA 1
51129	ANGPTL4	angiopoietin like 4
10370	CITED2	Cbp/p300 interacting transactivator with Glu/Asp rich carboxy-terminal domain 2
158	ADSL	adenylosuccinate lyase
6839	SUV39H1	suppressor of variegation 3-9 homolog 1
4151	MB	myoglobin
9021	SOCS3	suppressor of cytokine signaling 3
8614	STC2	stanniocalcin 2
7010	TEK	TEK receptor tyrosine kinase
3708	ITPR1	inositol 1,4,5-trisphosphate receptor type 1
54583	EGLN1	egl-9 family hypoxia inducible factor 1
7042	TGFB2	transforming growth factor beta 2
2113	ETS1	ETS proto-oncogene 1, transcription factor
824	CAPN2	calpain 2
329	BIRC2	baculoviral IAP repeat containing 2
650	BMP2	bone morphogenetic protein 2
2022	ENG	endoglin
112399	EGLN3	egl-9 family hypoxia-inducible factor 3
1490	CTGF	connective tissue growth factor
26355	FAM162A	family with sequence similarity 162 member A
355	FAS	Fas cell surface death receptor
5328	PLAU	plasminogen activator, urokinase
2068	ERCC2	excision repair cross-complementation group 2
1906	EDN1	endothelin 1
132864	CPEB2	cytoplasmic polyadenylation element binding protein 2
54890	ALKBH5	alkB homolog 5, RNA demethylase
5351	PLOD1	procollagen-lysine,2-oxoglutarate 5-dioxygenase 1
3291	HSD11B2	hydroxysteroid (11-beta) dehydrogenase 2
54541	DDIT4	DNA damage inducible transcript 4
596	BCL2	B-cell CLL/lymphoma 2
7391	USF1	upstream transcription factor 1
9124	PDLIM1	PDZ and LIM domain 1
5352	PLOD2	procollagen-lysine,2-oxoglutarate 5-dioxygenase 2
1026	CDKN1A	cyclin-dependent kinase inhibitor 1A
6548	SLC9A1	solute carrier family 9 member A1
1869	E2F1	E2F transcription factor 1
3516	RBPJ	recombination signal binding protein for immunoglobulin kappa J region
1543	CYP1A1	cytochrome P450 family 1 subfamily A member 1
7436	VLDLR	very low density lipoprotein receptor
3091	HIF1A	hypoxia inducible factor 1 alpha subunit
10397	NDRG1	N-myc downstream regulated 1
768	CA9	carbonic anhydrase 9
100133941	CD24	CD24 molecule
2475	MTOR	mechanistic target of rapamycin
283	ANG	angiogenin, ribonuclease, RNase A family, 5
3329	HSPD1	heat shock protein family D (Hsp60) member 1
6781	STC1	stanniocalcin 1
4017	LOXL2	lysyl oxidase like 2
5228	PGF	placental growth factor
10525	HYOU1	hypoxia up-regulated 1
5371	PML	promyelocytic leukemia
10869	USP19	ubiquitin specific peptidase 19
664	BNIP3	BCL2/adenovirus E1B 19kDa interacting protein 3
3145	HMBS	hydroxymethylbilane synthase
5467	PPARD	peroxisome proliferator activated receptor delta
25828	TXN2	thioredoxin 2
1958	EGR1	early growth response 1
5315	PKM	pyruvate kinase, muscle
4929	NR4A2	nuclear receptor subfamily 4 group A member 2
6095	RORA	RAR related orphan receptor A
5163	PDK1	pyruvate dehydrogenase kinase 1
5728	PTEN	phosphatase and tensin homolog
4851	NOTCH1	notch 1
3778	KCNMA1	potassium calcium-activated channel subfamily M alpha 1
2030	SLC29A1	solute carrier family 29 member 1 (Augustine blood group)
9915	ARNT2	aryl hydrocarbon receptor nuclear translocator 2
857	CAV1	caveolin 1
7291	TWIST1	twist family bHLH transcription factor 1
133	ADM	adrenomedullin
134	ADORA1	adenosine A1 receptor
6868	ADAM17	ADAM metallopeptidase domain 17
=====================================================
GO:0030490	maturation of SSU-rRNA
=====================================================
57050	UTP3	UTP3, small subunit processome component homolog (S. cerevisiae)
25879	DCAF13	DDB1 and CUL4 associated factor 13
10885	WDR3	WD repeat domain 3
25983	NGDN	neuroguidin
115939	TSR3	TSR3, 20S rRNA accumulation, homolog (S. cerevisiae)
84135	UTP15	UTP15, small subunit processome component
27042	DIEXF	digestive organ expansion factor homolog (zebrafish)
10607	TBL3	transducin beta like 3
90121	TSR2	TSR2, 20S rRNA accumulation, homolog (S. cerevisiae)
705	BYSL	bystin like
55127	HEATR1	HEAT repeat containing 1
11157	LSM6	LSM6 homolog, U6 small nuclear RNA and mRNA degradation associated
88745	RRP36	ribosomal RNA processing 36
27340	UTP20	UTP20, small subunit processome component
8602	NOP14	NOP14 nucleolar protein
25926	NOL11	nucleolar protein 11
9277	WDR46	WD repeat domain 46
23212	RRS1	ribosome biogenesis regulator homolog
64965	MRPS9	mitochondrial ribosomal protein S9
=====================================================
GO:0006399	tRNA metabolic process
=====================================================
57505	AARS2	alanyl-tRNA synthetase 2, mitochondrial
92935	MARS2	methionyl-tRNA synthetase 2, mitochondrial
1653	DDX1	DEAD/H-box helicase 1
348180	CTU2	cytosolic thiouridylase subunit 2
51504	TRMT112	tRNA methyltransferase 11-2 homolog (S. cerevisiae)
54888	NSUN2	NOP2/Sun RNA methyltransferase family member 2
23016	EXOSC7	exosome component 7
23404	EXOSC2	exosome component 2
83448	PUS7L	pseudouridylate synthase 7 like
27079	RPUSD2	RNA pseudouridylate synthase domain containing 2
6741	SSB	Sjogren syndrome antigen B
79731	NARS2	asparaginyl-tRNA synthetase 2, mitochondrial (putative)
60528	ELAC2	elaC ribonuclease Z 2
10799	RPP40	ribonuclease P/MRP subunit p40
79691	QTRT2	queuine tRNA-ribosyltransferase accessory subunit 2
4234	METTL1	methyltransferase like 1
6301	SARS	seryl-tRNA synthetase
283989	TSEN54	tRNA splicing endonuclease subunit 54
134637	ADAT2	adenosine deaminase, tRNA specific 2
10785	WDR4	WD repeat domain 4
115708	TRMT61A	tRNA methyltransferase 61A
55644	OSGEP	O-sialoglycoprotein endopeptidase
26995	TRUB2	TruB pseudouridine synthase family member 2
1615	DARS	aspartyl-tRNA synthetase
3735	KARS	lysyl-tRNA synthetase
11157	LSM6	LSM6 homolog, U6 small nuclear RNA and mRNA degradation associated
51605	TRMT6	tRNA methyltransferase 6
10248	POP7	POP7 homolog, ribonuclease P/MRP subunit
80222	TARS2	threonyl-tRNA synthetase 2, mitochondrial (putative)
10056	FARSB	phenylalanyl-tRNA synthetase beta subunit
7407	VARS	valyl-tRNA synthetase
90353	CTU1	cytosolic thiouridylase subunit 1
113000	RPUSD1	RNA pseudouridylate synthase domain containing 1
80755	AARSD1	alanyl-tRNA synthetase domain containing 1
23395	LARS2	leucyl-tRNA synthetase 2, mitochondrial
10978	CLP1	cleavage and polyadenylation factor I subunit 1
51367	POP5	POP5 homolog, ribonuclease P/MRP subunit
10667	FARS2	phenylalanyl-tRNA synthetase 2, mitochondrial
55621	TRMT1	tRNA methyltransferase 1
10940	POP1	POP1 homolog, ribonuclease P/MRP subunit
339175	METTL2A	methyltransferase like 2A
2091	FBL	fibrillarin
833	CARS	cysteinyl-tRNA synthetase
51493	RTCB	RNA 2',3'-cyclic phosphate and 5'-OH ligase
2617	GARS	glycyl-tRNA synthetase
81890	QTRT1	queuine tRNA-ribosyltransferase catalytic subunit 1
64118	DUS1L	dihydrouridine synthase 1 like
5917	RARS	arginyl-tRNA synthetase
64172	OSGEPL1	O-sialoglycoprotein endopeptidase-like 1
3028	HSD17B10	hydroxysteroid (17-beta) dehydrogenase 10
54931	TRMT10C	tRNA methyltransferase 10C, mitochondrial RNase P subunit
80324	PUS1	pseudouridylate synthase 1
124454	EARS2	glutamyl-tRNA synthetase 2, mitochondrial
2193	FARSA	phenylalanyl-tRNA synthetase alpha subunit
=====================================================
GO:0006415	translational termination
=====================================================
54948	MRPL16	mitochondrial ribosomal protein L16
64979	MRPL36	mitochondrial ribosomal protein L36
64968	MRPS6	mitochondrial ribosomal protein S6
54534	MRPL50	mitochondrial ribosomal protein L50
51081	MRPS7	mitochondrial ribosomal protein S7
1984	EIF5A	eukaryotic translation initiation factor 5A
79590	MRPL24	mitochondrial ribosomal protein L24
26589	MRPL46	mitochondrial ribosomal protein L46
10247	RIDA	reactive intermediate imine deaminase A homolog
11224	RPL35	ribosomal protein L35
51069	MRPL2	mitochondrial ribosomal protein L2
3396	ICT1	immature colon carcinoma transcript 1
55052	MRPL20	mitochondrial ribosomal protein L20
10573	MRPL28	mitochondrial ribosomal protein L28
6132	RPL8	ribosomal protein L8
10884	MRPS30	mitochondrial ribosomal protein S30
6209	RPS15	ribosomal protein S15
28977	MRPL42	mitochondrial ribosomal protein L42
64949	MRPS26	mitochondrial ribosomal protein S26
65003	MRPL11	mitochondrial ribosomal protein L11
219927	MRPL21	mitochondrial ribosomal protein L21
11222	MRPL3	mitochondrial ribosomal protein L3
54998	AURKAIP1	aurora kinase A interacting protein 1
51073	MRPL4	mitochondrial ribosomal protein L4
51264	MRPL27	mitochondrial ribosomal protein L27
6170	RPL39	ribosomal protein L39
116541	MRPL54	mitochondrial ribosomal protein L54
29074	MRPL18	mitochondrial ribosomal protein L18
65993	MRPS34	mitochondrial ribosomal protein S34
64960	MRPS15	mitochondrial ribosomal protein S15
64928	MRPL14	mitochondrial ribosomal protein L14
6182	MRPL12	mitochondrial ribosomal protein L12
64978	MRPL38	mitochondrial ribosomal protein L38
54148	MRPL39	mitochondrial ribosomal protein L39
2107	ETF1	eukaryotic translation termination factor 1
6150	MRPL23	mitochondrial ribosomal protein L23
740	MRPL49	mitochondrial ribosomal protein L49
64975	MRPL41	mitochondrial ribosomal protein L41
6224	RPS20	ribosomal protein S20
64965	MRPS9	mitochondrial ribosomal protein S9
6183	MRPS12	mitochondrial ribosomal protein S12
29088	MRPL15	mitochondrial ribosomal protein L15
=====================================================
GO:0042273	ribosomal large subunit biogenesis
=====================================================
117246	FTSJ3	FtsJ homolog 3
51491	NOP16	NOP16 nucleolar protein
3692	EIF6	eukaryotic translation initiation factor 6
55299	BRIX1	BRX1, biogenesis of ribosomes
84154	RPF2	ribosome production factor 2 homolog
23246	BOP1	block of proliferation 1
55759	WDR12	WD repeat domain 12
90441	ZNF622	zinc finger protein 622
11224	RPL35	ribosomal protein L35
55052	MRPL20	mitochondrial ribosomal protein L20
65003	MRPL11	mitochondrial ribosomal protein L11
285855	RPL7L1	ribosomal protein L7 like 1
54475	NLE1	notchless homolog 1 (Drosophila)
23481	PES1	pescadillo ribosomal biogenesis factor 1
22868	FASTKD2	FAST kinase domains 2
23212	RRS1	ribosome biogenesis regulator homolog
80135	RPF1	ribosome production factor 1 homolog
=====================================================
GO:0070125	mitochondrial translational elongation
=====================================================
54948	MRPL16	mitochondrial ribosomal protein L16
64979	MRPL36	mitochondrial ribosomal protein L36
64968	MRPS6	mitochondrial ribosomal protein S6
54534	MRPL50	mitochondrial ribosomal protein L50
51081	MRPS7	mitochondrial ribosomal protein S7
79590	MRPL24	mitochondrial ribosomal protein L24
26589	MRPL46	mitochondrial ribosomal protein L46
51069	MRPL2	mitochondrial ribosomal protein L2
3396	ICT1	immature colon carcinoma transcript 1
55052	MRPL20	mitochondrial ribosomal protein L20
10573	MRPL28	mitochondrial ribosomal protein L28
10884	MRPS30	mitochondrial ribosomal protein S30
28977	MRPL42	mitochondrial ribosomal protein L42
64949	MRPS26	mitochondrial ribosomal protein S26
65003	MRPL11	mitochondrial ribosomal protein L11
219927	MRPL21	mitochondrial ribosomal protein L21
11222	MRPL3	mitochondrial ribosomal protein L3
54998	AURKAIP1	aurora kinase A interacting protein 1
51073	MRPL4	mitochondrial ribosomal protein L4
51264	MRPL27	mitochondrial ribosomal protein L27
116541	MRPL54	mitochondrial ribosomal protein L54
29074	MRPL18	mitochondrial ribosomal protein L18
65993	MRPS34	mitochondrial ribosomal protein S34
64960	MRPS15	mitochondrial ribosomal protein S15
64928	MRPL14	mitochondrial ribosomal protein L14
10102	TSFM	Ts translation elongation factor, mitochondrial
6182	MRPL12	mitochondrial ribosomal protein L12
64978	MRPL38	mitochondrial ribosomal protein L38
54148	MRPL39	mitochondrial ribosomal protein L39
6150	MRPL23	mitochondrial ribosomal protein L23
740	MRPL49	mitochondrial ribosomal protein L49
64975	MRPL41	mitochondrial ribosomal protein L41
64965	MRPS9	mitochondrial ribosomal protein S9
6183	MRPS12	mitochondrial ribosomal protein S12
29088	MRPL15	mitochondrial ribosomal protein L15
=====================================================
GO:0001666	response to hypoxia
=====================================================
7314	UBB	ubiquitin B
3939	LDHA	lactate dehydrogenase A
7422	VEGFA	vascular endothelial growth factor A
9520	NPEPPS	aminopeptidase puromycin sensitive
191	AHCY	adenosylhomocysteinase
5165	PDK3	pyruvate dehydrogenase kinase 3
207	AKT1	v-akt murine thymoma viral oncogene homolog 1
6347	CCL2	C-C motif chemokine ligand 2
5327	PLAT	plasminogen activator, tissue type
51129	ANGPTL4	angiopoietin like 4
10370	CITED2	Cbp/p300 interacting transactivator with Glu/Asp rich carboxy-terminal domain 2
158	ADSL	adenylosuccinate lyase
6839	SUV39H1	suppressor of variegation 3-9 homolog 1
4151	MB	myoglobin
9021	SOCS3	suppressor of cytokine signaling 3
8614	STC2	stanniocalcin 2
7010	TEK	TEK receptor tyrosine kinase
3708	ITPR1	inositol 1,4,5-trisphosphate receptor type 1
54583	EGLN1	egl-9 family hypoxia inducible factor 1
7042	TGFB2	transforming growth factor beta 2
2113	ETS1	ETS proto-oncogene 1, transcription factor
824	CAPN2	calpain 2
329	BIRC2	baculoviral IAP repeat containing 2
650	BMP2	bone morphogenetic protein 2
2022	ENG	endoglin
112399	EGLN3	egl-9 family hypoxia-inducible factor 3
26355	FAM162A	family with sequence similarity 162 member A
5328	PLAU	plasminogen activator, urokinase
2068	ERCC2	excision repair cross-complementation group 2
1906	EDN1	endothelin 1
132864	CPEB2	cytoplasmic polyadenylation element binding protein 2
54890	ALKBH5	alkB homolog 5, RNA demethylase
5351	PLOD1	procollagen-lysine,2-oxoglutarate 5-dioxygenase 1
3291	HSD11B2	hydroxysteroid (11-beta) dehydrogenase 2
54541	DDIT4	DNA damage inducible transcript 4
596	BCL2	B-cell CLL/lymphoma 2
7391	USF1	upstream transcription factor 1
9124	PDLIM1	PDZ and LIM domain 1
5352	PLOD2	procollagen-lysine,2-oxoglutarate 5-dioxygenase 2
6548	SLC9A1	solute carrier family 9 member A1
1869	E2F1	E2F transcription factor 1
3516	RBPJ	recombination signal binding protein for immunoglobulin kappa J region
1543	CYP1A1	cytochrome P450 family 1 subfamily A member 1
7436	VLDLR	very low density lipoprotein receptor
3091	HIF1A	hypoxia inducible factor 1 alpha subunit
10397	NDRG1	N-myc downstream regulated 1
768	CA9	carbonic anhydrase 9
100133941	CD24	CD24 molecule
2475	MTOR	mechanistic target of rapamycin
283	ANG	angiogenin, ribonuclease, RNase A family, 5
3329	HSPD1	heat shock protein family D (Hsp60) member 1
6781	STC1	stanniocalcin 1
4017	LOXL2	lysyl oxidase like 2
5228	PGF	placental growth factor
10525	HYOU1	hypoxia up-regulated 1
5371	PML	promyelocytic leukemia
10869	USP19	ubiquitin specific peptidase 19
664	BNIP3	BCL2/adenovirus E1B 19kDa interacting protein 3
3145	HMBS	hydroxymethylbilane synthase
5467	PPARD	peroxisome proliferator activated receptor delta
25828	TXN2	thioredoxin 2
1958	EGR1	early growth response 1
5315	PKM	pyruvate kinase, muscle
4929	NR4A2	nuclear receptor subfamily 4 group A member 2
6095	RORA	RAR related orphan receptor A
5163	PDK1	pyruvate dehydrogenase kinase 1
5728	PTEN	phosphatase and tensin homolog
4851	NOTCH1	notch 1
3778	KCNMA1	potassium calcium-activated channel subfamily M alpha 1
2030	SLC29A1	solute carrier family 29 member 1 (Augustine blood group)
9915	ARNT2	aryl hydrocarbon receptor nuclear translocator 2
857	CAV1	caveolin 1
7291	TWIST1	twist family bHLH transcription factor 1
133	ADM	adrenomedullin
134	ADORA1	adenosine A1 receptor
6868	ADAM17	ADAM metallopeptidase domain 17
=====================================================
GO:0008033	tRNA processing
=====================================================
57505	AARS2	alanyl-tRNA synthetase 2, mitochondrial
1653	DDX1	DEAD/H-box helicase 1
348180	CTU2	cytosolic thiouridylase subunit 2
51504	TRMT112	tRNA methyltransferase 11-2 homolog (S. cerevisiae)
54888	NSUN2	NOP2/Sun RNA methyltransferase family member 2
83448	PUS7L	pseudouridylate synthase 7 like
27079	RPUSD2	RNA pseudouridylate synthase domain containing 2
6741	SSB	Sjogren syndrome antigen B
60528	ELAC2	elaC ribonuclease Z 2
10799	RPP40	ribonuclease P/MRP subunit p40
79691	QTRT2	queuine tRNA-ribosyltransferase accessory subunit 2
4234	METTL1	methyltransferase like 1
6301	SARS	seryl-tRNA synthetase
283989	TSEN54	tRNA splicing endonuclease subunit 54
134637	ADAT2	adenosine deaminase, tRNA specific 2
10785	WDR4	WD repeat domain 4
115708	TRMT61A	tRNA methyltransferase 61A
55644	OSGEP	O-sialoglycoprotein endopeptidase
26995	TRUB2	TruB pseudouridine synthase family member 2
3735	KARS	lysyl-tRNA synthetase
11157	LSM6	LSM6 homolog, U6 small nuclear RNA and mRNA degradation associated
51605	TRMT6	tRNA methyltransferase 6
10248	POP7	POP7 homolog, ribonuclease P/MRP subunit
90353	CTU1	cytosolic thiouridylase subunit 1
113000	RPUSD1	RNA pseudouridylate synthase domain containing 1
10978	CLP1	cleavage and polyadenylation factor I subunit 1
51367	POP5	POP5 homolog, ribonuclease P/MRP subunit
10667	FARS2	phenylalanyl-tRNA synthetase 2, mitochondrial
55621	TRMT1	tRNA methyltransferase 1
10940	POP1	POP1 homolog, ribonuclease P/MRP subunit
339175	METTL2A	methyltransferase like 2A
2091	FBL	fibrillarin
51493	RTCB	RNA 2',3'-cyclic phosphate and 5'-OH ligase
81890	QTRT1	queuine tRNA-ribosyltransferase catalytic subunit 1
64118	DUS1L	dihydrouridine synthase 1 like
64172	OSGEPL1	O-sialoglycoprotein endopeptidase-like 1
3028	HSD17B10	hydroxysteroid (17-beta) dehydrogenase 10
54931	TRMT10C	tRNA methyltransferase 10C, mitochondrial RNase P subunit
80324	PUS1	pseudouridylate synthase 1
=====================================================
GO:0006403	RNA localization
=====================================================
23144	ZC3H3	zinc finger CCCH-type containing 3
6431	SRSF6	serine/arginine-rich splicing factor 6
23225	NUP210	nucleoporin 210kDa
84271	POLDIP3	polymerase (DNA) delta interacting protein 3
23511	NUP188	nucleoporin 188kDa
55677	IWS1	IWS1, SUPT6H interacting protein
1984	EIF5A	eukaryotic translation initiation factor 5A
23404	EXOSC2	exosome component 2
9688	NUP93	nucleoporin 93kDa
55706	NDC1	NDC1 transmembrane nucleoporin
29107	NXT1	nuclear transport factor 2 like export factor 1
23279	NUP160	nucleoporin 160kDa
9972	NUP153	nucleoporin 153kDa
23381	SMG5	SMG5 nonsense mediated mRNA decay factor
65083	NOL6	nucleolar protein 6
81929	SEH1L	SEH1 like nucleoporin
11338	U2AF2	U2 small nuclear RNA auxiliary factor 2
10643	IGF2BP3	insulin like growth factor 2 mRNA binding protein 3
8570	KHSRP	KH-type splicing regulatory protein
54890	ALKBH5	alkB homolog 5, RNA demethylase
55110	MAGOHB	mago homolog B, exon junction complex core component
23039	XPO7	exportin 7
87178	PNPT1	polyribonucleotide nucleotidyltransferase 1
22916	NCBP2	nuclear cap binding protein subunit 2
6428	SRSF3	serine/arginine-rich splicing factor 3
29894	CPSF1	cleavage and polyadenylation specific factor 1
6427	SRSF2	serine/arginine-rich splicing factor 2
9631	NUP155	nucleoporin 155kDa
129401	NUP35	nucleoporin 35kDa
399664	MEX3D	mex-3 RNA binding family member D
6432	SRSF7	serine/arginine-rich splicing factor 7
29074	MRPL18	mitochondrial ribosomal protein L18
8086	AAAS	aladin WD repeat nucleoporin
57122	NUP107	nucleoporin 107kDa
10212	DDX39A	DEAD-box helicase 39A
65109	UPF3B	UPF3 regulator of nonsense transcripts homolog B (yeast)
10250	SRRM1	serine and arginine repetitive matrix 1
55308	DDX19A	DEAD-box helicase 19A
24148	PRPF6	pre-mRNA processing factor 6
23636	NUP62	nucleoporin 62kDa
10189	ALYREF	Aly/REF export factor
=====================================================
GO:0008380	RNA splicing
=====================================================
3185	HNRNPF	heterogeneous nuclear ribonucleoprotein F
50628	GEMIN4	gem nuclear organelle associated protein 4
79171	RBM42	RNA binding motif protein 42
6631	SNRPC	small nuclear ribonucleoprotein polypeptide C
1653	DDX1	DEAD/H-box helicase 1
6431	SRSF6	serine/arginine-rich splicing factor 6
54845	ESRP1	epithelial splicing regulatory protein 1
83443	SF3B5	splicing factor 3b subunit 5
708	C1QBP	complement component 1, q subcomponent binding protein
11066	SNRNP35	small nuclear ribonucleoprotein U11/U12 subunit 35
79869	CPSF7	cleavage and polyadenylation specific factor 7
27339	PRPF19	pre-mRNA processing factor 19
8449	DHX16	DEAH-box helicase 16
9416	DDX23	DEAD-box helicase 23
10713	USP39	ubiquitin specific peptidase 39
6434	TRA2B	transformer 2 beta homolog (Drosophila)
55677	IWS1	IWS1, SUPT6H interacting protein
6627	SNRPA1	small nuclear ribonucleoprotein polypeptide A'
55119	PRPF38B	pre-mRNA processing factor 38B
3183	HNRNPC	heterogeneous nuclear ribonucleoprotein C (C1/C2)
8899	PRPF4B	pre-mRNA processing factor 4B
6636	SNRPF	small nuclear ribonucleoprotein polypeptide F
51645	PPIL1	peptidylprolyl isomerase like 1
10992	SF3B2	splicing factor 3b subunit 2
10262	SF3B4	splicing factor 3b subunit 4
79650	USB1	U6 snRNA biogenesis phosphodiesterase 1
6632	SNRPD1	small nuclear ribonucleoprotein D1 polypeptide
3312	HSPA8	heat shock protein family A (Hsp70) member 8
55131	RBM28	RNA binding motif protein 28
5432	POLR2C	polymerase (RNA) II subunit C
10419	PRMT5	protein arginine methyltransferase 5
22827	PUF60	poly(U) binding splicing factor 60KDa
28960	DCPS	decapping enzyme, scavenger
54496	PRMT7	protein arginine methyltransferase 7
283989	TSEN54	tRNA splicing endonuclease subunit 54
9584	RBM39	RNA binding motif protein 39
11338	U2AF2	U2 small nuclear RNA auxiliary factor 2
4809	SNU13	SNU13 homolog, small nuclear ribonucleoprotein (U4/U6.U5)
9733	SART3	squamous cell carcinoma antigen recognized by T-cells 3
6732	SRPK1	SRSF protein kinase 1
3184	HNRNPD	heterogeneous nuclear ribonucleoprotein D
1478	CSTF2	cleavage stimulation factor, 3' pre-RNA, subunit 2
8570	KHSRP	KH-type splicing regulatory protein
55110	MAGOHB	mago homolog B, exon junction complex core component
10084	PQBP1	polyglutamine binding protein 1
58517	RBM25	RNA binding motif protein 25
22916	NCBP2	nuclear cap binding protein subunit 2
6428	SRSF3	serine/arginine-rich splicing factor 3
29894	CPSF1	cleavage and polyadenylation specific factor 1
79026	AHNAK	AHNAK nucleoprotein
1660	DHX9	DEAH-box helicase 9
8487	GEMIN2	gem nuclear organelle associated protein 2
11157	LSM6	LSM6 homolog, U6 small nuclear RNA and mRNA degradation associated
6427	SRSF2	serine/arginine-rich splicing factor 2
55692	LUC7L	LUC7 like
3958	LGALS3	lectin, galactoside binding soluble 3
1195	CLK1	CDC like kinase 1
64121	RRAGC	Ras related GTP binding C
5436	POLR2G	polymerase (RNA) II subunit G
25980	AAR2	AAR2 splicing factor homolog
57805	CCAR2	cell cycle and apoptosis regulator 2
5440	POLR2K	polymerase (RNA) II subunit K
8227	AKAP17A	A-kinase anchoring protein 17A
10978	CLP1	cleavage and polyadenylation factor I subunit 1
23020	SNRNP200	small nuclear ribonucleoprotein U5 subunit 200
6432	SRSF7	serine/arginine-rich splicing factor 7
6625	SNRNP70	small nuclear ribonucleoprotein U1 subunit 70
60625	DHX35	DEAH-box helicase 35
10199	MPHOSPH10	M-phase phosphoprotein 10
10236	HNRNPR	heterogeneous nuclear ribonucleoprotein R
6633	SNRPD2	small nuclear ribonucleoprotein D2 polypeptide
51493	RTCB	RNA 2',3'-cyclic phosphate and 5'-OH ligase
84967	LSM10	LSM10, U7 small nuclear RNA associated
8220	DGCR14	DiGeorge syndrome critical region gene 14
79833	GEMIN6	gem nuclear organelle associated protein 6
10212	DDX39A	DEAD-box helicase 39A
51202	DDX47	DEAD-box helicase 47
5435	POLR2F	polymerase (RNA) II subunit F
79622	SNRNP25	small nuclear ribonucleoprotein U11/U12 subunit 25
6606	SMN1	survival of motor neuron 1, telomeric
5434	POLR2E	polymerase (RNA) II subunit E
65109	UPF3B	UPF3 regulator of nonsense transcripts homolog B (yeast)
56949	XAB2	XPA binding protein 2
9129	PRPF3	pre-mRNA processing factor 3
10250	SRRM1	serine and arginine repetitive matrix 1
9410	SNRNP40	small nuclear ribonucleoprotein U5 subunit 40
208	AKT2	v-akt murine thymoma viral oncogene homolog 2
10465	PPIH	peptidylprolyl isomerase H
6634	SNRPD3	small nuclear ribonucleoprotein D3 polypeptide
25929	GEMIN5	gem nuclear organelle associated protein 5
24148	PRPF6	pre-mRNA processing factor 6
6635	SNRPE	small nuclear ribonucleoprotein polypeptide E
56259	CTNNBL1	catenin beta like 1
10189	ALYREF	Aly/REF export factor
57819	LSM2	LSM2 homolog, U6 small nuclear RNA and mRNA degradation associated
=====================================================
GO:0070126	mitochondrial translational termination
=====================================================
54948	MRPL16	mitochondrial ribosomal protein L16
64979	MRPL36	mitochondrial ribosomal protein L36
64968	MRPS6	mitochondrial ribosomal protein S6
54534	MRPL50	mitochondrial ribosomal protein L50
51081	MRPS7	mitochondrial ribosomal protein S7
79590	MRPL24	mitochondrial ribosomal protein L24
26589	MRPL46	mitochondrial ribosomal protein L46
51069	MRPL2	mitochondrial ribosomal protein L2
3396	ICT1	immature colon carcinoma transcript 1
55052	MRPL20	mitochondrial ribosomal protein L20
10573	MRPL28	mitochondrial ribosomal protein L28
10884	MRPS30	mitochondrial ribosomal protein S30
28977	MRPL42	mitochondrial ribosomal protein L42
64949	MRPS26	mitochondrial ribosomal protein S26
65003	MRPL11	mitochondrial ribosomal protein L11
219927	MRPL21	mitochondrial ribosomal protein L21
11222	MRPL3	mitochondrial ribosomal protein L3
54998	AURKAIP1	aurora kinase A interacting protein 1
51073	MRPL4	mitochondrial ribosomal protein L4
51264	MRPL27	mitochondrial ribosomal protein L27
116541	MRPL54	mitochondrial ribosomal protein L54
29074	MRPL18	mitochondrial ribosomal protein L18
65993	MRPS34	mitochondrial ribosomal protein S34
64960	MRPS15	mitochondrial ribosomal protein S15
64928	MRPL14	mitochondrial ribosomal protein L14
6182	MRPL12	mitochondrial ribosomal protein L12
64978	MRPL38	mitochondrial ribosomal protein L38
54148	MRPL39	mitochondrial ribosomal protein L39
6150	MRPL23	mitochondrial ribosomal protein L23
740	MRPL49	mitochondrial ribosomal protein L49
64975	MRPL41	mitochondrial ribosomal protein L41
64965	MRPS9	mitochondrial ribosomal protein S9
6183	MRPS12	mitochondrial ribosomal protein S12
29088	MRPL15	mitochondrial ribosomal protein L15
=====================================================
GO:0000470	maturation of LSU-rRNA
=====================================================
117246	FTSJ3	FtsJ homolog 3
84154	RPF2	ribosome production factor 2 homolog
23246	BOP1	block of proliferation 1
55759	WDR12	WD repeat domain 12
11224	RPL35	ribosomal protein L35
285855	RPL7L1	ribosomal protein L7 like 1
23481	PES1	pescadillo ribosomal biogenesis factor 1
80135	RPF1	ribosome production factor 1 homolog
=====================================================
GO:0071806	protein transmembrane transport
=====================================================
23480	SEC61G	Sec61 translocon gamma subunit
51025	PAM16	presequence translocase-associated motor 16 homolog (S. cerevisiae)
25813	SAMM50	SAMM50 sorting and assembly machinery component
5830	PEX5	peroxisomal biogenesis factor 5
9847	C2CD5	C2 calcium-dependent domain containing 5
130617	ZFAND2B	zinc finger AN1-type containing 2B
6253	RTN2	reticulon 2
56993	TOMM22	translocase of outer mitochondrial membrane 22
3308	HSPA4	heat shock protein family A (Hsp70) member 4
9409	PEX16	peroxisomal biogenesis factor 16
5190	PEX6	peroxisomal biogenesis factor 6
51762	RAB8B	RAB8B, member RAS oncogene family
100287932	TIMM23	translocase of inner mitochondrial membrane 23
23020	SNRNP200	small nuclear ribonucleoprotein U5 subunit 200
26519	TIMM10	translocase of inner mitochondrial membrane 10 homolog (yeast)
9868	TOMM70	translocase of outer mitochondrial membrane 70
4170	MCL1	myeloid cell leukemia 1
131474	CHCHD4	coiled-coil-helix-coiled-coil-helix domain containing 4
5189	PEX1	peroxisomal biogenesis factor 1
51079	NDUFA13	NADH:ubiquinone oxidoreductase subunit A13
10440	TIMM17A	translocase of inner mitochondrial membrane 17 homolog A (yeast)
3320	HSP90AA1	heat shock protein 90kDa alpha family class A member 1
208	AKT2	v-akt murine thymoma viral oncogene homolog 2
10452	TOMM40	translocase of outer mitochondrial membrane 40
29090	TIMM21	translocase of inner mitochondrial membrane 21
=====================================================
GO:0000462	maturation of SSU-rRNA from tricistronic rRNA transcript (SSU-rRNA, 5.8S rRNA, LSU-rRNA)
=====================================================
57050	UTP3	UTP3, small subunit processome component homolog (S. cerevisiae)
25879	DCAF13	DDB1 and CUL4 associated factor 13
10885	WDR3	WD repeat domain 3
25983	NGDN	neuroguidin
84135	UTP15	UTP15, small subunit processome component
27042	DIEXF	digestive organ expansion factor homolog (zebrafish)
10607	TBL3	transducin beta like 3
90121	TSR2	TSR2, 20S rRNA accumulation, homolog (S. cerevisiae)
705	BYSL	bystin like
55127	HEATR1	HEAT repeat containing 1
88745	RRP36	ribosomal RNA processing 36
27340	UTP20	UTP20, small subunit processome component
8602	NOP14	NOP14 nucleolar protein
9277	WDR46	WD repeat domain 46
23212	RRS1	ribosome biogenesis regulator homolog
64965	MRPS9	mitochondrial ribosomal protein S9
=====================================================
GO:0009408	response to heat
=====================================================
3326	HSP90AB1	heat shock protein 90kDa alpha family class B member 1
573	BAG1	BCL2 associated athanogene 1
100507436	MICA	MHC class I polypeptide-related sequence A
3552	IL1A	interleukin 1 alpha
23225	NUP210	nucleoporin 210kDa
545	ATR	ATR serine/threonine kinase
207	AKT1	v-akt murine thymoma viral oncogene homolog 1
8891	EIF2B3	eukaryotic translation initiation factor 2B subunit gamma
23511	NUP188	nucleoporin 188kDa
6347	CCL2	C-C motif chemokine ligand 2
9688	NUP93	nucleoporin 93kDa
26973	CHORDC1	cysteine and histidine rich domain containing 1
9021	SOCS3	suppressor of cytokine signaling 3
23279	NUP160	nucleoporin 160kDa
9972	NUP153	nucleoporin 153kDa
3312	HSPA8	heat shock protein family A (Hsp70) member 8
3303	HSPA1A	heat shock protein family A (Hsp70) member 1A
2246	FGF1	fibroblast growth factor 1
2288	FKBP4	FK506 binding protein 4
81929	SEH1L	SEH1 like nucleoporin
9532	BAG2	BCL2 associated athanogene 2
4277	MICB	MHC class I polypeptide-related sequence B
929	CD14	CD14 molecule
1660	DHX9	DEAH-box helicase 9
6769	STAC	SH3 and cysteine rich domain
3554	IL1R1	interleukin 1 receptor type 1
6118	RPA2	replication protein A2
5609	MAP2K7	mitogen-activated protein kinase kinase 7
1026	CDKN1A	cyclin-dependent kinase inhibitor 1A
9631	NUP155	nucleoporin 155kDa
57805	CCAR2	cell cycle and apoptosis regulator 2
162514	TRPV3	transient receptor potential cation channel subfamily V member 3
129401	NUP35	nucleoporin 35kDa
26509	MYOF	myoferlin
3305	HSPA1L	heat shock protein family A (Hsp70) member 1 like
2475	MTOR	mechanistic target of rapamycin
3329	HSPD1	heat shock protein family D (Hsp60) member 1
9531	BAG3	BCL2 associated athanogene 3
64223	MLST8	MTOR associated protein, LST8 homolog
8086	AAAS	aladin WD repeat nucleoporin
57122	NUP107	nucleoporin 107kDa
81570	CLPB	ClpB homolog, mitochondrial AAA ATPase chaperonin
3301	DNAJA1	DnaJ heat shock protein family (Hsp40) member A1
84335	AKT1S1	AKT1 substrate 1 (proline rich)
3320	HSP90AA1	heat shock protein 90kDa alpha family class A member 1
94241	TP53INP1	tumor protein p53 inducible nuclear protein 1
23636	NUP62	nucleoporin 62kDa
2729	GCLC	glutamate-cysteine ligase catalytic subunit
3304	HSPA1B	heat shock protein family A (Hsp70) member 1B
=====================================================
GO:0090670	RNA localization to Cajal body
=====================================================
=====================================================
GO:0090671	telomerase RNA localization to Cajal body
=====================================================
=====================================================
GO:0090672	telomerase RNA localization
=====================================================
=====================================================
GO:0090501	RNA phosphodiester bond hydrolysis
=====================================================
2237	FEN1	flap structure-specific endonuclease 1
9337	CNOT8	CCR4-NOT transcription complex subunit 8
246243	RNASEH1	ribonuclease H1
6038	RNASE4	ribonuclease A family member 4
23016	EXOSC7	exosome component 7
23404	EXOSC2	exosome component 2
3669	ISG20	interferon stimulated exonuclease gene 20kDa
79650	USB1	U6 snRNA biogenesis phosphodiesterase 1
23246	BOP1	block of proliferation 1
60528	ELAC2	elaC ribonuclease Z 2
3303	HSPA1A	heat shock protein family A (Hsp70) member 1A
10799	RPP40	ribonuclease P/MRP subunit p40
10247	RIDA	reactive intermediate imine deaminase A homolog
283989	TSEN54	tRNA splicing endonuclease subunit 54
115752	DIS3L	DIS3 like exosome 3'-5' exoribonuclease
54512	EXOSC4	exosome component 4
1478	CSTF2	cleavage stimulation factor, 3' pre-RNA, subunit 2
87178	PNPT1	polyribonucleotide nucleotidyltransferase 1
201626	PDE12	phosphodiesterase 12
22916	NCBP2	nuclear cap binding protein subunit 2
29894	CPSF1	cleavage and polyadenylation specific factor 1
27340	UTP20	UTP20, small subunit processome component
10248	POP7	POP7 homolog, ribonuclease P/MRP subunit
8602	NOP14	NOP14 nucleolar protein
10978	CLP1	cleavage and polyadenylation factor I subunit 1
51367	POP5	POP5 homolog, ribonuclease P/MRP subunit
328	APEX1	apurinic/apyrimidinic endodeoxyribonuclease 1
10940	POP1	POP1 homolog, ribonuclease P/MRP subunit
283	ANG	angiogenin, ribonuclease, RNase A family, 5
79033	ERI3	ERI1 exoribonuclease family member 3
114034	TOE1	target of EGR1, member 1 (nuclear)
23212	RRS1	ribosome biogenesis regulator homolog
10171	RCL1	RNA terminal phosphate cyclase like 1
=====================================================
GO:0006006	glucose metabolic process
=====================================================
8850	KAT2B	lysine acetyltransferase 2B
79660	PPP1R3B	protein phosphatase 1 regulatory subunit 3B
7314	UBB	ubiquitin B
468	ATF4	activating transcription factor 4
4938	OAS1	2'-5'-oligoadenylate synthetase 1
5165	PDK3	pyruvate dehydrogenase kinase 3
207	AKT1	v-akt murine thymoma viral oncogene homolog 1
5223	PGAM1	phosphoglycerate mutase 1
5836	PYGL	phosphorylase, glycogen, liver
467	ATF3	activating transcription factor 3
2648	KAT2A	lysine acetyltransferase 2A
9563	H6PD	hexose-6-phosphate dehydrogenase/glucose 1-dehydrogenase
2806	GOT2	glutamic-oxaloacetic transaminase 2
221927	BRAT1	BRCA1 associated ATM activator 1
140710	SOGA1	suppressor of glucose, autophagy associated 1
5236	PGM1	phosphoglucomutase 1
3487	IGFBP4	insulin like growth factor binding protein 4
1374	CPT1A	carnitine palmitoyltransferase 1A
57001	SDHAF3	succinate dehydrogenase complex assembly factor 3
2931	GSK3A	glycogen synthase kinase 3 alpha
7360	UGP2	UDP-glucose pyrophosphorylase 2
2997	GYS1	glycogen synthase 1
114897	C1QTNF1	C1q and tumor necrosis factor related protein 1
4886	NPY1R	neuropeptide Y receptor Y1
3488	IGFBP5	insulin like growth factor binding protein 5
2887	GRB10	growth factor receptor bound protein 10
1468	SLC25A10	solute carrier family 25 member 10
283209	PGM2L1	phosphoglucomutase 2-like 1
2171	FABP5	fatty acid binding protein 5
3099	HK2	hexokinase 2
2632	GBE1	glucan (1,4-alpha-), branching enzyme 1
7391	USF1	upstream transcription factor 1
5213	PFKM	phosphofructokinase, muscle
2597	GAPDH	glyceraldehyde-3-phosphate dehydrogenase
5209	PFKFB3	6-phosphofructo-2-kinase/fructose-2,6-biphosphatase 3
11091	WDR5	WD repeat domain 5
3486	IGFBP3	insulin like growth factor binding protein 3
2821	GPI	glucose-6-phosphate isomerase
230	ALDOC	aldolase, fructose-bisphosphate C
51181	DCXR	dicarbonyl/L-xylulose reductase
2539	G6PD	glucose-6-phosphate dehydrogenase
2475	MTOR	mechanistic target of rapamycin
2026	ENO2	enolase 2 (gamma, neuronal)
6652	SORD	sorbitol dehydrogenase
226	ALDOA	aldolase, fructose-bisphosphate A
5214	PFKP	phosphofructokinase, platelet
8660	IRS2	insulin receptor substrate 2
7167	TPI1	triosephosphate isomerase 1
5230	PGK1	phosphoglycerate kinase 1
4041	LRP5	LDL receptor related protein 5
57223	PPP4R3B	protein phosphatase 4 regulatory subunit 3B
5106	PCK2	phosphoenolpyruvate carboxykinase 2, mitochondrial
5467	PPARD	peroxisome proliferator activated receptor delta
208	AKT2	v-akt murine thymoma viral oncogene homolog 2
5315	PKM	pyruvate kinase, muscle
6095	RORA	RAR related orphan receptor A
5163	PDK1	pyruvate dehydrogenase kinase 1
5210	PFKFB4	6-phosphofructo-2-kinase/fructose-2,6-biphosphatase 4
8402	SLC25A11	solute carrier family 25 member 11
6576	SLC25A1	solute carrier family 25 member 1
=====================================================
GO:1900034	regulation of cellular response to heat
=====================================================
3326	HSP90AB1	heat shock protein 90kDa alpha family class B member 1
573	BAG1	BCL2 associated athanogene 1
23225	NUP210	nucleoporin 210kDa
545	ATR	ATR serine/threonine kinase
23511	NUP188	nucleoporin 188kDa
9688	NUP93	nucleoporin 93kDa
26973	CHORDC1	cysteine and histidine rich domain containing 1
23279	NUP160	nucleoporin 160kDa
9972	NUP153	nucleoporin 153kDa
3312	HSPA8	heat shock protein family A (Hsp70) member 8
2288	FKBP4	FK506 binding protein 4
81929	SEH1L	SEH1 like nucleoporin
9532	BAG2	BCL2 associated athanogene 2
6118	RPA2	replication protein A2
9631	NUP155	nucleoporin 155kDa
57805	CCAR2	cell cycle and apoptosis regulator 2
129401	NUP35	nucleoporin 35kDa
3305	HSPA1L	heat shock protein family A (Hsp70) member 1 like
2475	MTOR	mechanistic target of rapamycin
9531	BAG3	BCL2 associated athanogene 3
64223	MLST8	MTOR associated protein, LST8 homolog
8086	AAAS	aladin WD repeat nucleoporin
57122	NUP107	nucleoporin 107kDa
84335	AKT1S1	AKT1 substrate 1 (proline rich)
3320	HSP90AA1	heat shock protein 90kDa alpha family class A member 1
23636	NUP62	nucleoporin 62kDa
=====================================================
GO:0006397	mRNA processing
=====================================================
3185	HNRNPF	heterogeneous nuclear ribonucleoprotein F
50628	GEMIN4	gem nuclear organelle associated protein 4
79171	RBM42	RNA binding motif protein 42
6631	SNRPC	small nuclear ribonucleoprotein polypeptide C
1653	DDX1	DEAD/H-box helicase 1
23144	ZC3H3	zinc finger CCCH-type containing 3
6431	SRSF6	serine/arginine-rich splicing factor 6
54845	ESRP1	epithelial splicing regulatory protein 1
83443	SF3B5	splicing factor 3b subunit 5
708	C1QBP	complement component 1, q subcomponent binding protein
11066	SNRNP35	small nuclear ribonucleoprotein U11/U12 subunit 35
79869	CPSF7	cleavage and polyadenylation specific factor 7
27339	PRPF19	pre-mRNA processing factor 19
8449	DHX16	DEAH-box helicase 16
9416	DDX23	DEAD-box helicase 23
10713	USP39	ubiquitin specific peptidase 39
6434	TRA2B	transformer 2 beta homolog (Drosophila)
55677	IWS1	IWS1, SUPT6H interacting protein
6627	SNRPA1	small nuclear ribonucleoprotein polypeptide A'
55119	PRPF38B	pre-mRNA processing factor 38B
3183	HNRNPC	heterogeneous nuclear ribonucleoprotein C (C1/C2)
8899	PRPF4B	pre-mRNA processing factor 4B
6636	SNRPF	small nuclear ribonucleoprotein polypeptide F
51645	PPIL1	peptidylprolyl isomerase like 1
10992	SF3B2	splicing factor 3b subunit 2
10262	SF3B4	splicing factor 3b subunit 4
79650	USB1	U6 snRNA biogenesis phosphodiesterase 1
6632	SNRPD1	small nuclear ribonucleoprotein D1 polypeptide
3312	HSPA8	heat shock protein family A (Hsp70) member 8
55131	RBM28	RNA binding motif protein 28
5432	POLR2C	polymerase (RNA) II subunit C
10419	PRMT5	protein arginine methyltransferase 5
22827	PUF60	poly(U) binding splicing factor 60KDa
3303	HSPA1A	heat shock protein family A (Hsp70) member 1A
28960	DCPS	decapping enzyme, scavenger
54496	PRMT7	protein arginine methyltransferase 7
283989	TSEN54	tRNA splicing endonuclease subunit 54
9584	RBM39	RNA binding motif protein 39
7538	ZFP36	ZFP36 ring finger protein
11338	U2AF2	U2 small nuclear RNA auxiliary factor 2
4809	SNU13	SNU13 homolog, small nuclear ribonucleoprotein (U4/U6.U5)
9733	SART3	squamous cell carcinoma antigen recognized by T-cells 3
6732	SRPK1	SRSF protein kinase 1
3184	HNRNPD	heterogeneous nuclear ribonucleoprotein D
2068	ERCC2	excision repair cross-complementation group 2
1478	CSTF2	cleavage stimulation factor, 3' pre-RNA, subunit 2
8570	KHSRP	KH-type splicing regulatory protein
54890	ALKBH5	alkB homolog 5, RNA demethylase
55110	MAGOHB	mago homolog B, exon junction complex core component
54623	PAF1	PAF1 homolog, Paf1/RNA polymerase II complex component
10084	PQBP1	polyglutamine binding protein 1
58517	RBM25	RNA binding motif protein 25
87178	PNPT1	polyribonucleotide nucleotidyltransferase 1
201626	PDE12	phosphodiesterase 12
22916	NCBP2	nuclear cap binding protein subunit 2
6428	SRSF3	serine/arginine-rich splicing factor 3
29894	CPSF1	cleavage and polyadenylation specific factor 1
8731	RNMT	RNA guanine-7 methyltransferase
29101	SSU72	SSU72 homolog, RNA polymerase II CTD phosphatase
1660	DHX9	DEAH-box helicase 9
8487	GEMIN2	gem nuclear organelle associated protein 2
11157	LSM6	LSM6 homolog, U6 small nuclear RNA and mRNA degradation associated
6427	SRSF2	serine/arginine-rich splicing factor 2
55692	LUC7L	LUC7 like
55149	MTPAP	mitochondrial poly(A) polymerase
3958	LGALS3	lectin, galactoside binding soluble 3
23070	CMTR1	cap methyltransferase 1
5436	POLR2G	polymerase (RNA) II subunit G
25980	AAR2	AAR2 splicing factor homolog
64062	RBM26	RNA binding motif protein 26
57805	CCAR2	cell cycle and apoptosis regulator 2
5440	POLR2K	polymerase (RNA) II subunit K
8227	AKAP17A	A-kinase anchoring protein 17A
10978	CLP1	cleavage and polyadenylation factor I subunit 1
57661	PHRF1	PHD and ring finger domains 1
23020	SNRNP200	small nuclear ribonucleoprotein U5 subunit 200
6432	SRSF7	serine/arginine-rich splicing factor 7
6625	SNRNP70	small nuclear ribonucleoprotein U1 subunit 70
60625	DHX35	DEAH-box helicase 35
10236	HNRNPR	heterogeneous nuclear ribonucleoprotein R
6633	SNRPD2	small nuclear ribonucleoprotein D2 polypeptide
84967	LSM10	LSM10, U7 small nuclear RNA associated
8220	DGCR14	DiGeorge syndrome critical region gene 14
79833	GEMIN6	gem nuclear organelle associated protein 6
10212	DDX39A	DEAD-box helicase 39A
51202	DDX47	DEAD-box helicase 47
5435	POLR2F	polymerase (RNA) II subunit F
23283	CSTF2T	cleavage stimulation factor subunit 2, tau variant
79622	SNRNP25	small nuclear ribonucleoprotein U11/U12 subunit 25
6606	SMN1	survival of motor neuron 1, telomeric
5434	POLR2E	polymerase (RNA) II subunit E
65109	UPF3B	UPF3 regulator of nonsense transcripts homolog B (yeast)
56949	XAB2	XPA binding protein 2
9129	PRPF3	pre-mRNA processing factor 3
10250	SRRM1	serine and arginine repetitive matrix 1
9410	SNRNP40	small nuclear ribonucleoprotein U5 subunit 40
10465	PPIH	peptidylprolyl isomerase H
6634	SNRPD3	small nuclear ribonucleoprotein D3 polypeptide
25929	GEMIN5	gem nuclear organelle associated protein 5
24148	PRPF6	pre-mRNA processing factor 6
6635	SNRPE	small nuclear ribonucleoprotein polypeptide E
2968	GTF2H4	general transcription factor IIH subunit 4
56259	CTNNBL1	catenin beta like 1
10189	ALYREF	Aly/REF export factor
57819	LSM2	LSM2 homolog, U6 small nuclear RNA and mRNA degradation associated
=====================================================
GO:0000375	RNA splicing, via transesterification reactions
=====================================================
3185	HNRNPF	heterogeneous nuclear ribonucleoprotein F
50628	GEMIN4	gem nuclear organelle associated protein 4
79171	RBM42	RNA binding motif protein 42
6631	SNRPC	small nuclear ribonucleoprotein polypeptide C
1653	DDX1	DEAD/H-box helicase 1
6431	SRSF6	serine/arginine-rich splicing factor 6
83443	SF3B5	splicing factor 3b subunit 5
708	C1QBP	complement component 1, q subcomponent binding protein
11066	SNRNP35	small nuclear ribonucleoprotein U11/U12 subunit 35
79869	CPSF7	cleavage and polyadenylation specific factor 7
27339	PRPF19	pre-mRNA processing factor 19
9416	DDX23	DEAD-box helicase 23
10713	USP39	ubiquitin specific peptidase 39
6434	TRA2B	transformer 2 beta homolog (Drosophila)
6627	SNRPA1	small nuclear ribonucleoprotein polypeptide A'
3183	HNRNPC	heterogeneous nuclear ribonucleoprotein C (C1/C2)
8899	PRPF4B	pre-mRNA processing factor 4B
6636	SNRPF	small nuclear ribonucleoprotein polypeptide F
51645	PPIL1	peptidylprolyl isomerase like 1
10992	SF3B2	splicing factor 3b subunit 2
10262	SF3B4	splicing factor 3b subunit 4
6632	SNRPD1	small nuclear ribonucleoprotein D1 polypeptide
3312	HSPA8	heat shock protein family A (Hsp70) member 8
5432	POLR2C	polymerase (RNA) II subunit C
10419	PRMT5	protein arginine methyltransferase 5
28960	DCPS	decapping enzyme, scavenger
54496	PRMT7	protein arginine methyltransferase 7
11338	U2AF2	U2 small nuclear RNA auxiliary factor 2
4809	SNU13	SNU13 homolog, small nuclear ribonucleoprotein (U4/U6.U5)
9733	SART3	squamous cell carcinoma antigen recognized by T-cells 3
6732	SRPK1	SRSF protein kinase 1
3184	HNRNPD	heterogeneous nuclear ribonucleoprotein D
1478	CSTF2	cleavage stimulation factor, 3' pre-RNA, subunit 2
8570	KHSRP	KH-type splicing regulatory protein
10084	PQBP1	polyglutamine binding protein 1
58517	RBM25	RNA binding motif protein 25
22916	NCBP2	nuclear cap binding protein subunit 2
6428	SRSF3	serine/arginine-rich splicing factor 3
29894	CPSF1	cleavage and polyadenylation specific factor 1
1660	DHX9	DEAH-box helicase 9
8487	GEMIN2	gem nuclear organelle associated protein 2
11157	LSM6	LSM6 homolog, U6 small nuclear RNA and mRNA degradation associated
6427	SRSF2	serine/arginine-rich splicing factor 2
55692	LUC7L	LUC7 like
5436	POLR2G	polymerase (RNA) II subunit G
25980	AAR2	AAR2 splicing factor homolog
5440	POLR2K	polymerase (RNA) II subunit K
10978	CLP1	cleavage and polyadenylation factor I subunit 1
23020	SNRNP200	small nuclear ribonucleoprotein U5 subunit 200
6432	SRSF7	serine/arginine-rich splicing factor 7
6625	SNRNP70	small nuclear ribonucleoprotein U1 subunit 70
60625	DHX35	DEAH-box helicase 35
10199	MPHOSPH10	M-phase phosphoprotein 10
10236	HNRNPR	heterogeneous nuclear ribonucleoprotein R
6633	SNRPD2	small nuclear ribonucleoprotein D2 polypeptide
8220	DGCR14	DiGeorge syndrome critical region gene 14
79833	GEMIN6	gem nuclear organelle associated protein 6
10212	DDX39A	DEAD-box helicase 39A
5435	POLR2F	polymerase (RNA) II subunit F
6606	SMN1	survival of motor neuron 1, telomeric
5434	POLR2E	polymerase (RNA) II subunit E
65109	UPF3B	UPF3 regulator of nonsense transcripts homolog B (yeast)
56949	XAB2	XPA binding protein 2
9129	PRPF3	pre-mRNA processing factor 3
10250	SRRM1	serine and arginine repetitive matrix 1
9410	SNRNP40	small nuclear ribonucleoprotein U5 subunit 40
10465	PPIH	peptidylprolyl isomerase H
6634	SNRPD3	small nuclear ribonucleoprotein D3 polypeptide
25929	GEMIN5	gem nuclear organelle associated protein 5
24148	PRPF6	pre-mRNA processing factor 6
6635	SNRPE	small nuclear ribonucleoprotein polypeptide E
56259	CTNNBL1	catenin beta like 1
10189	ALYREF	Aly/REF export factor
57819	LSM2	LSM2 homolog, U6 small nuclear RNA and mRNA degradation associated
=====================================================
GO:0090305	nucleic acid phosphodiester bond hydrolysis
=====================================================
1653	DDX1	DEAD/H-box helicase 1
2237	FEN1	flap structure-specific endonuclease 1
581	BAX	BCL2-associated X protein
9337	CNOT8	CCR4-NOT transcription complex subunit 8
246243	RNASEH1	ribonuclease H1
7507	XPA	xeroderma pigmentosum, complementation group A
6038	RNASE4	ribonuclease A family member 4
54205	CYCS	cytochrome c, somatic
23016	EXOSC7	exosome component 7
23404	EXOSC2	exosome component 2
3669	ISG20	interferon stimulated exonuclease gene 20kDa
79650	USB1	U6 snRNA biogenesis phosphodiesterase 1
23052	ENDOD1	endonuclease domain containing 1
23246	BOP1	block of proliferation 1
60528	ELAC2	elaC ribonuclease Z 2
3303	HSPA1A	heat shock protein family A (Hsp70) member 1A
10799	RPP40	ribonuclease P/MRP subunit p40
1676	DFFA	DNA fragmentation factor subunit alpha
3005	H1F0	H1 histone family member 0
57109	REXO4	REX4 homolog, 3'-5' exonuclease
5424	POLD1	polymerase (DNA) delta 1, catalytic subunit
10247	RIDA	reactive intermediate imine deaminase A homolog
283989	TSEN54	tRNA splicing endonuclease subunit 54
115752	DIS3L	DIS3 like exosome 3'-5' exoribonuclease
54512	EXOSC4	exosome component 4
2068	ERCC2	excision repair cross-complementation group 2
54840	APTX	aprataxin
1478	CSTF2	cleavage stimulation factor, 3' pre-RNA, subunit 2
55728	N4BP2	NEDD4 binding protein 2
7486	WRN	Werner syndrome RecQ like helicase
87178	PNPT1	polyribonucleotide nucleotidyltransferase 1
201626	PDE12	phosphodiesterase 12
22916	NCBP2	nuclear cap binding protein subunit 2
29894	CPSF1	cleavage and polyadenylation specific factor 1
10146	G3BP1	G3BP stress granule assembly factor 1
9131	AIFM1	apoptosis inducing factor, mitochondria associated 1
81875	ISG20L2	interferon stimulated exonuclease gene 20kDa like 2
27340	UTP20	UTP20, small subunit processome component
10248	POP7	POP7 homolog, ribonuclease P/MRP subunit
353497	POLN	polymerase (DNA) nu
8602	NOP14	NOP14 nucleolar protein
128387	TATDN3	TatD DNase domain containing 3
10978	CLP1	cleavage and polyadenylation factor I subunit 1
51367	POP5	POP5 homolog, ribonuclease P/MRP subunit
328	APEX1	apurinic/apyrimidinic endodeoxyribonuclease 1
10940	POP1	POP1 homolog, ribonuclease P/MRP subunit
5395	PMS2	PMS1 homolog 2, mismatch repair system component
283	ANG	angiogenin, ribonuclease, RNase A family, 5
79033	ERI3	ERI1 exoribonuclease family member 3
114034	TOE1	target of EGR1, member 1 (nuclear)
23212	RRS1	ribosome biogenesis regulator homolog
5422	POLA1	polymerase (DNA) alpha 1, catalytic subunit
10171	RCL1	RNA terminal phosphate cyclase like 1
=====================================================
GO:0006353	DNA-templated transcription, termination
=====================================================
30834	ZNRD1	zinc ribbon domain containing 1
171568	POLR3H	polymerase (RNA) III subunit H
6431	SRSF6	serine/arginine-rich splicing factor 6
661	POLR3D	polymerase (RNA) III subunit D
79869	CPSF7	cleavage and polyadenylation specific factor 7
84172	POLR1B	polymerase (RNA) I subunit B
6636	SNRPF	small nuclear ribonucleoprotein polypeptide F
10849	CD3EAP	CD3e molecule associated protein
10622	POLR3G	polymerase (RNA) III subunit G
51728	POLR3K	polymerase (RNA) III subunit K
11338	U2AF2	U2 small nuclear RNA auxiliary factor 2
284119	PTRF	polymerase I and transcript release factor
2068	ERCC2	excision repair cross-complementation group 2
9015	TAF1A	TATA-box binding protein associated factor, RNA polymerase I subunit A
1478	CSTF2	cleavage stimulation factor, 3' pre-RNA, subunit 2
55703	POLR3B	polymerase (RNA) III subunit B
64425	POLR1E	polymerase (RNA) I subunit E
22916	NCBP2	nuclear cap binding protein subunit 2
6428	SRSF3	serine/arginine-rich splicing factor 3
29894	CPSF1	cleavage and polyadenylation specific factor 1
6427	SRSF2	serine/arginine-rich splicing factor 2
5440	POLR2K	polymerase (RNA) II subunit K
10978	CLP1	cleavage and polyadenylation factor I subunit 1
27297	CRCP	CGRP receptor component
6432	SRSF7	serine/arginine-rich splicing factor 7
84967	LSM10	LSM10, U7 small nuclear RNA associated
5435	POLR2F	polymerase (RNA) II subunit F
5434	POLR2E	polymerase (RNA) II subunit E
65109	UPF3B	UPF3 regulator of nonsense transcripts homolog B (yeast)
10250	SRRM1	serine and arginine repetitive matrix 1
6634	SNRPD3	small nuclear ribonucleoprotein D3 polypeptide
9013	TAF1C	TATA-box binding protein associated factor, RNA polymerase I subunit C
6635	SNRPE	small nuclear ribonucleoprotein polypeptide E
2968	GTF2H4	general transcription factor IIH subunit 4
10189	ALYREF	Aly/REF export factor
=====================================================
GO:0043588	skin development
=====================================================
3655	ITGA6	integrin subunit alpha 6
8796	SCEL	sciellin
6431	SRSF6	serine/arginine-rich splicing factor 6
301	ANXA1	annexin A1
6703	SPRR2D	small proline rich protein 2D
83439	TCF7L1	transcription factor 7 like 1
8754	ADAM9	ADAM metallopeptidase domain 9
1001	CDH3	cadherin 3
360	AQP3	aquaporin 3 (Gill blood group)
23022	PALLD	palladin, cytoskeletal associated protein
22943	DKK1	dickkopf WNT signaling pathway inhibitor 1
1718	DHCR24	24-dehydrocholesterol reductase
6698	SPRR1A	small proline rich protein 1A
3713	IVL	involucrin
998	CDC42	cell division cycle 42
6278	S100A7	S100 calcium binding protein A7
6662	SOX9	SRY-box 9
8717	TRADD	TNFRSF1A-associated via death domain
3624	INHBA	inhibin beta A
3664	IRF6	interferon regulatory factor 6
7042	TGFB2	transforming growth factor beta 2
6699	SPRR1B	small proline rich protein 1B
5604	MAP2K1	mitogen-activated protein kinase kinase 1
8626	TP63	tumor protein p63
3488	IGFBP5	insulin like growth factor binding protein 5
2355	FOSL2	FOS like antigen 2
7421	VDR	vitamin D (1,25- dihydroxyvitamin D3) receptor
2068	ERCC2	excision repair cross-complementation group 2
64919	BCL11B	B-cell CLL/lymphoma 11B
596	BCL2	B-cell CLL/lymphoma 2
4804	NGFR	nerve growth factor receptor
1956	EGFR	epidermal growth factor receptor
59344	ALOXE3	arachidonate lipoxygenase 3
6700	SPRR2A	small proline rich protein 2A
25928	SOSTDC1	sclerostin domain containing 1
94234	FOXQ1	forkhead box Q1
1832	DSP	desmoplakin
25932	CLIC4	chloride intracellular channel 4
182	JAG1	jagged 1
2707	GJB3	gap junction protein beta 3
135228	CD109	CD109 molecule
3516	RBPJ	recombination signal binding protein for immunoglobulin kappa J region
3868	KRT16	keratin 16
5663	PSEN1	presenilin 1
55504	TNFRSF19	tumor necrosis factor receptor superfamily member 19
2317	FLNB	filamin B
10628	TXNIP	thioredoxin interacting protein
54206	ERRFI1	ERBB receptor feedback inhibitor 1
57561	ARRDC3	arrestin domain containing 3
10413	YAP1	Yes associated protein 1
6707	SPRR3	small proline rich protein 3
7480	WNT10B	Wnt family member 10B
1515	CTSV	cathepsin V
3872	KRT17	keratin 17
7051	TGM1	transglutaminase 1
23581	CASP14	caspase 14
9076	CLDN1	claudin 1
6704	SPRR2E	small proline rich protein 2E
5493	PPL	periplakin
3691	ITGB4	integrin subunit beta 4
9620	CELSR1	cadherin EGF LAG seven-pass G-type receptor 1
538	ATP7A	ATPase copper transporting alpha
4851	NOTCH1	notch 1
6789	STK4	serine/threonine kinase 4
1475	CSTA	cystatin A
=====================================================
GO:0051186	cofactor metabolic process
=====================================================
2194	FASN	fatty acid synthase
84649	DGAT2	diacylglycerol O-acyltransferase 2
23171	GPD1L	glycerol-3-phosphate dehydrogenase 1-like
3939	LDHA	lactate dehydrogenase A
11332	ACOT7	acyl-CoA thioesterase 7
4552	MTRR	5-methyltetrahydrofolate-homocysteine methyltransferase reductase
55316	RSAD1	radical S-adenosyl methionine domain containing 1
191	AHCY	adenosylhomocysteinase
5165	PDK3	pyruvate dehydrogenase kinase 3
29914	UBIAD1	UbiA prenyltransferase domain containing 1
8870	IER3	immediate early response 3
8836	GGH	gamma-glutamyl hydrolase
5223	PGAM1	phosphoglycerate mutase 1
56997	ADCK3	aarF domain containing kinase 3
23597	ACOT9	acyl-CoA thioesterase 9
8884	SLC5A6	solute carrier family 5 member 6
55163	PNPO	pyridoxamine 5'-phosphate oxidase
9563	H6PD	hexose-6-phosphate dehydrogenase/glucose 1-dehydrogenase
4522	MTHFD1	methylenetetrahydrofolate dehydrogenase (NADP+ dependent) 1, methenyltetrahydrofolate cyclohydrolase, formyltetrahydrofolate synthetase
4597	MVD	mevalonate diphosphate decarboxylase
5236	PGM1	phosphoglucomutase 1
57016	AKR1B10	aldo-keto reductase family 1, member B10 (aldose reductase)
31	ACACA	acetyl-CoA carboxylase alpha
9200	HACD1	3-hydroxyacyl-CoA dehydratase 1
51805	COQ3	coenzyme Q3, methyltransferase
10400	PEMT	phosphatidylethanolamine N-methyltransferase
3945	LDHB	lactate dehydrogenase B
57678	GPAM	glycerol-3-phosphate acyltransferase, mitochondrial
5563	PRKAA2	protein kinase AMP-activated catalytic subunit alpha 2
5226	PGD	phosphogluconate dehydrogenase
7390	UROS	uroporphyrinogen III synthase
51629	SLC25A39	solute carrier family 25 member 39
55301	OLAH	oleoyl-ACP hydrolase
471	ATIC	5-aminoimidazole-4-carboxamide ribonucleotide formyltransferase/IMP cyclohydrolase
80308	FLAD1	flavin adenine dinucleotide synthetase 1
128240	NAXE	NAD(P)HX epimerase
100506658	OCLN	occludin
54981	NMRK1	nicotinamide riboside kinase 1
4598	MVK	mevalonate kinase
8942	KYNU	kynureninase
54541	DDIT4	DNA damage inducible transcript 4
2235	FECH	ferrochelatase
873	CBR1	carbonyl reductase 1
3099	HK2	hexokinase 2
3420	IDH3B	isocitrate dehydrogenase 3 (NAD+) beta
5213	PFKM	phosphofructokinase, muscle
4337	MOCS1	molybdenum cofactor synthesis 1
2597	GAPDH	glyceraldehyde-3-phosphate dehydrogenase
5209	PFKFB3	6-phosphofructo-2-kinase/fructose-2,6-biphosphatase 3
51166	AADAT	aminoadipate aminotransferase
1646	AKR1C2	aldo-keto reductase family 1, member C2
2356	FPGS	folylpolyglutamate synthase
3155	HMGCL	3-hydroxymethyl-3-methylglutaryl-CoA lyase
2639	GCDH	glutaryl-CoA dehydrogenase
1543	CYP1A1	cytochrome P450 family 1 subfamily A member 1
7298	TYMS	thymidylate synthetase
10797	MTHFD2	methylenetetrahydrofolate dehydrogenase (NADP+ dependent) 2, methenyltetrahydrofolate cyclohydrolase
3091	HIF1A	hypoxia inducible factor 1 alpha subunit
2821	GPI	glucose-6-phosphate isomerase
7389	UROD	uroporphyrinogen decarboxylase
230	ALDOC	aldolase, fructose-bisphosphate C
51181	DCXR	dicarbonyl/L-xylulose reductase
2539	G6PD	glucose-6-phosphate dehydrogenase
7086	TKT	transketolase
80347	COASY	Coenzyme A synthase
79071	ELOVL6	ELOVL fatty acid elongase 6
23729	SHPK	sedoheptulokinase
22934	RPIA	ribose 5-phosphate isomerase A
2026	ENO2	enolase 2 (gamma, neuronal)
60481	ELOVL5	ELOVL fatty acid elongase 5
64834	ELOVL1	ELOVL fatty acid elongase 1
2395	FXN	frataxin
226	ALDOA	aldolase, fructose-bisphosphate A
5214	PFKP	phosphofructokinase, platelet
4860	PNP	purine nucleoside phosphorylase
1645	AKR1C1	aldo-keto reductase family 1, member C1
7167	TPI1	triosephosphate isomerase 1
2232	FDXR	ferredoxin reductase
5230	PGK1	phosphoglycerate kinase 1
3145	HMBS	hydroxymethylbilane synthase
23057	NMNAT2	nicotinamide nucleotide adenylyltransferase 2
54704	PDP1	pyruvate dehyrogenase phosphatase catalytic subunit 1
5315	PKM	pyruvate kinase, muscle
5163	PDK1	pyruvate dehydrogenase kinase 1
6697	SPR	sepiapterin reductase (7,8-dihydrobiopterin:NADP+ oxidoreductase)
5210	PFKFB4	6-phosphofructo-2-kinase/fructose-2,6-biphosphatase 4
6472	SHMT2	serine hydroxymethyltransferase 2
6576	SLC25A1	solute carrier family 25 member 1
=====================================================
GO:0008544	epidermis development
=====================================================
8796	SCEL	sciellin
6431	SRSF6	serine/arginine-rich splicing factor 6
8100	IFT88	intraflagellar transport 88
301	ANXA1	annexin A1
6703	SPRR2D	small proline rich protein 2D
[truncated: 5,579 more rows]
